# Supplementary material for: INA complex liaises the F1Fo-ATP synthase membrane motor modules
Source: Nat Commun. 2017 Nov 1;8:1237. doi: 10.1038/s41467-017-01437-z (PMC5665977; doi:10.1038/s41467-017-01437-z)
Supplement: Supplementary file 3 — Supplementary Data 1 [file 41467_2017_1437_MOESM3_ESM.xlsx]

## Sheet: Table S1
Supplemental Data 1: All results of 3 independent experiments
Protein group ID	Protein IDs	Protein IDs 1st Entry	Gene name	Fasta headers	Mol. weight [kDa]	# of proteins in protein group	LFQ ratio ATP10-PA (ina22Δ)/ ATP10-PA (WT)	LFQ ratio ATP10-PA (ina22Δ)/ Control	LFQ ratio ATP10-PA (WT)/ Control	Log2 LFQ ratio ATP10-PA (ina22Δ)/ ATP10-PA (WT)	Log2 LFQ ratio ATP10-PA (ina22Δ)/ Control	Log2 LFQ ratio ATP10-PA (WT)/ Control	Summed iBAQ value (ATP10-PA (ina22Δ + WT))	Log2 summed iBAQ value (ATP10-PA (ina22Δ + WT))	Sequence coverage [%] ATP10-PA (ina22Δ)	Peptides ATP10-PA (ina22Δ)	Unique peptides ATP10-PA (ina22Δ)	LFQ intensity ATP10-PA (ina22Δ)	iBAQ value ATP10-PA (ina22Δ)	Log2 iBAQ value ATP10-PA (ina22Δ)	Sequence coverage [%] ATP10-PA (WT)	Peptides ATP10-PA (WT)	Unique peptides ATP10-PA (WT)	LFQ intensity ATP10-PA (WT)	iBAQ value ATP10-PA (WT)	Log2 iBAQ value ATP10-PA (WT)	Sequence coverage [%] Control	Peptides Control	Unique peptides Control	LFQ intensity Control	iBAQ value Control	Log2 iBAQ value Control
157	YMR056C	YMR056C	AAC1	>YMR056C AAC1 SGDID:S000004660, Chr XIII from 388244-387315, Genome Release 64-2-1, reverse complement, Verified ORF, Mitochondrial inner membrane ADP/ATP translocator;exchanges cytosolic ADP for mitochondrially synthesized ATP;phosphorylated;Aac1p is	34.12	1	1.75257	2.05052	1.17001	0.809469	1.03599	0.226518	785550	19.5833	7.4	2	1	206610000	580030	19.1458	7.4	2	1	117890000	205520	17.6489	7.4	2	1	100760000	113280	16.7895
158	YMR072W	YMR072W	ABF2	>YMR072W ABF2 SGDID:S000004676, Chr XIII from 411569-412120, Genome Release 64-2-1, Verified ORF, Mitochondrial DNA-binding protein;involved in mitochondrial DNA replication and recombination, member of HMG1 DNA-binding protein family;activity may be re	21.561	1	0.300596	0.132799	0.441784	-1.7341	-2.91269	-1.17859	242424	17.8872	15.3	2	2	12252000	84544	16.3674	15.3	2	2	40759000	157880	17.2685	15.3	2	2	92260000	161820	17.304
145	YLR304C	YLR304C	ACO1	>YLR304C ACO1 SGDID:S000004295, Chr XII from 737548-735212, Genome Release 64-2-1, reverse complement, Verified ORF, Aconitase;required for the tricarboxylic acid (TCA) cycle and also independently required for mitochondrial genome maintenance;phosphory	85.367	1	0.408667	0.346146	0.847013	-1.291	-1.53055	-0.239543	121307	16.8883	15	10	10	29339000	66796	16.0275	15.7	10	10	71792000	54511	15.7343	17	11	11	84759000	68620	16.0663
86	YFL039C	YFL039C	ACT1	>YFL039C ACT1 SGDID:S000001855, Chr VI from 54377-53260,54696-54687, Genome Release 64-2-1, reverse complement, Verified ORF, Actin;structural protein involved in cell polarization, endocytosis, and other cytoskeletal functions	41.689	1	5.06834	2.48463	0.490226	2.34151	1.31303	-1.02848	22825.8	14.4784	4.3	1	1	7994800	18719	14.1922	4.3	1	1	1577400	4106.8	12.0038	4.3	1	1	3217700	4077.7	11.9935
78	YER017C	YER017C	AFG3	>YER017C AFG3 SGDID:S000000819, Chr V from 191788-189503, Genome Release 64-2-1, reverse complement, Verified ORF, Mitochondrial inner membrane m-AAA protease component;mediates degradation of misfolded or unassembled proteins and is also required for co	84.543	1	0.667729	NaN	NaN	-0.582665	NaN	NaN	499720	18.9308	23.4	16	15	370690000	141750	17.113	26.7	18	17	555150000	357970	18.4495	1.6	1	0	0	0	NaN
79	YER093C-A	YER093C-A	AIM11	>YER093C-A AIM11 SGDID:S000002960, Chr V from 348201-347912,348400-348277, Genome Release 64-2-1, reverse complement, Verified ORF, Protein of unknown function;null mutant is viable but shows increased loss of mitochondrial genome and synthetic interacti	15.753	1	2.59735	NaN	NaN	1.37704	NaN	NaN	202770	17.6295	8.8	1	1	29454000	186950	17.5123	8.8	1	1	11340000	15820	13.9495	0	0	0	0	0	NaN
125	YJR100C	YJR100C	AIM25	>YJR100C AIM25 SGDID:S000003861, Chr X from 617334-616351, Genome Release 64-2-1, reverse complement, Verified ORF, Putative protein of unknown function;non-tagged protein is detected in purified mitochondria in high-throughput studies;similar to murine	37.479	1	0	NaN	NaN	NaN	NaN	NaN	5568	12.4429	0	0	0	0	0	NaN	7.6	2	2	5436800	5568	12.4429	0	0	0	0	0	NaN
180	YOR374W;YER073W	YOR374W	ALD4	>YOR374W ALD4 SGDID:S000005901, Chr XV from 1039840-1041399, Genome Release 64-2-1, Verified ORF, Mitochondrial aldehyde dehydrogenase;required for growth on ethanol and conversion of acetaldehyde to acetate;phosphorylated;activity is K+ dependent;uti	56.723	2	0.884856	0.555331	0.627595	-0.176486	-0.848581	-0.672095	1168780	20.1566	45.7	18	18	1372500000	539000	19.0399	45.1	18	18	1551100000	629780	19.2645	46.8	19	19	2471500000	1125700	20.1024
47	YBL099W	YBL099W	ATP1	>YBL099W ATP1 SGDID:S000000195, Chr II from 37053-38690, Genome Release 64-2-1, Verified ORF, Alpha subunit of the F1 sector of mitochondrial F1F0 ATP synthase;which is a large, evolutionarily conserved enzyme complex required for ATP synthesis;F1 trans	58.607	1	6.48765	12.5915	1.94084	2.6977	3.65438	0.95668	118431000	26.8195	71.7	53	53	41460000000	115620000	26.7848	56.5	32	32	6390600000	2811000	21.4227	53.2	28	28	3292700000	638760	19.2849
148	YLR393W	YLR393W	ATP10	>YLR393W ATP10 SGDID:S000004385, Chr XII from 907079-907918, Genome Release 64-2-1, Verified ORF, Assembly factor for the F0 sector of mitochondrial F1F0 ATP synthase;mitochondrial inner membrane protein;interacts genetically with ATP6	32.094	1	0.813008	359.132	441.732	-0.298659	8.48837	8.78703	153563000	27.1943	81.4	38	38	18213000000	98027000	26.5467	81.4	37	37	22402000000	55536000	25.7269	16.8	5	5	50714000	40067	15.2901
186	YPL271W	YPL271W	ATP15	>YPL271W ATP15 SGDID:S000006192, Chr XVI from 30079-30267, Genome Release 64-2-1, Verified ORF, Epsilon subunit of the F1 sector of mitochondrial F1F0 ATP synthase;which is a large, evolutionarily conserved enzyme complex required for ATP synthesis;F1 t	6.7425	1	18.2154	NaN	NaN	4.18708	NaN	NaN	6508251	22.6338	90.3	6	6	220260000	6484300	22.6285	38.7	2	2	12092000	23951	14.5478	0	0	0	0	0	NaN
58	YDL004W;YPL160W	YDL004W	ATP16	>YDL004W ATP16 SGDID:S000002162, Chr IV from 443029-443511, Genome Release 64-2-1, Verified ORF, Delta subunit of the central stalk of mitochondrial F1F0 ATP synthase;F1F0 ATP synthase is a large, evolutionarily conserved enzyme complex required for ATP	17.02	2	NaN	NaN	NaN	NaN	NaN	NaN	437560	18.7391	36.9	4	4	23032000	437560	18.7391	0	0	0	0	0	NaN	0	0	0	0	0	NaN
73	YDR377W	YDR377W	ATP17	>YDR377W ATP17 SGDID:S000002785, Chr IV from 1228611-1228916, Genome Release 64-2-1, Verified ORF, Subunit f of the F0 sector of mitochondrial F1F0 ATP synthase;F1F0 ATP synthase is a large, evolutionarily conserved enzyme complex required for ATP synthe	11.312	1	70.0911	53.8963	0.768946	6.13116	5.75211	-0.379045	10640083	23.343	23.8	3	3	1662700000	10625000	23.341	19.8	2	2	23722000	15083	13.8806	8.9	1	1	30850000	9567.7	13.224
128	YJR121W	YJR121W	ATP2	>YJR121W ATP2 SGDID:S000003882, Chr X from 647607-649142, Genome Release 64-2-1, Verified ORF, Beta subunit of the F1 sector of mitochondrial F1F0 ATP synthase;which is a large, evolutionarily conserved enzyme complex required for ATP synthesis;F1 trans	54.793	1	5.66192	13.7399	2.42671	2.50129	3.7803	1.279	126728600	26.9172	78.9	47	47	34553000000	124000000	26.8858	50.7	23	23	6102700000	2728600	21.3797	47	19	19	2514800000	647410	19.3043
187	YPR020W	YPR020W	ATP20	>YPR020W ATP20 SGDID:S000006224, Chr XVI from 599870-600217, Genome Release 64-2-1, Verified ORF, Subunit g of the mitochondrial F1F0 ATP synthase;reversibly phosphorylated on two residues;unphosphorylated form is required for dimerization of the ATP sy	12.921	1	0.864414	1.76208	2.03847	-0.210206	0.817284	1.02749	257560	17.9745	9.6	1	1	91965000	178100	17.4423	17.4	2	2	106390000	79460	16.2779	9.6	1	1	52191000	44486	15.4411
171	YNR020C	YNR020C	ATP23	>YNR020C ATP23 SGDID:S000005303, Chr XIV from 668222-667410, Genome Release 64-2-1, reverse complement, Verified ORF, Putative metalloprotease of the mitochondrial inner membrane;required for processing of Atp6p;has an additional role in assembly of the	32.226	1	0.668842	715.261	1069.4	-0.580262	9.48233	10.0626	29072000	24.7931	55.2	21	21	3832800000	17648000	24.073	54.1	21	21	5730500000	11424000	23.4456	3.7	1	1	5358600	3533.2	11.7868
50	YBR039W	YBR039W	ATP3	>YBR039W ATP3 SGDID:S000000243, Chr II from 315575-316510, Genome Release 64-2-1, Verified ORF, Gamma subunit of the F1 sector of mitochondrial F1F0 ATP synthase;F1F0 ATP synthase is a large, evolutionarily conserved enzyme complex required for ATP synth	34.35	1	9.74938	24.2238	2.48465	3.28531	4.59835	1.31304	16971700	24.0166	65.9	26	26	2832000000	16701000	23.9934	28.6	8	8	290480000	270700	18.0463	23.8	6	6	116910000	76475	16.2227
182	YPL078C	YPL078C	ATP4	>YPL078C ATP4 SGDID:S000005999, Chr XVI from 408744-408010, Genome Release 64-2-1, reverse complement, Verified ORF, Subunit b of the stator stalk of mitochondrial F1F0 ATP synthase;ATP synthase is a large, evolutionarily conserved enzyme complex require	26.925	1	4.74662	9.45578	1.99211	2.2469	3.2412	0.994295	11765640	23.4881	57.4	17	17	3198700000	11613000	23.4692	49.2	11	11	673890000	152640	17.2198	39.3	8	8	338280000	61245	15.9023
71	YDR298C	YDR298C	ATP5	>YDR298C ATP5 SGDID:S000002706, Chr IV from 1058814-1058176, Genome Release 64-2-1, reverse complement, Verified ORF, Subunit 5 of the stator stalk of mitochondrial F1F0 ATP synthase;F1F0 ATP synthase is a large, evolutionarily conserved enzyme complex r	22.814	1	11.6625	30.7617	2.63767	3.5438	4.94307	1.39926	7001343	22.7392	82.1	20	20	651780000	6925900	22.7236	29.2	5	5	55887000	75443	16.2031	28.3	4	4	21188000	31407	14.9388
38	Q0085	Q0085	ATP6	>Q0085 ATP6 SGDID:S000007268, Chr Mito from 28487-29266, Genome Release 64-2-1, Verified ORF, Subunit a of the F0 sector of mitochondrial F1F0 ATP synthase;mitochondrially encoded;translation is specifically activated by Atp22p;ATP6 and ATP8 mRNAs are	29.099	1	0.724672	NaN	NaN	-0.4646	NaN	NaN	2342900	21.1599	6.6	1	1	25507000	1659700	20.6625	6.6	1	1	35198000	683200	19.3819	0	0	0	0	0	NaN
131	YKL016C	YKL016C	ATP7	>YKL016C ATP7 SGDID:S000001499, Chr XI from 407989-407465, Genome Release 64-2-1, reverse complement, Verified ORF, Subunit d of the stator stalk of mitochondrial F1F0 ATP synthase;F1F0 ATP synthase is a large, evolutionarily conserved enzyme complex req	19.809	1	3.50559	91.31	26.047	1.80966	6.5127	4.70304	6778694	22.6926	75.3	13	13	991170000	6695600	22.6748	21.8	3	3	282740000	83094	16.3425	13.2	2	2	10855000	3241.1	11.6623
154	YML116W	YML116W	ATR1	>YML116W ATR1 SGDID:S000004584, Chr XIII from 38196-39824, Genome Release 64-2-1, Verified ORF, Multidrug efflux pump of the major facilitator superfamily;required for resistance to aminotriazole and 4-nitroquinoline-N-oxide;ATR1 has a paralog, YMR279C,	59.982	1	0	NaN	NaN	NaN	NaN	NaN	5048.7	12.3017	0	0	0	0	0	NaN	2.4	1	1	1431100	5048.7	12.3017	0	0	0	0	0	NaN
55	YCL064C	YCL064C	CHA1	>YCL064C CHA1 SGDID:S000000569, Chr III from 16880-15798, Genome Release 64-2-1, reverse complement, Verified ORF, Catabolic L-serine (L-threonine) deaminase;catalyzes the degradation of both L-serine and L-threonine;required to use serine or threonine	39.301	1	2.19945	14.2346	6.47188	1.13714	3.83133	2.69419	137116	17.065	6.9	2	2	21517000	102740	16.6486	6.9	2	2	9782900	34376	15.0691	3.1	1	1	1511600	1406.5	10.4579
170	YNR001C	YNR001C	CIT1	>YNR001C CIT1 SGDID:S000005284, Chr XIV from 631061-629622, Genome Release 64-2-1, reverse complement, Verified ORF, Citrate synthase;catalyzes the condensation of acetyl coenzyme A and oxaloacetate to form citrate;the rate-limiting enzyme of the TCA cy	53.359	1	0.772383	0.292782	0.379063	-0.372611	-1.7721	-1.39949	361090	18.462	24.8	10	10	69360000	252250	17.9445	24.8	10	10	89800000	108840	16.7319	28.2	11	11	236900000	164640	17.3289
46	YBL045C	YBL045C	COR1	>YBL045C COR1 SGDID:S000000141, Chr II from 135516-134143, Genome Release 64-2-1, reverse complement, Verified ORF, Core subunit of the ubiquinol-cytochrome c reductase complex;the ubiquinol-cytochrome c reductase complex (bc1 complex) is a component of	50.227	1	1.00914	1.32048	1.30852	0.0131289	0.401067	0.387938	674760	19.364	34.1	14	14	640250000	362530	18.4677	30.9	12	12	634450000	312230	18.2523	30.6	11	11	484860000	168320	17.3608
156	YML129C	YML129C	COX14	>YML129C COX14 SGDID:S000004598, Chr XIII from 14753-14541, Genome Release 64-2-1, reverse complement, Verified ORF, Mitochondrial cytochrome c oxidase (complex IV) assembly factor;also involved in translational regulation of Cox1p and prevention of Cox1	7.9589	1	0.474967	NaN	NaN	-1.0741	NaN	NaN	126417	16.9478	25.7	1	1	4175100	81891	16.3214	25.7	1	1	8790300	44526	15.4424	0	0	0	0	0	NaN
83	YER141W	YER141W	COX15	>YER141W COX15 SGDID:S000000943, Chr V from 453459-454919, Genome Release 64-2-1, Verified ORF, Protein required for the hydroxylation of heme O to form heme A;heme A is an essential prosthetic group for cytochrome c oxidase	54.658	1	0.920386	4.33113	4.70578	-0.119689	2.11475	2.23443	28512.2	14.7993	2.3	1	1	5056600	24172	14.561	2.3	1	1	5494000	4340.2	12.0836	2.3	1	1	1167500	532.78	9.0574
40	Q0250	Q0250	COX2	>Q0250 COX2 SGDID:S000007281, Chr Mito from 73758-74513, Genome Release 64-2-1, Verified ORF, Subunit II of cytochrome c oxidase (Complex IV);Complex IV is the terminal member of the mitochondrial inner membrane electron transport chain;one of three mit	28.567	1	1.57227	1.0114	0.643271	0.652853	0.0163523	-0.6365	154497	17.2372	13.5	3	3	85266000	72576	16.1472	13.5	3	3	54231000	81921	16.322	6.8	1	1	84305000	48257	15.5585
70	YDR231C	YDR231C	COX20	>YDR231C COX20 SGDID:S000002639, Chr IV from 926910-926293, Genome Release 64-2-1, reverse complement, Verified ORF, Mitochondrial inner membrane protein;required for proteolytic processing of Cox2p and its assembly into cytochrome c oxidase	23.758	1	0.679108	NaN	NaN	-0.558286	NaN	NaN	25655	14.647	5.9	1	1	1693900	15182	13.8901	5.9	1	1	2494300	10473	13.3544	0	0	0	0	0	NaN
68	YDR119W-A	YDR119W-A	COX26	>YDR119W-A COX26 SGDID:S000113555, Chr IV from 691014-691214, Genome Release 64-2-1, Verified ORF, Putative protein of unknown function;copurifies with respiratory chain supercomplexes composed of Complex III (ubiquinol-cytochrome c reductase) and Comple	7.4516	1	0.884427	7.02387	7.94172	-0.177185	2.81227	2.98945	265890	18.0205	16.7	1	1	41844000	162180	17.3072	16.7	1	1	47312000	103710	16.6622	16.7	1	1	5957400	48804	15.5747
90	YGL187C	YGL187C	COX4	>YGL187C COX4 SGDID:S000003155, Chr VII from 150171-149704, Genome Release 64-2-1, reverse complement, Verified ORF, Subunit IV of cytochrome c oxidase;the terminal member of the mitochondrial inner membrane electron transport chain;precursor N-terminal	17.142	1	0.194083	0.220254	1.13485	-2.36525	-2.18276	0.182497	51634.8	15.6561	23.2	2	2	9210600	7660.8	12.9033	23.2	2	2	47457000	43974	15.4244	10.3	1	1	41818000	29745	14.8604
163	YNL052W	YNL052W	COX5A	>YNL052W COX5A SGDID:S000004997, Chr XIV from 531725-532186, Genome Release 64-2-1, Verified ORF, Subunit Va of cytochrome c oxidase;cytochrome c oxidase is the terminal member of the mitochondrial inner membrane electron transport chain;Cox5Ap is predo	17.14	1	1.07102	1.49463	1.39552	0.098983	0.579786	0.480803	22098.2	14.4316	9.8	1	1	18082000	9348.2	13.1905	9.8	1	1	16883000	12750	13.6382	9.8	1	1	12098000	10348	13.3371
149	YLR395C	YLR395C	COX8	>YLR395C COX8 SGDID:S000004387, Chr XII from 909965-909729, Genome Release 64-2-1, reverse complement, Verified ORF, Subunit VIII of cytochrome c oxidase (Complex IV);Complex IV is the terminal member of the mitochondrial inner membrane electron transpor	8.9066	1	0.781985	NaN	NaN	-0.354788	NaN	NaN	185280	17.4993	15.4	2	2	4793800	119070	16.8615	12.8	1	1	6130300	66210	16.0148	0	0	0	0	0	NaN
153	YML078W	YML078W	CPR3	>YML078W CPR3 SGDID:S000004543, Chr XIII from 111002-111550, Genome Release 64-2-1, Verified ORF, Mitochondrial peptidyl-prolyl cis-trans isomerase (cyclophilin);catalyzes the cis-trans isomerization of peptide bonds N-terminal to proline residues;invol	19.919	1	NaN	0.126508	0	NaN	-2.9827	NaN	5766.7	12.4935	7.1	1	1	539670	5766.7	12.4935	0	0	0	0	0	NaN	7.1	1	1	4265900	7454.4	12.8639
152	YML054C	YML054C	CYB2	>YML054C CYB2 SGDID:S000004518, Chr XIII from 167308-165533, Genome Release 64-2-1, reverse complement, Verified ORF, Cytochrome b2 (L-lactate cytochrome-c oxidoreductase);component of the mitochondrial intermembrane space, required for lactate utilizati	65.539	1	0	0	0.163773	NaN	NaN	-2.61023	389.16	8.60422	0	0	0	0	0	NaN	3.6	1	1	2542900	389.16	8.60422	5.9	2	2	15527000	4829.4	12.2376
173	YOR065W	YOR065W	CYT1	>YOR065W CYT1 SGDID:S000005591, Chr XV from 447439-448368, Genome Release 64-2-1, Verified ORF, Cytochrome c1;component of the mitochondrial respiratory chain;expression is regulated by the heme-activated, glucose-repressed Hap2p/3p/4p/5p CCAAT-binding	34.054	1	1.27903	1.6827	1.31561	0.355046	0.750774	0.395728	209691	17.6779	14.6	3	3	218010000	93351	16.5104	14.6	3	3	170450000	116340	16.828	14.6	3	3	129560000	106060	16.6945
175	YOR204W	YOR204W	DED1	>YOR204W DED1 SGDID:S000005730, Chr XV from 722911-724725, Genome Release 64-2-1, Verified ORF, ATP-dependent DEAD (Asp-Glu-Ala-Asp)-box RNA helicase;required for translation initiation of all yeast mRNAs;binds to mRNA cap-associated factors, and bindin	65.552	1	0.407448	0.400041	0.981821	-1.29531	-1.32178	-0.0264681	126640	16.9504	14.4	7	7	15536000	62467	15.9308	14.4	7	7	38130000	64173	15.9697	9.9	5	5	38836000	31809	14.9572
64	YDR056C	YDR056C	EMC10	>YDR056C YDR056C SGDID:S000002463, Chr IV from 565640-565023, Genome Release 64-2-1, reverse complement, Uncharacterized ORF, Putative protein of unknown function;green fluorescent protein (GFP)-fusion protein localizes to the endoplasmic reticulum;YDR0	22.769	1	0.585789	NaN	NaN	-0.771547	NaN	NaN	150286	17.1974	4.9	1	1	7634000	92831	16.5023	4.9	1	1	13032000	57455	15.8101	0	0	0	0	0	NaN
74	YDR512C	YDR512C	EMI1	>YDR512C EMI1 SGDID:S000002920, Chr IV from 1471063-1470500, Genome Release 64-2-1, reverse complement, Verified ORF, Non-essential protein of unknown function;required for transcriptional induction of the early meiotic-specific transcription factor IME1	21.071	1	0.755043	NaN	NaN	-0.405369	NaN	NaN	11539500	23.4601	42.2	9	9	983670000	7619400	22.8612	42.2	9	9	1302800000	3920100	21.9025	0	0	0	0	0	NaN
98	YHR174W;YGR254W	YHR174W	ENO2	>YHR174W ENO2 SGDID:S000001217, Chr VIII from 451327-452640, Genome Release 64-2-1, Verified ORF, Enolase II, a phosphopyruvate hydratase;catalyzes conversion of 2-phosphoglycerate to phosphoenolpyruvate during glycolysis and the reverse reaction during	46.914	2	0.98581	0.160987	0.163304	-0.0206182	-2.63498	-2.61437	2686.76	11.3917	6.9	2	2	2202300	2127.9	11.0552	3.9	1	1	2234000	558.86	9.12634	3.9	1	1	13680000	5016.8	12.2926
105	YIL065C	YIL065C	FIS1	>YIL065C FIS1 SGDID:S000001327, Chr IX from 241775-241308, Genome Release 64-2-1, reverse complement, Verified ORF, Protein involved in mitochondrial fission and peroxisome abundance;may have a distinct role in tethering protein aggregates to mitochondri	17.733	1	0.741461	0.370274	0.499384	-0.431557	-1.43333	-1.00178	38151.1	15.2194	18.1	2	2	1654200	30786	14.91	18.1	2	2	2231000	7365.1	12.8465	18.1	2	2	4467500	31610	14.9481
183	YPL103C	YPL103C	FMP30	>YPL103C FMP30 SGDID:S000006024, Chr XVI from 359406-358000, Genome Release 64-2-1, reverse complement, Verified ORF, Protein with a role in maintaining mitochondrial morphology;also involved in maintaining normal cardiolipin levels;mitochondrial inner	54.367	1	1.7407	NaN	NaN	0.79967	NaN	NaN	34088	15.057	6.2	3	3	7722800	30160	14.8803	1.9	1	1	4436600	3928	11.9396	0	0	0	0	0	NaN
77	YER004W	YER004W	FMP52	>YER004W FMP52 SGDID:S000000806, Chr V from 159580-160275, Genome Release 64-2-1, Verified ORF, Protein of unknown function;localized to the mitochondrial outer membrane;induced by treatment with 8-methoxypsoralen and UVA irradiation	25.086	1	0.668597	0.664672	0.994129	-0.58079	-0.589286	-0.00849511	175250	17.4191	21.2	4	4	11774000	96089	16.5521	35.9	6	6	17610000	79161	16.2725	29	5	5	17714000	59357	15.8571
179	YOR271C	YOR271C	FSF1	>YOR271C FSF1 SGDID:S000005797, Chr XV from 832042-831059, Genome Release 64-2-1, reverse complement, Uncharacterized ORF, Putative protein;predicted to be an alpha-isopropylmalate carrier;belongs to the sideroblastic-associated protein family;non-tagg	35.414	1	0.987759	NaN	NaN	-0.0177688	NaN	NaN	7215.4	12.8169	5.2	1	1	713330	5276.5	12.3654	5.2	1	1	722170	1938.9	10.921	0	0	0	0	0	NaN
89	YGL057C	YGL057C	GEP7	>YGL057C GEP7 SGDID:S000003025, Chr VII from 395829-394966, Genome Release 64-2-1, reverse complement, Verified ORF, Protein of unknown function;null mutant exhibits a respiratory growth defect and synthetic interactions with prohibitin (phb1) and gem1;	32.959	1	2.38979	NaN	NaN	1.25688	NaN	NaN	37950	15.2118	10.1	2	2	18502000	34013	15.0538	4.5	1	1	7742100	3937	11.9429	0	0	0	0	0	NaN
62	YDL198C	YDL198C	GGC1	>YDL198C GGC1 SGDID:S000002357, Chr IV from 104551-103649, Genome Release 64-2-1, reverse complement, Verified ORF, Mitochondrial GTP/GDP transporter;essential for mitochondrial genome maintenance;has a role in mitochondrial iron transport;member of th	33.215	1	0.37989	0.50057	1.31767	-1.39635	-0.998356	0.39799	56582	15.7881	5.7	2	2	3337600	30031	14.8742	8.7	3	3	8785700	26551	14.6965	5.7	2	2	6667600	11616	13.5038
81	YER107C	YER107C	GLE2	>YER107C GLE2 SGDID:S000000909, Chr V from 374545-373448, Genome Release 64-2-1, reverse complement, Verified ORF, RNA export factor associated with the nuclear pore complex (NPC);associates with NUP116p;required for polyadenylated RNA export but not fo	40.522	1	1.85331	1.18283	0.638227	0.890103	0.242245	-0.647857	172615	17.3972	10.4	4	4	20366000	158460	17.2738	6.6	2	2	10989000	14155	13.789	10.1	3	3	17218000	25694	14.6491
111	YIL155C	YIL155C	GUT2	>YIL155C GUT2 SGDID:S000001417, Chr IX from 53708-51759, Genome Release 64-2-1, reverse complement, Verified ORF, Mitochondrial glycerol-3-phosphate dehydrogenase;expression is repressed by both glucose and cAMP and derepressed by non-fermentable carbon	72.388	1	1.11745	9.85692	8.82088	0.160214	3.30114	3.14092	1049.77	10.0359	1.7	1	1	1860000	310.95	8.28054	1.7	1	1	1664500	738.82	9.52908	1.7	1	1	188700	760.52	9.57084
174	YOR176W	YOR176W	HEM15	>YOR176W HEM15 SGDID:S000005702, Chr XV from 662401-663582, Genome Release 64-2-1, Verified ORF, Ferrochelatase;a mitochondrial inner membrane protein, catalyzes the insertion of ferrous iron into protoporphyrin IX, the eighth and final step in the heme	44.596	1	0.729201	0.895388	1.2279	-0.455612	-0.159415	0.296197	233374	17.8323	23.2	9	9	59101000	191710	17.5486	21.6	9	9	81049000	41664	15.3465	22.4	7	7	66006000	46571	15.5071
48	YNL030W;YBR009C	YNL030W	HHF2	>YNL030W HHF2 SGDID:S000004975, Chr XIV from 576727-577038, Genome Release 64-2-1, Verified ORF, Histone H4;core histone protein required for chromatin assembly and chromosome function;one of two identical histone proteins (see also HHF1);contributes t	11.368	2	0.213398	0.106201	0.497665	-2.22838	-3.23513	-1.00675	153263	17.2256	11.7	1	1	4389600	61417	15.9063	11.7	1	1	20570000	91846	16.4869	21.4	2	2	41333000	182810	17.48
49	YNL031C;YBR010W	YNL031C	HHT2	>YNL031C HHT2 SGDID:S000004976, Chr XIV from 576050-575640, Genome Release 64-2-1, reverse complement, Verified ORF, Histone H3;core histone protein required for chromatin assembly, part of heterochromatin-mediated telomeric and HM silencing;one of two	15.356	2	0.190486	0.125546	0.659084	-2.39224	-2.99371	-0.601467	538570	19.0388	5.1	1	1	7500000	231500	17.8207	5.1	1	1	39373000	307070	18.2282	5.1	1	1	59739000	396430	18.5967
144	YLR259C	YLR259C	HSP60	>YLR259C HSP60 SGDID:S000004249, Chr XII from 665002-663284, Genome Release 64-2-1, reverse complement, Verified ORF, Tetradecameric mitochondrial chaperonin;required for ATP-dependent folding of precursor polypeptides and complex assembly;prevents aggr	60.751	1	0.893239	2.43585	2.72698	-0.162883	1.28442	1.44731	10239700	23.2877	64.9	52	52	14466000000	4483900	22.0963	66.4	54	54	16195000000	5755800	22.4566	63.1	47	47	5938800000	1608400	20.6172
44	YDR224C;YBL002W	YDR224C	HTB1	>YDR224C HTB1 SGDID:S000002632, Chr IV from 914712-914317, Genome Release 64-2-1, reverse complement, Verified ORF, Histone H2B;core histone protein required for chromatin assembly and chromosome function;nearly identical to HTB2;Rad6p-Bre1p-Lge1p medi	14.252	2	0.716196	0.470298	0.656662	-0.481574	-1.08835	-0.606778	12277.1	13.5837	10.7	1	1	1049800	7651.8	12.9016	10.7	1	1	1465800	4625.3	12.1753	10.7	1	1	2232200	17246	14.074
120	YJR016C	YJR016C	ILV3	>YJR016C ILV3 SGDID:S000003777, Chr X from 466208-464451, Genome Release 64-2-1, reverse complement, Verified ORF, Dihydroxyacid dehydratase;catalyzes third step in the common pathway leading to biosynthesis of branched-chain amino acids	62.86	1	NaN	0	0	NaN	NaN	NaN	0	#NUM!	0	0	0	0	0	NaN	0	0	0	0	0	NaN	2.4	1	1	898990	657.38	9.36058
147	YLR355C	YLR355C	ILV5	>YLR355C ILV5 SGDID:S000004347, Chr XII from 839253-838066, Genome Release 64-2-1, reverse complement, Verified ORF, Acetohydroxyacid reductoisomerase and mtDNA binding protein;involved in branched-chain amino acid biosynthesis and maintenance of wild-ty	44.368	1	0.368284	0.25949	0.704591	-1.44111	-1.94625	-0.505141	129099	16.9781	12.9	5	5	24794000	66036	16.011	12.9	5	5	67323000	63063	15.9445	12.9	5	5	95549000	97111	16.5674
60	YDL181W	YDL181W	INH1	>YDL181W INH1 SGDID:S000002340, Chr IV from 135179-135436, Genome Release 64-2-1, Verified ORF, Protein that inhibits ATP hydrolysis by the F1F0-ATP synthase;inhibitory function is enhanced by stabilizing proteins Stf1p and Stf2p;has a calmodulin-bindin	9.87	1	6.53696	12.1068	1.85206	2.70862	3.59775	0.889129	2276850	21.1186	40	4	4	100460000	2171200	21.0501	9.4	1	1	15368000	105650	16.6889	28.2	2	2	8297800	9654.4	13.237
108	YIL125W	YIL125W	KGD1	>YIL125W KGD1 SGDID:S000001387, Chr IX from 122689-125733, Genome Release 64-2-1, Verified ORF, Subunit of the mitochondrial alpha-ketoglutarate dehydrogenase complex;catalyzes a key step in the tricarboxylic acid (TCA) cycle, the oxidative decarboxylati	114.41	1	0.520242	0.541628	1.04111	-0.942745	-0.884626	0.0581191	218040	17.7342	15.1	11	11	192500000	112900	16.7847	16.4	13	13	370020000	105140	16.682	16.6	13	13	355410000	104300	16.6704
69	YDR148C	YDR148C	KGD2	>YDR148C KGD2 SGDID:S000002555, Chr IV from 755066-753675, Genome Release 64-2-1, reverse complement, Verified ORF, Dihydrolipoyl transsuccinylase;component of the mitochondrial alpha-ketoglutarate dehydrogenase complex, which catalyzes the oxidative dec	50.43	1	0.0557813	2.07768	37.2469	-4.16408	1.05497	5.21905	109459	16.74	3.5	1	1	3819400	4648.9	12.1827	19.9	8	8	68471000	104810	16.6774	3.5	1	1	1838300	821.67	9.68242
166	YNL071W	YNL071W	LAT1	>YNL071W LAT1 SGDID:S000005015, Chr XIV from 491523-492971, Genome Release 64-2-1, Verified ORF, Dihydrolipoamide acetyltransferase component (E2) of the PDC;the pyruvate dehydrogenase complex (PDC) catalyzes the oxidative decarboxylation of pyruvate to	51.817	1	0.168535	0.213803	1.2686	-2.56888	-2.22564	0.343237	43694	15.4151	5.4	2	2	2462800	14563	13.83	5.4	2	2	14613000	29131	14.8303	5.4	2	2	11519000	8031.8	12.9715
85	YFL018C	YFL018C	LPD1	>YFL018C LPD1 SGDID:S000001876, Chr VI from 103127-101628, Genome Release 64-2-1, reverse complement, Verified ORF, Dihydrolipoamide dehydrogenase;the lipoamide dehydrogenase component (E3) of the pyruvate dehydrogenase and 2-oxoglutarate dehydrogenase m	54.009	1	0.562373	0.569164	1.01208	-0.8304	-0.813084	0.0173165	226260	17.7876	39.5	17	17	122080000	142640	17.122	36.9	16	16	217080000	83620	16.3516	36.7	16	16	214490000	117200	16.8386
181	YPL004C	YPL004C	LSP1	>YPL004C LSP1 SGDID:S000005925, Chr XVI from 551657-550632, Genome Release 64-2-1, reverse complement, Verified ORF, Eisosome core component;eisosomes are large immobile patch structures at the cell cortex associated with endocytosis;phosphorylated on T	38.071	1	0.581092	0.4685	0.806241	-0.783161	-1.09388	-0.310717	2045290	20.9639	32	12	11	167250000	1190900	20.1836	31.4	11	10	287820000	854390	19.7045	33.7	11	10	356990000	824830	19.6537
107	YIL094C	YIL094C	LYS12	>YIL094C LYS12 SGDID:S000001356, Chr IX from 187632-186517, Genome Release 64-2-1, reverse complement, Verified ORF, Homo-isocitrate dehydrogenase;an NAD-linked mitochondrial enzyme required for the fourth step in the biosynthesis of lysine, in which hom	40.068	1	0.954476	0.47811	0.500914	-0.0672198	-1.06458	-0.997365	19215.1	14.23	6.5	2	2	3478300	10438	13.3496	6.5	2	2	3644200	8777.1	13.0995	6.5	2	2	7275100	9062.4	13.1457
136	YKL150W	YKL150W	MCR1	>YKL150W MCR1 SGDID:S000001633, Chr XI from 166544-167452, Genome Release 64-2-1, Verified ORF, Mitochondrial NADH-cytochrome b5 reductase;involved in ergosterol biosynthesis	34.137	1	1.17373	8.36803	7.12941	0.231104	3.06489	2.83378	645210	19.2994	18.9	5	5	68904000	413910	18.659	14.9	4	4	58705000	231300	17.8194	9.3	2	2	8234200	37470	15.1935
132	YKL085W	YKL085W	MDH1	>YKL085W MDH1 SGDID:S000001568, Chr XI from 279123-280127, Genome Release 64-2-1, Verified ORF, Mitochondrial malate dehydrogenase;catalyzes interconversion of malate and oxaloacetate;involved in the tricarboxylic acid (TCA) cycle;phosphorylated	35.65	1	0	0	0.183932	NaN	NaN	-2.44276	6808.6	12.7331	0	0	0	0	0	NaN	4.2	1	1	2775900	6808.6	12.7331	7.8	2	2	15092000	10401	13.3444
176	YOR232W	YOR232W	MGE1	>YOR232W MGE1 SGDID:S000005758, Chr XV from 774573-775259, Genome Release 64-2-1, Verified ORF, Mitochondrial matrix cochaperone;nucleotide release factor for Ssc1p in protein translocation and folding;also acts as cochaperone for Ssq1p in folding of Fe	26.066	1	0.892942	0.458698	0.513693	-0.163361	-1.12438	-0.961021	59360	15.8572	4.4	1	1	3299600	42810	15.3857	4.4	1	1	3695200	16550	14.0145	4.4	1	1	7193400	29263	14.8368
130	YJR144W	YJR144W	MGM101	>YJR144W MGM101 SGDID:S000003905, Chr X from 700882-701691, Genome Release 64-2-1, Verified ORF, Protein with a role in mitochondrial DNA recombinational repair;also involved in interstrand cross-link repair;binds to and catalyzes the annealing of singl	30.09	1	0.532679	0.28655	0.537941	-0.908662	-1.80314	-0.89448	43414	15.4059	10.4	2	2	9361300	26351	14.6856	10.4	2	2	17574000	17063	14.0586	10.4	2	2	32669000	34210	15.0621
113	YJL042W	YJL042W	MHP1	>YJL042W MHP1 SGDID:S000003578, Chr X from 361249-365445, Genome Release 64-2-1, Verified ORF, Microtubule-associated protein involved in microtubule organization;involved in assembly and stabilization of microtubules;overproduction results in cell cycl	155.21	1	NaN	0	0	NaN	NaN	NaN	713.27	9.4783	0.9	1	1	0	341.52	8.41583	0.8	1	1	0	371.75	8.53819	1.7	2	2	2977700	1502.8	10.5534
54	YCL057C-A	YCL057C-A	MIC10	>YCL057C-A MIC10 SGDID:S000007547, Chr III from 24325-24032, Genome Release 64-2-1, reverse complement, Verified ORF, Conserved component of the MICOS complex;MICOS (formerly MINOS or MitOS) is a mitochondrial inner membrane complex that extends into the	10.408	1	0.453546	0.55432	1.22219	-1.14068	-0.85121	0.289468	1394230	20.411	30.9	2	2	75393000	920250	19.8117	30.9	2	2	166230000	473980	18.8545	10.3	1	1	136010000	197190	17.5892
137	YKR016W	YKR016W	MIC60	>YKR016W MIC60 SGDID:S000001724, Chr XI from 469717-471339, Genome Release 64-2-1, Verified ORF, Component of the MICOS complex;MICOS (formerly MINOS or MitOS) is a mitochondrial inner membrane complex that extends into the intermembrane space and has a	61.081	1	0.624845	1.54499	2.47261	-0.678431	0.627602	1.30603	21855.2	14.4157	4.6	2	2	8742200	8055.2	12.9757	7.8	3	3	13991000	13800	13.7524	2.8	1	1	5658400	1295.1	10.3389
123	YJR077C	YJR077C	MIR1	>YJR077C MIR1 SGDID:S000003838, Chr X from 578190-577255, Genome Release 64-2-1, reverse complement, Verified ORF, Mitochondrial phosphate carrier;imports inorganic phosphate into mitochondria;functionally redundant with Pic2p but more abundant than Pic	32.812	1	0.799364	0.87546	1.09519	-0.323076	-0.191888	0.131188	2839000	21.437	46.6	12	12	271480000	1694200	20.6922	46.6	12	12	339620000	1144800	20.1267	46.6	11	11	310100000	697450	19.4117
103	YIL051C	YIL051C	MMF1	>YIL051C MMF1 SGDID:S000001313, Chr IX from 258280-257843, Genome Release 64-2-1, reverse complement, Verified ORF, Mitochondrial protein required for transamination of isoleucine;but not of valine or leucine;may regulate specificity of branched-chain t	15.908	1	0.274801	0.294774	1.07268	-1.86354	-1.76232	0.101224	35470	15.1143	10.3	1	1	1254000	14514	13.8252	10.3	1	1	4563300	20956	14.3551	10.3	1	1	4254100	24088	14.556
119	YJL186W	YJL186W	MNN5	>YJL186W MNN5 SGDID:S000003722, Chr X from 80155-81915, Genome Release 64-2-1, Verified ORF, Alpha-1,2-mannosyltransferase;responsible for addition of the second alpha-1,2-linked mannose of the branches on the mannan backbone of oligosaccharides, localiz	67.204	1	NaN	NaN	NaN	NaN	NaN	NaN	337.11	8.39708	2.2	1	1	1162200	337.11	8.39708	0	0	0	0	0	NaN	0	0	0	0	0	NaN
67	YDR116C	YDR116C	MRPL1	>YDR116C MRPL1 SGDID:S000002523, Chr IV from 683581-682724, Genome Release 64-2-1, reverse complement, Verified ORF, Mitochondrial ribosomal protein of the large subunit	30.996	1	0.637102	0.777269	1.22001	-0.650403	-0.363513	0.28689	35805	15.1279	5.6	1	1	2854600	22555	14.4612	5.6	1	1	4480600	13250	13.6937	5.6	1	1	3672600	10706	13.3861
56	YCR003W	YCR003W	MRPL32	>YCR003W MRPL32 SGDID:S000000596, Chr III from 118620-119171, Genome Release 64-2-1, Verified ORF, Mitochondrial ribosomal protein of the large subunit;protein abundance increases in response to DNA replication stress	21.437	1	NaN	NaN	NaN	NaN	NaN	NaN	43962	15.424	6	1	1	2753500	43962	15.424	0	0	0	0	0	NaN	0	0	0	0	0	NaN
59	YDL027C	YDL027C	MRX9	>YDL027C YDL027C SGDID:S000002185, Chr IV from 404957-403695, Genome Release 64-2-1, reverse complement, Uncharacterized ORF, Putative protein of unknown function;the authentic, non-tagged protein is detected in highly purified mitochondria in high-throu	48.312	1	0.872737	13.0376	14.9388	-0.196382	3.70461	3.90099	602650	19.201	21.2	9	9	294950000	369660	18.4958	19.3	8	8	337960000	232990	17.8299	5	2	2	22623000	3396.3	11.7297
143	YLR203C	YLR203C	MSS51	>YLR203C MSS51 SGDID:S000004193, Chr XII from 551960-550650, Genome Release 64-2-1, reverse complement, Verified ORF, Specific translational activator for the mitochondrial COX1 mRNA;loosely associated with the matrix face of the mitochondrial inner memb	50.88	1	0.422303	NaN	NaN	-1.24365	NaN	NaN	24179.7	14.5615	4.4	2	2	7880600	19904	14.2808	2.3	1	1	18661000	4275.7	12.0619	0	0	0	0	0	NaN
160	YMR145C	YMR145C	NDE1	>YMR145C NDE1 SGDID:S000004753, Chr XIII from 556475-554793, Genome Release 64-2-1, reverse complement, Verified ORF, Mitochondrial external NADH dehydrogenase;type II NAD(P)H:quinone oxidoreductase that catalyzes the oxidation of cytosolic NADH;Nde1p a	62.773	1	1.62032	8.47324	5.22935	0.69628	3.08291	2.38663	1344160	20.3583	33.6	17	17	535500000	1061400	20.0175	32	16	16	330490000	282760	18.1092	9.6	5	5	63199000	21048	14.3614
155	YML120C	YML120C	NDI1	>YML120C NDI1 SGDID:S000004589, Chr XIII from 29807-28266, Genome Release 64-2-1, reverse complement, Verified ORF, NADH:ubiquinone oxidoreductase;transfers electrons from NADH to ubiquinone in the respiratory chain but does not pump protons, in contrast	57.249	1	4.24892	13.8555	3.26095	2.0871	3.79239	1.70529	162821	17.3129	11.7	7	7	233410000	138280	17.0772	7.4	4	4	54934000	24541	14.5829	2.1	1	1	16846000	1173.1	10.1961
184	YPL134C	YPL134C	ODC1	>YPL134C ODC1 SGDID:S000006055, Chr XVI from 299503-298571, Genome Release 64-2-1, reverse complement, Verified ORF, Mitochondrial inner membrane transporter;2-oxodicarboxylate transporter, exports 2-oxoadipate and 2-oxoglutarate from the mitochondrial m	34.206	1	0.577742	NaN	NaN	-0.791502	NaN	NaN	62922	15.9413	6.8	2	2	7226400	42980	15.3914	3.9	1	1	12508000	19942	14.2835	0	0	0	0	0	NaN
138	YKR087C	YKR087C	OMA1	>YKR087C OMA1 SGDID:S000001795, Chr XI from 604232-603195, Genome Release 64-2-1, reverse complement, Verified ORF, Metalloendopeptidase of the mitochondrial inner membrane;important for adaptive responses to various homeostatic insults and preservation	39.328	1	0	NaN	NaN	NaN	NaN	NaN	14313	13.805	0	0	0	0	0	NaN	7.8	2	2	10583000	14313	13.805	0	0	0	0	0	NaN
116	YJL104W	YJL104W	PAM16	>YJL104W PAM16 SGDID:S000003640, Chr X from 227327-227776, Genome Release 64-2-1, Verified ORF, Subunit of the import motor (PAM complex);the PAM complex is a component of the Translocase of the Inner Mitochondrial membrane (TIM23 complex);forms a 1:1	16.216	1	1.40703	NaN	NaN	0.492654	NaN	NaN	17219.4	14.0717	19.5	1	1	1278400	15515	13.9214	19.5	1	1	908580	1704.4	10.735	0	0	0	0	0	NaN
140	YLR008C	YLR008C	PAM18	>YLR008C PAM18 SGDID:S000003998, Chr XII from 166083-165577, Genome Release 64-2-1, reverse complement, Verified ORF, Subunit of the import motor (PAM complex);the PAM complex is a component of the Translocase of the Inner Mitochondrial membrane (TIM23	17.91	1	0.923364	NaN	NaN	-0.115028	NaN	NaN	82507	16.3322	8.9	1	1	2348300	60208	15.8777	8.9	1	1	2543200	22299	14.4447	0	0	0	0	0	NaN
117	YJL128C	YJL128C	PBS2	>YJL128C PBS2 SGDID:S000003664, Chr X from 180103-178097, Genome Release 64-2-1, reverse complement, Verified ORF, MAP kinase kinase of the HOG signaling pathway;activated under severe osmotic stress;mitophagy-specific regulator;plays a role in regulat	72.719	1	0.577116	NaN	NaN	-0.793068	NaN	NaN	206728	17.6574	2.1	1	1	43376000	83298	16.346	2.1	1	1	75160000	123430	16.9133	0	0	0	0	0	NaN
52	YBR222C	YBR222C	PCS60	>YBR222C PCS60 SGDID:S000000426, Chr II from 668351-666720, Genome Release 64-2-1, reverse complement, Verified ORF, Oxalyl-CoA synthetase;capable of catalyzing conversion of oxalate to oxalyl-CoA;catalyzes first step in pathway of oxalate degradation t	60.488	1	0.543838	0.552609	1.01613	-0.87875	-0.855669	0.0230807	52633	15.6837	10.3	4	4	8874900	20818	14.3455	14.5	6	6	16319000	31815	14.9574	12.7	6	6	16060000	23881	14.5436
84	YER178W	YER178W	PDA1	>YER178W PDA1 SGDID:S000000980, Chr V from 546817-548079, Genome Release 64-2-1, Verified ORF, E1 alpha subunit of the pyruvate dehydrogenase (PDH) complex;catalyzes the direct oxidative decarboxylation of pyruvate to acetyl-CoA;phosphorylated;regulate	46.343	1	0.472477	0.358659	0.759103	-1.08168	-1.47932	-0.397633	869590	19.73	32.4	14	14	272950000	564680	19.1071	32.4	14	14	577700000	304910	18.218	34.3	15	15	761030000	437980	18.7405
51	YBR221C	YBR221C	PDB1	>YBR221C PDB1 SGDID:S000000425, Chr II from 666253-665153, Genome Release 64-2-1, reverse complement, Verified ORF, E1 beta subunit of the pyruvate dehydrogenase (PDH) complex;PDH is an evolutionarily conserved multi-protein complex found in mitochondria	40.053	1	0.708246	0.484321	0.683832	-0.497678	-1.04596	-0.548286	2605640	21.3132	29.2	11	11	663520000	1626000	20.6329	34.2	13	13	936850000	979640	19.9019	34.2	13	13	1370000000	1174200	20.1633
141	YLR044C	YLR044C	PDC1	>YLR044C PDC1 SGDID:S000004034, Chr XII from 234081-232390, Genome Release 64-2-1, reverse complement, Verified ORF, Major of three pyruvate decarboxylase isozymes;key enzyme in alcoholic fermentation;decarboxylates pyruvate to acetaldehyde;involved in	61.495	1	NaN	0	0	NaN	NaN	NaN	0	#NUM!	0	0	0	0	0	NaN	0	0	0	0	0	NaN	2.8	1	1	12586000	3694.7	11.8512
45	YBL030C;YBR085W	YBL030C	PET9	>YBL030C PET9 SGDID:S000000126, Chr II from 163997-163041, Genome Release 64-2-1, reverse complement, Verified ORF, Major ADP/ATP carrier of the mitochondrial inner membrane;exchanges cytosolic ADP for mitochondrially synthesized ATP;also imports heme a	34.426	2	1.31581	1.99565	1.51667	0.395951	0.996862	0.600911	5553300	22.4049	53.8	19	18	2387800000	3353300	21.6772	53.8	19	18	1814700000	2200000	21.0691	50	15	14	1196500000	1241600	20.2438
57	YCR012W	YCR012W	PGK1	>YCR012W PGK1 SGDID:S000000605, Chr III from 137746-138996, Genome Release 64-2-1, Verified ORF, 3-phosphoglycerate kinase;catalyzes transfer of high-energy phosphoryl groups from the acyl phosphate of 1,3-bisphosphoglycerate to ADP to produce ATP;key e	44.738	1	0.620049	0.336503	0.542705	-0.689546	-1.57131	-0.881761	11262.4	13.4592	3.4	1	1	2229200	4480.1	12.1293	3.4	1	1	3595200	6782.3	12.7276	11.3	3	3	6624600	8307.3	13.0202
95	YGR132C	YGR132C	PHB1	>YGR132C PHB1 SGDID:S000003364, Chr VII from 756452-755589, Genome Release 64-2-1, reverse complement, Verified ORF, Subunit of the prohibitin complex (Phb1p-Phb2p);prohibitin is a 1.2 MDa ring-shaped inner mitochondrial membrane chaperone that stabilize	31.427	1	0.415201	2.59509	6.25021	-1.26812	1.37579	2.6439	4237020	22.0146	41.8	13	13	1107300000	675320	19.3652	50.2	15	15	2666900000	3561700	21.7641	17.4	5	5	426690000	152960	17.2228
97	YGR231C	YGR231C	PHB2	>YGR231C PHB2 SGDID:S000003463, Chr VII from 953480-952548, Genome Release 64-2-1, reverse complement, Verified ORF, Subunit of the prohibitin complex (Phb1p-Phb2p);prohibitin is a 1.2 MDa ring-shaped inner mitochondrial membrane chaperone that stabilize	34.406	1	0.317541	2.87787	9.06298	-1.65499	1.525	3.17999	2298320	21.1321	30.6	11	11	629620000	334120	18.35	40.6	14	14	1982800000	1964200	20.9055	14.8	4	4	218780000	58388	15.8334
94	YGR086C	YGR086C	PIL1	>YGR086C PIL1 SGDID:S000003318, Chr VII from 650617-649598, Genome Release 64-2-1, reverse complement, Verified ORF, Eisosome core component;eisosomes are large immobile cell cortex structures associated with endocytosis;detected in phosphorylated state	38.349	1	0.646147	0.480871	0.744213	-0.630066	-1.05628	-0.426213	1405350	20.4225	31.3	9	8	129210000	801750	19.6128	23.6	8	7	199970000	603600	19.2032	27.1	10	9	268700000	637600	19.2823
88	YGL008C;YPL036W	YGL008C	PMA1	>YGL008C PMA1 SGDID:S000002976, Chr VII from 482666-479910, Genome Release 64-2-1, reverse complement, Verified ORF, Plasma membrane P2-type H+-ATPase;pumps protons out of cell;major regulator of cytoplasmic pH and plasma membrane potential;long-lived	99.618	2	0.151764	0.34984	2.30516	-2.7201	-1.51523	1.20487	34344.1	15.0678	2.3	2	2	3725800	683.14	9.41604	10.7	9	9	24550000	33661	15.0388	1.2	1	1	10650000	2949.2	11.5261
164	YNL055C	YNL055C	POR1	>YNL055C POR1 SGDID:S000005000, Chr XIV from 518845-517994, Genome Release 64-2-1, reverse complement, Verified ORF, Mitochondrial porin (voltage-dependent anion channel);outer membrane protein required for maintenance of mitochondrial osmotic stability	30.428	1	0.755668	0.99469	1.31631	-0.404176	-0.00768147	0.396495	3093600	21.5609	45.9	14	14	1723300000	1470100	20.4875	45.9	14	14	2280500000	1623500	20.6307	60.8	16	16	1732500000	1578700	20.5903
92	YGL205W	YGL205W	POX1	>YGL205W POX1 SGDID:S000003173, Chr VII from 108158-110404, Genome Release 64-2-1, Verified ORF, Fatty-acyl coenzyme A oxidase;involved in the fatty acid beta-oxidation pathway;localized to the peroxisomal matrix	84.041	1	0.613886	2.7528	4.48421	-0.703957	1.4609	2.16486	41096	15.3267	7.2	4	4	113440000	12644	13.6262	10.6	6	6	184790000	28452	14.7962	6.8	4	4	41209000	14658	13.8394
167	YNL169C	YNL169C	PSD1	>YNL169C PSD1 SGDID:S000005113, Chr XIV from 317671-316169, Genome Release 64-2-1, reverse complement, Verified ORF, Phosphatidylserine decarboxylase of the mitochondrial inner membrane;converts phosphatidylserine to phosphatidylethanolamine;regulates m	56.594	1	1.18682	NaN	NaN	0.247102	NaN	NaN	15797.8	13.9474	4.6	2	2	3440000	14680	13.8416	2.4	1	1	2898500	1117.8	10.1265	0	0	0	0	0	NaN
102	YHR037W	YHR037W	PUT2	>YHR037W PUT2 SGDID:S000001079, Chr VIII from 181977-183704, Genome Release 64-2-1, Verified ORF, Delta-1-pyrroline-5-carboxylate dehydrogenase;nuclear-encoded mitochondrial protein involved in utilization of proline as sole nitrogen source;deficiency o	64.434	1	0.468184	1.01762	2.17355	-1.09485	0.0252024	1.12006	21632	14.4009	5.7	3	3	14090000	9855	13.2666	5.7	3	3	30095000	11777	13.5237	4	2	2	13846000	4432.2	12.1138
100	YHR001W-A	YHR001W-A	QCR10	>YHR001W-A QCR10 SGDID:S000003529, Chr VIII from 107826-107831,107895-108122, Genome Release 64-2-1, Verified ORF, Subunit of the ubiqunol-cytochrome c oxidoreductase complex;this complex comprises part of the mitochondrial respiratory chain;members inc	8.5928	1	4.48182	1.29381	0.288679	2.16409	0.371623	-1.79246	122661	16.9043	33.8	2	2	81484000	88511	16.4336	9.1	1	1	18181000	34150	15.0596	9.1	1	1	62980000	78121	16.2534
188	YPR191W	YPR191W	QCR2	>YPR191W QCR2 SGDID:S000006395, Chr XVI from 919381-920487, Genome Release 64-2-1, Verified ORF, Subunit 2 of ubiquinol cytochrome-c reductase (Complex III);Complex III is a component of the mitochondrial inner membrane electron transport chain;phosphor	40.478	1	1.22282	1.42726	1.16718	0.290214	0.513246	0.223031	1570870	20.5831	43.2	15	15	1427400000	828860	19.6608	38.6	14	14	1167300000	742010	19.5011	42.7	14	14	1000100000	445940	18.7665
75	YDR529C	YDR529C	QCR7	>YDR529C QCR7 SGDID:S000002937, Chr IV from 1496548-1496165, Genome Release 64-2-1, reverse complement, Verified ORF, Subunit 7 of ubiquinol cytochrome-c reductase (Complex III);Complex III is a component of the mitochondrial inner membrane electron tran	14.565	1	0.967558	0.824728	0.852381	-0.0475795	-0.27801	-0.23043	213639	17.7048	33.1	4	4	119000000	69609	16.087	33.1	4	4	122990000	144030	17.136	33.1	4	4	144290000	135450	17.0474
118	YJL166W	YJL166W	QCR8	>YJL166W QCR8 SGDID:S000003702, Chr X from 106434-106718, Genome Release 64-2-1, Verified ORF, Subunit 8 of ubiquinol cytochrome-c reductase (Complex III);Complex III is a component of the mitochondrial inner membrane electron transport chain;oriented f	10.974	1	1.1388	1.13524	0.996871	0.187518	0.182996	-0.00452162	118564	16.8553	24.5	2	2	53329000	52261	15.6735	12.8	1	1	46829000	66303	16.0168	12.8	1	1	46976000	43948	15.4235
53	YBR255C-A	YBR255C-A	RCF3	>YBR255C-A YBR255C-A SGDID:S000007649, Chr II from 726917-726618,727074-727012, Genome Release 64-2-1, reverse complement, Uncharacterized ORF, Putative protein of unknown function;may interact with respiratory chain complexes III (ubiquinol-cytochrome c	13.741	1	1.35661	3.99191	2.94257	0.440002	1.99708	1.55708	266766	18.0252	10.8	1	1	13026000	222910	17.7661	10.8	1	1	9601900	43856	15.4205	10.8	1	1	3263100	8517.8	13.0563
76	YEL024W	YEL024W	RIP1	>YEL024W RIP1 SGDID:S000000750, Chr V from 107260-107907, Genome Release 64-2-1, Verified ORF, Ubiquinol-cytochrome-c reductase;a Rieske iron-sulfur protein of the mitochondrial cytochrome bc1 complex;transfers electrons from ubiquinol to cytochrome c1	23.365	1	0.182836	0.539423	2.9503	-2.45138	-0.890512	1.56086	317400	18.2759	9.8	2	2	90418000	130920	16.9983	9.8	2	2	494530000	186480	17.5087	9.8	2	2	167620000	185980	17.5048
146	YLR325C	YLR325C	RPL38	>YLR325C RPL38 SGDID:S000004317, Chr XII from 781379-781143, Genome Release 64-2-1, reverse complement, Verified ORF, Ribosomal 60S subunit protein L38;homologous to mammalian ribosomal protein L38, no bacterial homolog	8.8264	1	0.726114	0.56365	0.776256	-0.461732	-0.827128	-0.365396	386160	18.5588	19.2	1	1	4979400	251970	17.9429	19.2	1	1	6857600	134190	17.0339	19.2	1	1	8834200	156820	17.2587
109	YKR094C;YIL148W;YLR167W;YLL039C	YKR094C	RPL40B	>YKR094C RPL40B SGDID:S000001802, Chr XI from 618374-617996,618750-618743, Genome Release 64-2-1, reverse complement, Verified ORF, Ubiquitin-ribosomal 60S subunit protein L40B fusion protein;cleaved to yield ubiquitin and ribosomal protein L40B;ubiquit	14.554	4	0.393232	0.18976	0.482566	-1.34655	-2.39775	-1.0512	333920	18.3491	29.7	3	3	8947200	145730	17.1529	29.7	3	3	22753000	188190	17.5218	36.7	4	4	47150000	459800	18.8106
168	YNL178W	YNL178W	RPS3	>YNL178W RPS3 SGDID:S000005122, Chr XIV from 302680-303402, Genome Release 64-2-1, Verified ORF, Protein component of the small (40S) ribosomal subunit;has apurinic/apyrimidinic (AP) endonuclease activity;essential for viability;homologous to mammalian	26.502	1	NaN	0	0	NaN	NaN	NaN	0	#NUM!	0	0	0	0	0	NaN	0	0	0	0	0	NaN	5.4	1	1	2131800	8172.9	12.9966
129	YJR123W	YJR123W	RPS5	>YJR123W RPS5 SGDID:S000003884, Chr X from 651901-652578, Genome Release 64-2-1, Verified ORF, Protein component of the small (40S) ribosomal subunit;least basic of non-acidic ribosomal proteins;phosphorylated in vivo;essential for viability;homologou	25.038	1	0.741095	0.507358	0.684606	-0.432269	-0.978923	-0.546655	57404	15.8089	17.3	3	3	3195900	34643	15.0803	12.4	2	2	4312400	22761	14.4743	17.3	3	3	6299100	31927	14.9625
82	YER125W	YER125W	RSP5	>YER125W RSP5 SGDID:S000000927, Chr V from 410189-412618, Genome Release 64-2-1, Verified ORF, E3 ubiquitin ligase of NEDD4 family;regulates many cellular processes including MVB sorting, heat shock response, transcription, endocytosis, ribosome stabilit	91.815	1	0.254989	0.327637	1.28491	-1.9715	-1.60983	0.361666	49556	15.5968	5.2	4	4	7789900	15544	13.9241	5.2	4	4	30550000	34012	15.0538	5.2	4	4	23776000	24597	14.5862
99	YGR279C	YGR279C	SCW4	>YGR279C SCW4 SGDID:S000003511, Chr VII from 1049958-1048798, Genome Release 64-2-1, reverse complement, Verified ORF, Cell wall protein with similarity to glucanases;scw4 scw10 double mutants exhibit defects in mating;SCW4 has a paralog, SCW10, that ar	40.173	1	NaN	0.250472	0	NaN	-1.99728	NaN	7542.7	12.8809	8.5	2	2	732030	7542.7	12.8809	0	0	0	0	0	NaN	7.3	2	2	2922600	13342	13.7037
135	YKL148C;YJL045W	YKL148C	SDH1	>YKL148C SDH1 SGDID:S000001631, Chr XI from 171129-169207, Genome Release 64-2-1, reverse complement, Verified ORF, Flavoprotein subunit of succinate dehydrogenase;couples the oxidation of succinate to the transfer of electrons to ubiquinone as part of t	70.229	2	1.43269	1.19814	0.836286	0.518727	0.260796	-0.257931	8088.1	12.9816	2.2	1	1	9143000	1045.8	10.0304	5.5	3	3	6381700	7042.3	12.7818	5.5	3	3	7631000	7036.2	12.7806
139	YLL041C	YLL041C	SDH2	>YLL041C SDH2 SGDID:S000003964, Chr XII from 53931-53131, Genome Release 64-2-1, reverse complement, Verified ORF, Iron-sulfur protein subunit of succinate dehydrogenase;the complex couples the oxidation of succinate to the transfer of electrons to ubiqu	30.231	1	0.456081	0.226902	0.497504	-1.13264	-2.13986	-1.00722	25766	14.6532	9.8	2	2	3772700	12225	13.5776	4.5	1	1	8272000	13541	13.725	4.5	1	1	16627000	12239	13.5792
134	YKL141W	YKL141W	SDH3	>YKL141W SDH3 SGDID:S000001624, Chr XI from 179667-180263, Genome Release 64-2-1, Verified ORF, Subunit of succinate dehydrogenase and of TIM22 translocase;functions as cytochrome b subunit of succinate dehydrogenase, which couples oxidation of succinate	22.068	1	0.639277	0.963935	1.50785	-0.645488	-0.0529924	0.592495	43143	15.3968	5.6	1	1	6751400	31450	14.9408	5.6	1	1	10561000	11693	13.5134	5.6	1	1	7004000	14537	13.8274
124	YJR095W	YJR095W	SFC1	>YJR095W SFC1 SGDID:S000003856, Chr X from 609773-610741, Genome Release 64-2-1, Verified ORF, Mitochondrial succinate-fumarate transporter;transports succinate into and fumarate out of the mitochondrion;required for ethanol and acetate utilization	35.34	1	0.846583	NaN	NaN	-0.240277	NaN	NaN	127996	16.9657	13	3	3	12747000	70563	16.1066	9.3	2	2	15057000	57433	15.8096	2.5	1	1	0	5255.6	12.3596
101	YHR008C	YHR008C	SOD2	>YHR008C SOD2 SGDID:S000001050, Chr VIII from 123590-122889, Genome Release 64-2-1, reverse complement, Verified ORF, Mitochondrial manganese superoxide dismutase;protects cells against oxygen toxicity;phosphorylated	25.774	1	0.437976	0.515672	1.1774	-1.19108	-0.955475	0.235602	42089	15.3612	6	1	1	10299000	20594	14.3299	6	1	1	23515000	21495	14.3917	6	1	1	19972000	37860	15.2084
169	YNL202W	YNL202W	SPS19	>YNL202W SPS19 SGDID:S000005146, Chr XIV from 259578-260456, Genome Release 64-2-1, Verified ORF, Peroxisomal 2,4-dienoyl-CoA reductase;auxiliary enzyme of fatty acid beta-oxidation;homodimeric enzyme required for growth and sporulation on petroselineat	31.109	1	0.526588	0.45432	0.862761	-0.925253	-1.13822	-0.212967	8934.8	13.1252	9.2	2	2	2288500	7313.9	12.8364	4.1	1	1	4345900	1620.9	10.6626	16.8	4	4	5037200	10597	13.3714
80	YER103W	YER103W	SSA4	>YER103W SSA4 SGDID:S000000905, Chr V from 364589-366517, Genome Release 64-2-1, Verified ORF, Heat shock protein that is highly induced upon stress;plays a role in SRP-dependent cotranslational protein-membrane targeting and translocation;member of the	69.65	1	0.887214	0.79132	0.891916	-0.172646	-0.337667	-0.165021	22808.9	14.4773	4.2	2	1	3413200	14887	13.8618	4.2	2	1	3847100	7921.9	12.9516	4.2	2	1	4313300	3464.8	11.7586
63	YNL209W;YDL229W	YNL209W	SSB2	>YNL209W SSB2 SGDID:S000005153, Chr XIV from 252059-253900, Genome Release 64-2-1, Verified ORF, Cytoplasmic ATPase that is a ribosome-associated molecular chaperone;functions with J-protein partner Zuo1p;may be involved in the folding of newly-synthesi	66.594	2	0.587548	0.512927	0.872995	-0.767221	-0.963176	-0.195955	21281.1	14.3773	1.6	1	1	3063300	11859	13.5337	6.5	3	3	5213700	9422.1	13.2018	6.5	3	3	5972200	5343.2	12.3835
121	YJR045C;YEL030W	YJR045C	SSC1	>YJR045C SSC1 SGDID:S000003806, Chr X from 521602-519638, Genome Release 64-2-1, reverse complement, Verified ORF, Hsp70 family ATPase;constituent of the import motor component of the Translocase of the Inner Mitochondrial membrane (TIM23 complex);invol	70.627	2	0.882303	1.00408	1.13803	-0.180654	0.00587961	0.186533	11667000	23.4759	46	35	35	2188200000	7543200	22.8467	45.3	34	34	2480100000	4123800	21.9755	38.2	27	27	2179300000	2523200	21.2668
96	YJR009C;YJL052W;YGR192C	YJR009C	TDH2	>YJR009C TDH2 SGDID:S000003769, Chr X from 454681-453683, Genome Release 64-2-1, reverse complement, Verified ORF, Glyceraldehyde-3-phosphate dehydrogenase (GAPDH), isozyme 2;involved in glycolysis and gluconeogenesis;tetramer that catalyzes reaction of	35.846	3	1.6135	1.56754	0.971515	0.690195	0.648503	-0.0416914	60983	15.8961	4.5	1	1	80070000	26346	14.6853	4.5	1	1	49625000	34637	15.08	4.5	1	1	51080000	40228	15.2959
72	YDR322C-A	YDR322C-A	TIM11	>YDR322C-A TIM11 SGDID:S000007255, Chr IV from 1112293-1112003, Genome Release 64-2-1, reverse complement, Verified ORF, Subunit e of mitochondrial F1F0-ATPase;ATPase is a large, evolutionarily conserved enzyme complex required for ATP synthesis;essenti	10.875	1	NaN	NaN	NaN	NaN	NaN	NaN	8491.5	13.0518	19.8	1	1	294100	8491.5	13.0518	0	0	0	0	0	NaN	0	0	0	0	0	NaN
114	YJL054W	YJL054W	TIM54	>YJL054W TIM54 SGDID:S000003590, Chr X from 334265-335701, Genome Release 64-2-1, Verified ORF, Component of the mitochondrial TIM22 complex;involved in insertion of polytopic proteins into the inner membrane	54.182	1	0.597292	NaN	NaN	-0.743492	NaN	NaN	17840.7	14.1229	8.6	3	3	15219000	8731.4	13.092	8.6	3	3	25480000	9109.3	13.1531	0	0	0	0	0	NaN
162	YMR203W	YMR203W	TOM40	>YMR203W TOM40 SGDID:S000004816, Chr XIII from 668492-669655, Genome Release 64-2-1, Verified ORF, Component of the TOM (translocase of outer membrane) complex;responsible for recognition and initial import steps for all mitochondrially directed proteins	42.038	1	0.392038	0.480474	1.22558	-1.35094	-1.05747	0.293467	28994.8	14.8235	4.1	1	1	5450500	19920	14.2819	4.1	1	1	13903000	9074.8	13.1477	4.1	1	1	11344000	16282	13.991
151	YML028W	YML028W	TSA1	>YML028W TSA1 SGDID:S000004490, Chr XIII from 220138-220728, Genome Release 64-2-1, Verified ORF, Thioredoxin peroxidase;acts as both ribosome-associated and free cytoplasmic antioxidant;self-associates to form high-molecular weight chaperone complex un	21.589	1	0	0	1.92495	NaN	NaN	0.944824	1910.7	10.8999	0	0	0	0	0	NaN	7.1	1	1	2421400	1910.7	10.8999	7.1	1	1	1257900	914.57	9.83695
178	YOR270C	YOR270C	VPH1	>YOR270C VPH1 SGDID:S000005796, Chr XV from 830574-828052, Genome Release 64-2-1, reverse complement, Verified ORF, Subunit a of vacuolar-ATPase V0 domain;one of two isoforms (Vph1p and Stv1p);Vph1p is located in V-ATPase complexes of the vacuole while	95.528	1	1.29299	0.967273	0.748091	0.370709	-0.0480056	-0.418714	3007.3	11.5543	1.4	1	1	4294400	1758	10.7797	1.4	1	1	3321300	1249.3	10.2869	1.4	1	1	4439700	467.71	8.86947
133	YKL095W	YKL095W	YJU2	>YKL095W YJU2 SGDID:S000001578, Chr XI from 262277-263113, Genome Release 64-2-1, Verified ORF, Essential protein required for pre-mRNA splicing;associates transiently with the spliceosomal NTC (nineteen complex) and acts after Prp2p to promote the fir	32.312	1	0.999082	1.62671	1.62821	-0.00132427	0.701962	0.703286	195709	17.5784	5.4	1	1	14156000	146170	17.1573	5.4	1	1	14169000	49539	15.5963	5.4	1	1	8702200	40304	15.2986
150	YML001W	YML001W	YPT7	>YML001W YPT7 SGDID:S000004460, Chr XIII from 267174-267800, Genome Release 64-2-1, Verified ORF, Rab family GTPase;GTP-binding protein of the rab family;required for homotypic fusion event in vacuole inheritance, for endosome-endosome fusion;interacts	23.042	1	2.01109	0.34741	0.172748	1.00797	-1.52529	-2.53326	11264.4	13.4595	6.7	1	1	651290	10352	13.3376	6.7	1	1	323850	912.36	9.83346	6.7	1	1	1874700	8399.6	13.0361
159	YMR089C	YMR089C	YTA12	>YMR089C YTA12 SGDID:S000004695, Chr XIII from 448086-445609, Genome Release 64-2-1, reverse complement, Verified ORF, Mitochondrial inner membrane m-AAA protease component;mediates degradation of misfolded or unassembled proteins;also required for corr	93.275	1	0.925865	115.182	124.404	-0.111127	6.84777	6.95889	328838	18.327	20.4	18	17	485940000	65808	16.006	34.2	31	30	524850000	263030	18.0049	5.3	4	3	4218900	1291.1	10.3344
61	YDL183C	YDL183C		>YDL183C YDL183C SGDID:S000002342, Chr IV from 131833-130871, Genome Release 64-2-1, reverse complement, Verified ORF, Protein that may form an active mitochondrial KHE system;mitochondrial inner-membrane protein;non-essential gene;KHE system stands fo	37.047	1	6.92323	NaN	NaN	2.79145	NaN	NaN	39760.7	15.2791	6.9	2	2	6426700	39378	15.2651	3.1	1	1	928280	382.67	8.57996	0	0	0	0	0	NaN
106	YIL077C	YIL077C		>YIL077C YIL077C SGDID:S000001339, Chr IX from 215953-214991, Genome Release 64-2-1, reverse complement, Uncharacterized ORF, Putative protein of unknown function;the authentic, non-tagged protein is detected in highly purified mitochondria in high-throu	36.946	1	0.668052	NaN	NaN	-0.581968	NaN	NaN	160118	17.2888	9.1	3	3	29904000	81291	16.3108	16.6	5	5	44763000	78827	16.2664	0	0	0	0	0	NaN
112	YIL156W-B	YIL156W-B		>YIL156W-B YIL156W-B SGDID:S000028511, Chr IX from 47690-47698,47761-47973, Genome Release 64-2-1, Uncharacterized ORF, Putative protein of unknown function;originally identified based on homology to <i>Ashbya gossypii</i> and other related yeasts	8.1644	1	0.313483	NaN	NaN	-1.67354	NaN	NaN	143929	17.135	13.7	1	1	2398800	64586	15.9789	13.7	1	1	7652100	79343	16.2758	0	0	0	0	0	NaN
172	YNR068C	YNR068C		>YNR068C YNR068C SGDID:S000005351, Chr XIV from 760885-760067, Genome Release 64-2-1, reverse complement, Uncharacterized ORF, Putative protein of unknown function;exhibits homology to C-terminal end of Bul1p;expressed as a readthrough product of BSC5,	31.219	1	2.54747	0.923428	0.362488	1.34907	-0.114928	-1.46399	191128	17.5442	11	2	2	125300000	50998	15.6381	5.1	1	1	49186000	140130	17.0964	5.1	1	1	135690000	223940	17.7727
