# Supplementary material for: INA complex liaises the F1Fo-ATP synthase membrane motor modules
Source: Nat Commun. 2017 Nov 1;8:1237. doi: 10.1038/s41467-017-01437-z (PMC5665977; doi:10.1038/s41467-017-01437-z)
Supplement: Supplementary file 4 — Supplementary Data 2 [file 41467_2017_1437_MOESM4_ESM.xlsx]

## Sheet: Table S2
	Supplemental Data 2: All results of 3 independent experiments
Protein group ID	Protein IDs	Protein IDs 1st Entry	Gene name	Fasta headers	Mol. weight [kDa]	# of proteins in protein group	Mitochondrial protein	LFQ ratio Atp23-IP (∆ina22)/Control (∆ina22)	LFQ ratio Atp23-IP (WT)/Control (WT)	LFQ ratio Atp23-IP (∆ina22)/Atp23-IP (WT)	Log2 LFQ ratio Atp23-IP (∆ina22)/Control (∆ina22)	Log2 LFQ ratio Atp23-IP (WT)/Control (WT)	Log2 LFQ ratio Atp23-IP (∆ina22)/Atp23-IP (WT)	p value t test (∆ina22)	p value t test (WT)	-Log10 p value t test (∆ina22)	-Log10 p value t test (WT)	Log2 LFQ intensity Atp23-IP (∆ina22) Rep1	Log2 LFQ intensity Atp23-IP (∆ina22) Rep2	Log2 LFQ intensity Atp23-IP (∆ina22) Rep3	Log2 LFQ intensity Atp23-IP (WT) Rep1	Log2 LFQ intensity Atp23-IP (WT) Rep2	Log2 LFQ intensity Atp23-IP (WT) Rep3	Log2 LFQ intensity Control (∆ina22) Rep1	Log2 LFQ intensity Control (∆ina22) Rep2	Log2 LFQ intensity Control (∆ina22) Rep3	Log2 LFQ intensity Control (WT) Rep1	Log2 LFQ intensity Control (WT) Rep2	Log2 LFQ intensity Control (WT) Rep3	Peptides Atp23-IP (∆ina22) Rep1	Peptides Atp23-IP (∆ina22) Rep2	Peptides Atp23-IP (∆ina22) Rep3	Peptides Atp23-IP (WT) Rep1	Peptides Atp23-IP (WT) Rep2	Peptides Atp23-IP (WT) Rep3	Peptides Control (∆ina22) Rep1	Peptides Control (∆ina22) Rep2	Peptides Control (∆ina22) Rep3	Peptides Control (WT) Rep1	Peptides Control (WT) Rep2	Peptides Control (WT) Rep3	Unique peptides Atp23-IP (∆ina22) Rep1	Unique peptides Atp23-IP (∆ina22) Rep2	Unique peptides Atp23-IP (∆ina22) Rep3	Unique peptides Atp23-IP (WT) Rep1	Unique peptides Atp23-IP (WT) Rep2	Unique peptides Atp23-IP (WT) Rep3	Unique peptides Control (∆ina22) Rep1	Unique peptides Control (∆ina22) Rep2
72	Q0045;Q0060;Q0065;Q0070;Q0050;Q0055	Q0045	COX1	>Q0045 COX1 SGDID:S000007260, Chr Mito from 13818-13986,16435-16470,18954-18991,20508-20984,21995-22246,23612-23746,25318-25342,26229-26701, Genome Release 64-2-1, Verified ORF, Subunit I of cytochrome c oxidase (Complex IV);Complex IV is the terminal me	58.797	6	1	0.586872	0.548259	1.19839	-0.768883	-0.867071	0.261097	0.994183	0.969221	0.00253386	0.0135771	22.6482	22.5925	22.8988	22.8208	21.8386	22.6968	23.5811	23.193	23.6721	23.1215	23.5741	23.2617	3	2	2	3	3	3	3	3	4	4	4	4	3	2	2	3	3	3	3	3
73	Q0085	Q0085	ATP6	>Q0085 ATP6 SGDID:S000007268, Chr Mito from 28487-29266, Genome Release 64-2-1, Verified ORF, Subunit a of the F0 sector of mitochondrial F1F0 ATP synthase;mitochondrially encoded;translation is specifically activated by Atp22p;ATP6 and ATP8 mRNAs are	29.099	1	1	12.0552	2.50743	1.02359	3.59158	1.32621	0.0336342	0.00592885	0.011151	2.22703	1.95269	21.6127	19.863	22.5318	21.5675	21.4459	20.8931	NaN	NaN	NaN	20.5048	19.9628	19.4603	1	1	1	1	1	1	0	0	0	1	1	1	1	1	1	1	1	1	0	0
74	Q0110;Q0105;Q0115;Q0120	Q0110	COB	>Q0110 BI2 SGDID:S000007271, Chr Mito from 36540-36954,37723-38579, Genome Release 64-2-1, Verified ORF, Mitochondrial mRNA maturase with a role in splicing;encoded by both exon and intron sequences of partially processed COB mRNA;>Q0105 COB SGDID:S0000	49.326	4	1	0.977905	1.2243	0.835157	-0.0322342	0.29196	-0.25988	0.533514	0.0751544	0.272854	1.12405	23.3648	23.2021	22.4392	23.5305	23.2341	23.0211	23.3309	23.1666	22.6053	23.1107	22.9265	22.8727	3	2	2	2	2	3	2	3	2	2	3	2	3	2	2	2	2	3	2	3
75	Q0140	Q0140	VAR1	>Q0140 VAR1 SGDID:S000007275, Chr Mito from 48901-50097, Genome Release 64-2-1, Verified ORF, Mitochondrial ribosomal protein of the small subunit;mitochondrially-encoded;polymorphic in different strains due to variation in number of AAT (asparagine) co	47.123	1	1	1.09609	0.963739	0.947472	0.13237	-0.0532856	-0.0778446	0.261003	0.576365	0.583355	0.239303	25.6374	25.6454	25.9958	25.6804	25.6038	26.2279	25.3619	25.6485	25.871	25.5635	25.9783	26.1301	17	16	16	16	17	17	17	21	18	17	23	20	17	16	16	16	17	17	17	21
76	Q0250	Q0250	COX2	>Q0250 COX2 SGDID:S000007281, Chr Mito from 73758-74513, Genome Release 64-2-1, Verified ORF, Subunit II of cytochrome c oxidase (Complex IV);Complex IV is the terminal member of the mitochondrial inner membrane electron transport chain;one of three mit	28.567	1	1	0.672189	0.795929	0.79242	-0.573061	-0.329288	-0.335663	0.955696	0.92352	0.0196801	0.0345535	25.0672	24.5496	24.6135	24.9713	25.0226	25.2434	25.6529	25.3266	24.97	25.5943	25.5563	25.0745	6	8	6	6	8	6	9	8	8	9	9	9	6	8	6	6	8	6	9	8
94	YAL010C	YAL010C	MDM10	>YAL010C MDM10 SGDID:S000000008, Chr I from 135665-134184, Genome Release 64-2-1, reverse complement, Verified ORF, Subunit of both the ERMES and the SAM complex;component of ERMES complex which acts as a molecular tether between the mitochondria and the	56.236	1	1	109.361	159.225	1.23154	6.77295	7.31493	0.300463	3.45486e-05	6.16334e-05	4.46157	4.21018	25.6119	24.9272	24.7442	25.102	24.4232	24.8568	NaN	NaN	NaN	NaN	NaN	NaN	13	12	13	12	10	13	0	0	0	0	0	0	13	12	13	12	10	13	0	0
98	YAL039C	YAL039C	CYC3	>YAL039C CYC3 SGDID:S000000037, Chr I from 69525-68716, Genome Release 64-2-1, reverse complement, Verified ORF, Cytochrome c heme lyase (holocytochrome c synthase);attaches heme to apo-cytochrome c (Cyc1p or Cyc7p) in the mitochondrial intermembrane spa	30.081	1	1	3.15262	4.39724	0.740618	1.65655	2.1366	-0.433199	0.000405721	0.00012492	3.39177	3.90337	23.6553	23.6575	23.8004	23.8375	24.2665	24.3088	21.8261	21.9225	22.395	22.1132	21.8314	22.0584	4	4	4	3	4	4	3	3	3	3	3	4	4	4	4	3	4	4	3	3
101	YAL044C	YAL044C	GCV3	>YAL044C GCV3 SGDID:S000000042, Chr I from 58462-57950, Genome Release 64-2-1, reverse complement, Verified ORF, H subunit of the mitochondrial glycine decarboxylase complex;glycine decarboxylase is required for the catabolism of glycine to 5,10-methylen	18.793	1	1	0.65162	0.624104	0.603883	-0.617897	-0.680141	-0.727659	0.973231	0.971167	0.0117841	0.012706	22.7231	22.0856	22.1631	23.0168	22.9421	23.1957	22.7406	22.9744	23.1104	23.2445	23.9095	24.0411	1	2	2	2	4	4	4	4	3	4	4	4	1	2	2	2	4	4	4	4
102	YAL048C	YAL048C	GEM1	>YAL048C GEM1 SGDID:S000000046, Chr I from 54789-52801, Genome Release 64-2-1, reverse complement, Verified ORF, Outer mitochondrial membrane GTPase, subunit of the ERMES complex;potential regulatory subunit of the ERMES complex that links the ER to mito	75.149	1	1	94.3755	191.08	1.10317	6.56034	7.57804	0.141649	0.0017011	0.00301633	2.76927	2.52052	25.8107	25.3556	25.9367	26.0688	24.4997	26.1096	17.0641	20.0772	20.2807	15.4504	18.5716	19.9219	23	20	23	22	19	22	3	7	5	2	6	7	23	20	23	22	19	22	3	7
110	YBL015W	YBL015W	ACH1	>YBL015W ACH1 SGDID:S000000111, Chr II from 194122-195702, Genome Release 64-2-1, Verified ORF, Protein with CoA transferase activity;particularly for CoASH transfer from succinyl-CoA to acetate;has minor acetyl-CoA-hydrolase activity;phosphorylated;r	58.711	1	1	1.02907	0.712948	1.25928	0.0413475	-0.488131	0.332602	0.448374	0.78047	0.34836	0.107644	22.2182	22.8937	22.178	22.0474	22.4439	21.8008	22.1865	22.2137	22.7656	21.9406	22.1643	23.6515	6	7	6	4	5	5	8	6	7	7	7	10	6	7	6	4	5	5	8	6
111	YBL022C	YBL022C	PIM1	>YBL022C PIM1 SGDID:S000000118, Chr II from 181275-177874, Genome Release 64-2-1, reverse complement, Verified ORF, ATP-dependent Lon protease;involved in degradation of misfolded proteins in mitochondria;required for biogenesis and maintenance of mitoc	127.11	1	1	0.317542	0.285671	0.949731	-1.65498	-1.80757	-0.0744095	0.996084	0.996668	0.00170387	0.00144947	22.0405	21.3712	21.8155	21.5525	21.9903	21.9076	23.6219	22.8571	23.7132	23.7502	23.0128	24.1102	7	3	6	5	7	8	14	16	15	17	18	18	7	3	6	5	7	8	14	16
114	YBL030C;YBR085W	YBL030C	PET9	>YBL030C PET9 SGDID:S000000126, Chr II from 163997-163041, Genome Release 64-2-1, reverse complement, Verified ORF, Major ADP/ATP carrier of the mitochondrial inner membrane;exchanges cytosolic ADP for mitochondrially synthesized ATP;also imports heme a	34.426	2	1	1.09819	1.10479	0.929679	0.135126	0.143776	-0.105196	0.248475	0.204138	0.604718	0.690076	30.2825	30.1682	30.0243	30.0906	30.1919	30.5082	30.3367	29.9553	29.7776	30.0648	30.2992	29.9952	27	28	25	26	27	28	29	27	26	27	27	28	25	25	23	24	26	26	26	25
115	YBL038W	YBL038W	MRPL16	>YBL038W MRPL16 SGDID:S000000134, Chr II from 146187-146885, Genome Release 64-2-1, Verified ORF, Mitochondrial ribosomal protein of the large subunit;homologous to bacterial L16 ribosomal protein;synthetic lethality with hac1 mutation suggests a possib	26.518	1	1	1.54335	2.50003	0.974958	0.626064	1.32195	-0.0365887	0.00263565	0.0206428	2.57911	1.68523	24.0535	24.1548	23.928	23.938	24.1128	24.1953	23.2351	23.5283	23.4947	21.9071	23.3676	23.0055	6	5	5	5	6	6	6	7	6	6	5	6	6	5	5	5	6	6	6	7
116	YBL045C	YBL045C	COR1	>YBL045C COR1 SGDID:S000000141, Chr II from 135516-134143, Genome Release 64-2-1, reverse complement, Verified ORF, Core subunit of the ubiquinol-cytochrome c reductase complex;the ubiquinol-cytochrome c reductase complex (bc1 complex) is a component of	50.227	1	1	0.582945	0.728484	0.944086	-0.778568	-0.457031	-0.0830097	0.998618	0.958704	0.000600617	0.0183154	28.0367	27.8688	27.6701	28.0655	27.9176	27.8416	28.7357	28.5555	28.6202	28.4156	28.7139	28.0662	24	23	24	23	23	24	24	25	24	25	24	25	24	23	24	23	23	24	24	25
118	YBL057C	YBL057C	PTH2	>YBL057C PTH2 SGDID:S000000153, Chr II from 113427-112801, Genome Release 64-2-1, reverse complement, Verified ORF, One of two mitochondrially-localized peptidyl-tRNA hydrolases;negatively regulates the ubiquitin-proteasome pathway via interactions with	22.435	1	1	NaN	NaN	NaN	NaN	NaN	NaN	NaN	NaN	NaN	NaN	NaN	NaN	NaN	NaN	NaN	18.8963	19.8474	NaN	20.8945	NaN	19.6582	20.4199	0	0	0	0	0	1	1	1	3	0	2	2	0	0	0	0	0	1	1	1
119	YBL059C-A	YBL059C-A	CMC2	>YBL059C-A CMC2 SGDID:S000007488, Chr II from 110420-110125,110539-110506, Genome Release 64-2-1, reverse complement, Verified ORF, Protein involved in respiratory chain complex assembly or maintenance;protein of the mitochondrial intermembrane space;co	12.947	1	1	0.867883	1.01682	0.448848	-0.204428	0.0240574	-1.1557	0.896955	0.462782	0.0472295	0.334624	NaN	18.9203	18.7965	19.723	19.4014	19.5061	18.8037	19.0158	19.2252	19.0951	19.848	19.6152	0	1	2	1	1	1	1	1	1	1	1	1	0	1	2	1	1	1	1	1
120	YBL059W	YBL059W		>YBL059W YBL059W SGDID:S000000155, Chr II from 110594-110879,110949-111244, Genome Release 64-2-1, Uncharacterized ORF, Putative protein of unknown function;the authentic, non-tagged protein is detected in highly purified mitochondria in high-throughput	22.278	1	1	3.14319	4.79249	0.700673	1.65223	2.26077	-0.513187	0.000568967	0.000111248	3.24491	3.95371	22.3418	22.7014	22.2641	22.716	23.2194	22.9114	20.6693	21.0729	20.6083	20.7934	20.4853	20.7858	2	2	2	2	2	2	2	2	1	2	2	2	2	2	2	2	2	2	2	2
121	YBL064C	YBL064C	PRX1	>YBL064C PRX1 SGDID:S000000160, Chr II from 101156-100371, Genome Release 64-2-1, reverse complement, Verified ORF, Mitochondrial peroxiredoxin with thioredoxin peroxidase activity;has a role in reduction of hydroperoxides;reactivation requires Trr2p an	29.495	1	1	0.481175	0.35043	1.25373	-1.05537	-1.5128	0.326227	0.964399	0.997669	0.0157434	0.00101372	24.1136	24.5006	24.1409	23.8817	23.9538	23.9411	24.8144	24.9769	26.1301	25.0378	25.3402	25.937	6	7	8	8	7	10	9	9	8	9	8	9	6	7	8	8	7	10	9	9
126	YBL090W	YBL090W	MRP21	>YBL090W MRP21 SGDID:S000000186, Chr II from 48825-49358, Genome Release 64-2-1, Verified ORF, Mitochondrial ribosomal protein of the small subunit;MRP21 exhibits genetic interactions with mutations in the COX2 and COX3 mRNA 5-untranslated leader sequen	20.394	1	1	0.729913	0.763665	0.721417	-0.454203	-0.388988	-0.471094	0.90475	0.783774	0.0434716	0.105809	22.9251	23.3991	23.6362	23.2331	23.6766	24.464	23.5636	23.5877	24.1717	23.7984	24.0564	24.6859	4	4	5	3	5	6	5	6	5	6	7	5	4	4	5	3	5	6	5	6
128	YBL099W	YBL099W	ATP1	>YBL099W ATP1 SGDID:S000000195, Chr II from 37053-38690, Genome Release 64-2-1, Verified ORF, Alpha subunit of the F1 sector of mitochondrial F1F0 ATP synthase;which is a large, evolutionarily conserved enzyme complex required for ATP synthesis;F1 trans	58.607	1	1	1.04968	0.523137	1.72188	0.0699444	-0.93474	0.783983	0.335121	0.999692	0.474798	0.000133738	30.2517	29.9794	30.0272	29.1335	29.3439	29.4289	30.0808	29.7706	30.1971	30.3018	30.17	30.2388	31	31	29	28	28	29	30	29	32	31	32	32	31	31	29	28	28	29	30	29
131	YBR003W	YBR003W	COQ1	>YBR003W COQ1 SGDID:S000000207, Chr II from 242809-244230, Genome Release 64-2-1, Verified ORF, Hexaprenyl pyrophosphate synthetase;catalyzes the first step in ubiquinone (coenzyme Q) biosynthesis	52.559	1	1	0.519869	0.655734	NaN	-0.943781	-0.608818	NaN	0.84912	0.813793	0.071031	0.0894861	NaN	18.5744	NaN	NaN	18.6558	18.4687	18.675	19.0669	18.4445	18.7868	18.2835	18.6901	0	1	0	0	2	3	1	2	3	1	2	2	0	1	0	0	2	3	1	2
139	YBR024W	YBR024W	SCO2	>YBR024W SCO2 SGDID:S000000228, Chr II from 289445-290350, Genome Release 64-2-1, Verified ORF, Protein anchored to mitochondrial inner membrane;may have a redundant function with Sco1p in delivery of copper to cytochrome c oxidase;interacts with Cox2p;	34.888	1	1	1.73315	4.02026	0.679087	0.793394	2.00729	-0.558332	0.00316917	0.000115186	2.49905	3.9386	23.9066	23.7509	23.5407	24.3497	24.3494	24.1742	23.1442	22.777	22.8968	22.0482	22.2447	22.5584	7	8	8	8	7	8	6	7	6	6	6	4	7	8	8	8	7	8	6	7
141	YBR026C	YBR026C	ETR1	>YBR026C ETR1 SGDID:S000000230, Chr II from 294019-292877, Genome Release 64-2-1, reverse complement, Verified ORF, 2-enoyl thioester reductase;member of the medium chain dehydrogenase/reductase family;localized to in mitochondria, where it has a probab	42.066	1	1	0.748882	0.894923	1.03207	-0.417191	-0.160164	0.045536	0.940856	0.709037	0.026477	0.149331	23.1789	23.368	23.4701	23.5767	23.3366	22.9671	23.9895	23.3749	23.9042	23.1931	23.3196	23.8481	8	9	7	8	9	9	9	9	8	8	9	9	8	9	7	8	9	9	9	9
143	YBR037C	YBR037C	SCO1	>YBR037C SCO1 SGDID:S000000241, Chr II from 311452-310565, Genome Release 64-2-1, reverse complement, Verified ORF, Copper-binding protein of mitochondrial inner membrane;required for cytochrome c oxidase activity and respiration;may function to deliver	33.166	1	1	1.60649	2.91322	0.737663	0.683912	1.54262	-0.438967	0.00778354	2.35628e-07	2.10882	6.62777	23.502	23.6957	23.8939	24.1621	24.0864	24.1601	23.2348	22.7994	23.0057	22.5985	22.5799	22.6023	6	5	5	5	6	6	4	4	4	6	5	5	6	5	5	5	6	6	4	4
144	YBR039W	YBR039W	ATP3	>YBR039W ATP3 SGDID:S000000243, Chr II from 315575-316510, Genome Release 64-2-1, Verified ORF, Gamma subunit of the F1 sector of mitochondrial F1F0 ATP synthase;F1F0 ATP synthase is a large, evolutionarily conserved enzyme complex required for ATP synth	34.35	1	1	1.27887	0.709919	1.60977	0.354872	-0.494274	0.686857	0.0276104	0.996532	1.55893	0.00150896	27.8878	27.5552	27.4836	26.7686	27.0451	27.0523	27.3237	27.1979	27.3404	27.48	27.3994	27.4694	15	16	14	13	15	15	17	17	16	17	16	17	15	16	14	13	15	15	17	17
146	YBR044C	YBR044C	TCM62	>YBR044C TCM62 SGDID:S000000248, Chr II from 326059-324341, Genome Release 64-2-1, reverse complement, Verified ORF, Protein involved in assembly of the succinate dehydrogenase complex;mitochondrial;putative chaperone	64.251	1	1	0.313262	1.10135	0.797412	-1.67456	0.139273	-0.326603	0.998513	0.420635	0.000646098	0.376095	19.5354	NaN	19.5219	19.7584	19.7162	19.0088	21.4717	20.6756	21.1013	18.2009	20.2457	19.6189	2	0	1	2	1	2	4	5	4	1	4	2	2	0	1	2	1	2	4	5
151	YBR084W	YBR084W	MIS1	>YBR084W MIS1 SGDID:S000000288, Chr II from 411054-413981, Genome Release 64-2-1, Verified ORF, Mitochondrial C1-tetrahydrofolate synthase;involved in interconversion between different oxidation states of tetrahydrofolate (THF);provides activities of fo	106.22	1	1	0.520387	0.893693	0.999292	-0.942343	-0.162149	-0.00102234	0.999866	0.814462	5.84142e-05	0.0891292	26.5104	26.5316	26.6039	26.2999	26.5411	26.8078	27.5998	27.3531	27.5199	26.6283	26.6637	26.8434	41	39	42	33	43	42	46	45	47	44	47	45	36	34	37	29	38	38	41	40
153	YBR091C	YBR091C	TIM12	>YBR091C TIM12 SGDID:S000000295, Chr II from 427484-427155, Genome Release 64-2-1, reverse complement, Verified ORF, Essential protein of the inner mitochondrial membrane;peripherally localized;component of the TIM22 complex, which is a twin-pore transl	12.284	1	1	3.41798	3.70358	0.855188	1.77315	1.88892	-0.225687	0.0360386	0.0125692	1.44323	1.90069	22.2757	21.4633	20.9784	21.8563	21.3644	22.1738	19.4911	21.0013	NaN	20.1987	20.5708	NaN	3	3	2	3	2	2	1	2	0	1	1	0	3	3	2	3	2	2	1	2
154	YBR104W	YBR104W	YMC2	>YBR104W YMC2 SGDID:S000000308, Chr II from 449667-450656, Genome Release 64-2-1, Verified ORF, Putative mitochondrial inner membrane transporter;proposed role in oleate metabolism and glutamate biosynthesis;member of the mitochondrial carrier (MCF) fam	36.555	1	1	NaN	NaN	NaN	NaN	NaN	NaN	NaN	NaN	NaN	NaN	18.4419	NaN	18.0983	NaN	NaN	NaN	NaN	17.4069	NaN	NaN	18.4984	NaN	1	0	1	1	1	0	0	1	0	0	1	0	1	0	1	1	1	0	0	1
157	YPR080W;YBR118W	YPR080W	TEF2	>YPR080W TEF1 SGDID:S000006284, Chr XVI from 700594-701970, Genome Release 64-2-1, Verified ORF, Translational elongation factor EF-1 alpha;also encoded by TEF2;functions in the binding reaction of aminoacyl-tRNA (AA-tRNA) to ribosomes;may also have a	50.032	2	1	0.312142	0.341998	0.624769	-1.67973	-1.54794	-0.678604	0.999808	0.999729	8.32546e-05	0.000117502	26.5803	26.8729	26.5006	27.3132	27.3058	27.3706	28.5345	28.2338	28.2247	29.1191	28.917	28.5973	17	18	17	16	19	20	21	23	20	22	22	22	17	18	17	16	19	20	21	23
158	YBR120C	YBR120C	CBP6	>YBR120C CBP6 SGDID:S000000324, Chr II from 480923-480435, Genome Release 64-2-1, reverse complement, Verified ORF, Mitochondrial protein required for translation of the COB mRNA;forms a complex with Cbp3p that binds to mt ribosomes near the polypeptide	18.678	1	1	1.47386	2.07499	0.796987	0.559597	1.05311	-0.327372	0.0268468	0.0162995	1.57111	1.78783	25.4455	25.3337	25.4643	25.793	25.5806	25.852	24.6094	24.6984	25.2569	24.1285	24.7098	25.228	11	11	12	10	10	11	12	13	12	11	12	12	11	11	12	10	10	11	12	13
159	YBR121C	YBR121C	GRS1	>YBR121C GRS1 SGDID:S000000325, Chr II from 483367-481364, Genome Release 64-2-1, reverse complement, Verified ORF, Cytoplasmic and mitochondrial glycyl-tRNA synthase;ligates glycine to the cognate anticodon-bearing tRNA;transcription termination factor	75.338	1	1	NaN	NaN	NaN	NaN	NaN	NaN	NaN	NaN	NaN	NaN	NaN	17.8926	NaN	NaN	NaN	17.6407	NaN	18.7048	NaN	NaN	17.8904	NaN	0	1	0	0	0	1	0	1	0	0	1	0	0	1	0	0	0	1	0	1
160	YBR122C	YBR122C	MRPL36	>YBR122C MRPL36 SGDID:S000000326, Chr II from 484503-483970, Genome Release 64-2-1, reverse complement, Verified ORF, Mitochondrial ribosomal protein of the large subunit;overproduction suppresses mutations in the COX2 leader peptide-encoding region	20.09	1	1	0.901899	0.776117	1.09391	-0.148962	-0.365654	0.129492	0.626577	0.743591	0.203025	0.128666	25.0296	24.5493	25.3847	24.3347	24.5784	25.6621	24.4426	25.3458	25.6221	24.6132	25.5468	25.5121	9	9	8	6	9	9	8	10	11	7	10	10	9	9	8	6	9	9	8	10
162	YBR146W	YBR146W	MRPS9	>YBR146W MRPS9 SGDID:S000000350, Chr II from 535260-536096, Genome Release 64-2-1, Verified ORF, Mitochondrial ribosomal protein of the small subunit	31.925	1	1	1.30221	1.37577	0.935426	0.38096	0.460243	-0.0963039	0.0424448	0.0622061	1.37218	1.20617	23.7326	23.4289	23.9797	23.6454	23.9589	23.8259	23.3596	23.4042	23.2346	22.9228	23.6492	23.4774	10	12	10	7	10	13	7	12	11	9	11	10	10	12	10	7	10	13	7	12
164	YBR179C	YBR179C	FZO1	>YBR179C FZO1 SGDID:S000000383, Chr II from 589114-586547, Genome Release 64-2-1, reverse complement, Verified ORF, Mitofusin;integral membrane protein involved in mitochondrial outer membrane tethering and fusion;role in mitochondrial genome maintenanc	97.807	1	1	0.760298	0.781802	0.966983	-0.395363	-0.355125	-0.0484371	0.908056	0.902696	0.0418874	0.0444586	21.2997	21.1236	21.112	21.417	20.8196	21.4439	21.0996	21.8604	21.7614	21.6762	21.693	21.3768	4	4	2	3	2	4	3	6	6	4	4	5	4	4	2	3	2	4	3	6
166	YBR185C	YBR185C	MBA1	>YBR185C MBA1 SGDID:S000000389, Chr II from 599959-599123, Genome Release 64-2-1, reverse complement, Verified ORF, Membrane-associated mitochondrial ribosome receptor;forms a complex with Mdm38p that may facilitate recruitment of mRNA-specific translati	31.811	1	1	4.33423	0.969542	1.90253	2.11577	-0.0446243	0.927917	0.0881297	0.574272	1.05488	0.240883	21.6691	21.3929	21.6912	20.8727	20.2208	20.8759	20.8428	20.6648	NaN	20.6171	20.7895	20.6968	4	3	4	3	4	2	2	4	0	1	4	1	4	3	4	3	4	2	2	4
169	YBR192W	YBR192W	RIM2	>YBR192W RIM2 SGDID:S000000396, Chr II from 607652-608785, Genome Release 64-2-1, Verified ORF, Mitochondrial pyrimidine nucleotide transporter;imports pyrimidine nucleoside triphosphates and exports pyrimidine nucleoside monophosphates;member of the mi	42.101	1	1	1.49886	2.93828	0.792104	0.58387	1.55497	-0.336239	0.0160901	0.00480925	1.79344	2.31792	21.4819	21.1362	21.0849	22.0263	21.2382	21.4473	20.8286	20.394	20.7288	20.2843	19.544	20.2186	3	3	3	2	2	3	2	2	1	2	3	2	3	3	3	2	2	3	2	2
170	YBR196C	YBR196C	PGI1	>YBR196C PGI1 SGDID:S000000400, Chr II from 613900-612236, Genome Release 64-2-1, reverse complement, Verified ORF, Glycolytic enzyme phosphoglucose isomerase;catalyzes the interconversion of glucose-6-phosphate and fructose-6-phosphate;required for cel	61.298	1	1	0.123987	0.109178	0.662605	-3.01174	-3.19525	-0.593779	0.995475	0.998575	0.0019696	0.000619419	19.719	19.7279	18.0056	20.1921	20.2289	18.8128	21.9805	22.7048	21.8025	23.0567	23.122	22.6409	5	2	1	3	5	2	4	8	7	8	9	6	5	2	1	3	5	2	4	8
173	YBR221C	YBR221C	PDB1	>YBR221C PDB1 SGDID:S000000425, Chr II from 666253-665153, Genome Release 64-2-1, reverse complement, Verified ORF, E1 beta subunit of the pyruvate dehydrogenase (PDH) complex;PDH is an evolutionarily conserved multi-protein complex found in mitochondria	40.053	1	1	0.0909021	0.132346	0.428207	-3.45954	-2.91761	-1.22362	0.99947	0.999767	0.00023027	0.000100988	28.1583	27.8616	26.9718	28.7694	28.8305	29.0627	31.5153	30.9817	30.8733	32.2915	31.7358	31.3881	15	17	14	16	17	16	20	19	19	24	21	24	15	17	14	16	17	16	20	19
175	YBR227C	YBR227C	MCX1	>YBR227C MCX1 SGDID:S000000431, Chr II from 675134-673572, Genome Release 64-2-1, reverse complement, Verified ORF, Mitochondrial matrix protein;putative ATP-binding chaperone with non-proteolytic function;similar to bacterial ClpX proteins	57.945	1	1	0.573088	1.44215	0.640919	-0.803171	0.528221	-0.641787	0.804472	0.26255	0.0944893	0.580789	23.6766	22.2491	20.9531	23.7904	23.0826	21.9312	22.6042	23.0991	23.585	23.3258	21.4813	22.4123	2	2	1	2	2	1	2	2	2	1	3	2	2	2	1	2	2	1	2	2
176	YBR230C	YBR230C	OM14	>YBR230C OM14 SGDID:S000000434, Chr II from 679942-679549,680050-680040, Genome Release 64-2-1, reverse complement, Verified ORF, Mitochondrial outer membrane receptor for cytosolic ribosomes;integral protein of the outer membrane that interacts with the	14.609	1	1	0.994526	1.21106	0.947165	-0.00791931	0.27627	-0.0783119	0.507497	0.125181	0.294567	0.902461	21.579	21.5296	21.5981	21.5463	21.5751	21.8202	22.0476	20.7907	21.892	21.0536	21.36	21.6991	1	2	1	1	2	1	2	1	2	2	2	2	1	2	1	1	2	1	2	1
177	YBR230W-A	YBR230W-A		>YBR230W-A YBR230W-A SGDID:S000029722, Chr II from 680362-680562, Genome Release 64-2-1, Uncharacterized ORF, Putative protein of unknown function;YBR230W-A has a paralog, COQ8, that arose from the whole genome duplication	7.6146	1	1	0.407243	0.599367	NaN	-1.29604	-0.738489	NaN	0.977983	0.857448	0.00966871	0.0667921	NaN	NaN	NaN	NaN	NaN	NaN	20.1588	19.2589	19.1021	19.3067	19.4989	19.101	0	0	0	0	0	0	1	1	1	1	1	1	0	0	0	0	0	0	1	1
180	YBR251W	YBR251W	MRPS5	>YBR251W MRPS5 SGDID:S000000455, Chr II from 721390-722313, Genome Release 64-2-1, Verified ORF, Mitochondrial ribosomal protein of the small subunit	34.883	1	1	2.76174	2.13123	1.22054	1.46558	1.09169	0.287525	0.000471053	0.0229785	3.32693	1.63868	23.7079	23.5847	23.8388	23.4481	22.9928	23.828	22.0953	22.0932	22.5463	21.7421	22.6715	22.5802	7	5	5	6	7	7	5	4	6	2	5	3	7	5	5	6	7	7	5	4
181	YBR255C-A	YBR255C-A	RCF3	>YBR255C-A YBR255C-A SGDID:S000007649, Chr II from 726917-726618,727074-727012, Genome Release 64-2-1, reverse complement, Uncharacterized ORF, Putative protein of unknown function;may interact with respiratory chain complexes III (ubiquinol-cytochrome c	13.741	1	1	3.473	3.48041	1.09415	1.79618	1.79926	0.129814	0.000184495	0.000416738	3.73402	3.38014	25.0219	24.5647	24.7659	24.7405	24.4243	24.7983	23.1713	22.8817	22.9109	22.8653	23.1302	22.5698	3	3	3	3	3	3	3	3	2	3	3	3	3	3	3	3	3	3	3	3
182	YBR262C	YBR262C	MIC12	>YBR262C MIC12 SGDID:S000000466, Chr II from 736040-735720, Genome Release 64-2-1, reverse complement, Verified ORF, Component of the MICOS complex;MICOS (formerly MINOS or MitOS) is a mitochondrial inner membrane complex that extends into the intermembr	12.388	1	1	1.34777	2.13105	0.688736	0.430574	1.09157	-0.537977	0.177812	0.0137692	0.75004	1.86109	24.2518	23.0595	23.4416	24.2534	23.8117	24.3017	23.5837	22.9768	22.9006	23.4392	23.1626	22.4903	4	4	5	4	4	4	5	3	3	4	5	3	4	4	5	4	4	4	5	3
183	YBR263W	YBR263W	SHM1	>YBR263W SHM1 SGDID:S000000467, Chr II from 736264-737736, Genome Release 64-2-1, Verified ORF, Mitochondrial serine hydroxymethyltransferase;converts serine to glycine plus 5,10 methylenetetrahydrofolate;involved in generating precursors for purine, py	53.686	1	1	0.548096	0.603048	0.949205	-0.867498	-0.729656	-0.0752087	0.983786	0.998855	0.00709937	0.000497615	25.9989	26.0996	26.8336	26.4975	26.2494	26.4109	27.2866	27.0798	27.1683	26.9731	27.2346	27.139	21	20	23	22	23	24	26	25	24	27	26	25	20	19	22	21	22	23	25	24
184	YBR268W	YBR268W	MRPL37	>YBR268W MRPL37 SGDID:S000000472, Chr II from 741299-741616, Genome Release 64-2-1, Verified ORF, Mitochondrial ribosomal protein of the large subunit	11.949	1	1	0.865315	0.364874	2.7597	-0.208702	-1.45453	1.46451	0.799648	0.920373	0.0971011	0.0360362	22.1639	22.8193	22.4674	21.1277	22.312	19.6174	22.5177	22.6467	22.9123	22.5293	21.8962	22.9952	3	2	3	3	3	3	2	3	3	2	3	2	3	2	3	3	3	3	2	3
185	YBR282W	YBR282W	MRPL27	>YBR282W MRPL27 SGDID:S000000486, Chr II from 768240-768680, Genome Release 64-2-1, Verified ORF, Mitochondrial ribosomal protein of the large subunit;homolog of human Bcl-2 interacting protein BMRP	16.492	1	1	1.74501	1.31969	1.13439	0.803234	0.400202	0.181919	0.144888	0.282814	0.838967	0.548499	23.0492	24.1375	23.2425	22.5722	23.7009	23.6103	21.6743	23.6383	22.7069	22.2357	23.9377	22.5095	4	4	4	4	4	4	4	4	4	3	4	4	4	4	4	4	4	4	4	4
189	YCL004W	YCL004W	PGS1	>YCL004W PGS1 SGDID:S000000510, Chr III from 109105-110670, Genome Release 64-2-1, Verified ORF, Phosphatidylglycerolphosphate synthase;catalyzes the synthesis of phosphatidylglycerolphosphate from CDP-diacylglycerol and sn-glycerol 3-phosphate in the fi	59.37	1	1	3.88676	3.07561	1.08972	1.95857	1.62087	0.123951	0.0373319	0.00916332	1.42792	2.03795	19.8366	19.1592	19.1935	19.2331	19.3293	19.2551	NaN	NaN	NaN	NaN	NaN	NaN	2	1	1	2	2	2	0	0	0	0	0	0	2	1	1	2	2	2	0	0
191	YCL009C	YCL009C	ILV6	>YCL009C ILV6 SGDID:S000000515, Chr III from 105548-104619, Genome Release 64-2-1, reverse complement, Verified ORF, Regulatory subunit of acetolactate synthase;acetolactate synthase catalyzes the first step of branched-chain amino acid biosynthesis;enh	33.986	1	1	0.533644	0.384018	1.04787	-0.90605	-1.38075	0.0674553	0.99863	0.999662	0.000595243	0.000146606	24.4861	24.6513	24.2441	24.3905	24.3246	24.464	25.4676	25.3998	25.2321	25.9278	25.8973	25.4962	6	11	10	5	10	8	11	12	10	10	12	12	6	11	10	5	10	8	11	12
192	YCL017C	YCL017C	NFS1	>YCL017C NFS1 SGDID:S000000522, Chr III from 94270-92777, Genome Release 64-2-1, reverse complement, Verified ORF, Cysteine desulfurase;involved in iron-sulfur cluster (Fe/S) biogenesis and in thio-modification of mitochondrial and cytoplasmic tRNAs;ess	54.466	1	1	0.729429	0.780312	0.994716	-0.45516	-0.357878	-0.00764275	0.991184	0.904115	0.00384587	0.0437765	23.8696	23.8536	23.9955	23.6047	23.8071	24.3299	24.2852	24.2246	24.5744	24.4131	24.2342	24.1679	7	8	11	8	8	8	11	11	11	11	11	10	7	8	11	8	8	8	11	11
195	YCL044C	YCL044C	MGR1	>YCL044C MGR1 SGDID:S000000549, Chr III from 48364-47111, Genome Release 64-2-1, reverse complement, Verified ORF, Subunit of the mitochondrial (mt) i-AAA protease supercomplex;i-AAA degrades misfolded mitochondrial proteins;forms a subcomplex with Mgr3	47.156	1	1	1.62441	2.48115	0.799364	0.699915	1.31101	-0.323076	0.000920384	0.000416494	3.03603	3.38039	23.5517	23.6028	23.4927	23.6606	23.8791	24.0766	22.9243	22.9531	22.6699	22.4801	22.479	22.7241	7	8	5	7	7	8	6	8	6	7	9	5	7	8	5	7	7	8	6	8
197	YCL057C-A	YCL057C-A	MIC10	>YCL057C-A MIC10 SGDID:S000007547, Chr III from 24325-24032, Genome Release 64-2-1, reverse complement, Verified ORF, Conserved component of the MICOS complex;MICOS (formerly MINOS or MitOS) is a mitochondrial inner membrane complex that extends into the	10.408	1	1	2.50638	2.38073	0.846693	1.32561	1.2514	-0.240089	0.00102613	0.0205823	2.9888	1.68651	25.2306	25.1873	24.7862	25.1789	25.0625	25.6831	23.9627	23.546	23.7186	24.772	23.8997	23.4985	3	3	3	3	3	3	3	2	2	3	3	3	3	3	3	3	3	3	3	2
198	YCL064C	YCL064C	CHA1	>YCL064C CHA1 SGDID:S000000569, Chr III from 16880-15798, Genome Release 64-2-1, reverse complement, Verified ORF, Catabolic L-serine (L-threonine) deaminase;catalyzes the degradation of both L-serine and L-threonine;required to use serine or threonine	39.301	1	1	0.428223	0.34613	2.15988	-1.22356	-1.53061	1.11095	0.999495	0.990136	0.000219267	0.00430502	21.3983	21.2299	21.3546	19.9682	19.772	20.9098	22.2961	22.612	22.7454	22.0444	21.8442	21.3533	4	2	4	1	1	3	5	5	6	4	5	4	4	2	4	1	1	3	5	5
200	YCR003W	YCR003W	MRPL32	>YCR003W MRPL32 SGDID:S000000596, Chr III from 118620-119171, Genome Release 64-2-1, Verified ORF, Mitochondrial ribosomal protein of the large subunit;protein abundance increases in response to DNA replication stress	21.437	1	1	1.59587	1.80683	1.13817	0.674341	0.853458	0.18672	0.0941878	0.0835377	1.02601	1.07812	24.5737	25.0503	25.5711	24.1288	25.0403	25.4658	23.7644	24.6787	24.729	23.4357	24.1151	24.5238	5	5	5	4	5	5	5	5	5	4	5	5	5	5	5	4	5	5	5	5
205	YCR012W	YCR012W	PGK1	>YCR012W PGK1 SGDID:S000000605, Chr III from 137746-138996, Genome Release 64-2-1, Verified ORF, 3-phosphoglycerate kinase;catalyzes transfer of high-energy phosphoryl groups from the acyl phosphate of 1,3-bisphosphoglycerate to ADP to produce ATP;key e	44.738	1	1	0.515384	0.323387	0.911029	-0.956282	-1.62867	-0.134432	0.97907	0.99777	0.0091862	0.000969757	25.5171	26.372	25.67	26.1253	26.3553	25.4818	26.8884	26.4502	27.0893	27.445	27.5943	27.8091	19	22	21	24	25	22	29	28	28	27	31	32	19	22	21	24	25	22	29	28
207	YCR028C-A	YCR028C-A	RIM1	>YCR028C-A RIM1 SGDID:S000007222, Chr III from 173115-172950,173440-173199, Genome Release 64-2-1, reverse complement, Verified ORF, ssDNA-binding protein essential for mitochondrial genome maintenance;involved in mitochondrial DNA replication	15.386	1	1	0.64602	1.33174	0.79308	-0.63035	0.413309	-0.334461	0.986611	0.101003	0.0058539	0.995664	25.2376	25.0904	24.8733	25.3607	25.8721	24.9719	25.6075	25.493	25.992	24.8592	24.9888	25.1168	8	8	7	6	8	7	9	9	7	6	10	9	8	8	7	6	8	7	9	9
211	YCR046C	YCR046C	IMG1	>YCR046C IMG1 SGDID:S000000642, Chr III from 210423-209914, Genome Release 64-2-1, reverse complement, Verified ORF, Mitochondrial ribosomal protein of the large subunit;required for respiration and for maintenance of the mitochondrial genome	19.393	1	1	0.932183	0.997953	1.03721	-0.101315	-0.00295639	0.0527096	0.602527	0.50623	0.220024	0.295652	25.6672	25.6401	25.9821	25.5676	25.5719	25.9918	25.2846	25.8215	26.4873	25.4955	25.8301	25.8146	10	8	9	8	9	10	10	10	10	10	10	10	10	8	9	8	9	10	10	10
215	YCR071C	YCR071C	IMG2	>YCR071C IMG2 SGDID:S000000667, Chr III from 240543-240103, Genome Release 64-2-1, reverse complement, Verified ORF, Mitochondrial ribosomal protein of the large subunit;conserved in metazoa, with similarity to human mitochondrial ribosomal protein MRPL4	16.38	1	1	1.14292	1.22214	1.18477	0.192722	0.28941	0.244604	0.352468	0.250028	0.452881	0.602012	24.6909	25.6193	24.7594	24.3935	25.0143	24.928	24.1932	25.4667	24.8315	23.9571	25.1195	24.3909	6	5	6	6	7	7	6	8	6	6	7	7	6	5	6	6	7	7	6	8
216	YCR083W	YCR083W	TRX3	>YCR083W TRX3 SGDID:S000000679, Chr III from 259578-259961, Genome Release 64-2-1, Verified ORF, Mitochondrial thioredoxin;highly conserved oxidoreductase required to maintain the redox homeostasis of the cell, forms the mitochondrial thioredoxin system	14.432	1	1	0.0306593	0.0286116	1.23036	-5.02753	-5.12725	0.299086	0.999988	0.999859	5.42393e-06	6.14281e-05	20.763	21.5219	21.1918	20.41	21.683	20.4865	26.0804	26.2901	26.1888	25.9763	26.2032	25.7817	2	2	3	1	2	1	6	7	7	7	7	7	2	2	3	1	2	1	6	7
220	YDL004W;YPL160W	YDL004W	ATP16	>YDL004W ATP16 SGDID:S000002162, Chr IV from 443029-443511, Genome Release 64-2-1, Verified ORF, Delta subunit of the central stalk of mitochondrial F1F0 ATP synthase;F1F0 ATP synthase is a large, evolutionarily conserved enzyme complex required for ATP	17.02	2	1	0.378235	0.308793	1.16488	-1.40265	-1.69529	0.220179	0.946934	0.99888	0.0236804	0.000486746	24.5365	24.6315	22.7932	23.3229	24.1406	23.8371	25.811	24.7778	25.5803	25.5568	25.4362	25.3934	5	5	4	4	5	4	5	5	5	6	6	5	5	5	4	4	5	4	5	5
224	YDL027C	YDL027C	MRX9	>YDL027C YDL027C SGDID:S000002185, Chr IV from 404957-403695, Genome Release 64-2-1, reverse complement, Uncharacterized ORF, Putative protein of unknown function;the authentic, non-tagged protein is detected in highly purified mitochondria in high-throu	48.312	1	1	3.39871	2.78817	1.02642	1.76499	1.47932	0.0376148	0.0003113	0.000385646	3.50682	3.41381	23.9494	23.6252	23.7551	23.7861	23.4816	23.9492	21.7205	22.2487	22.0655	22.298	22.3816	22.0993	8	8	9	7	7	8	6	9	7	7	9	7	8	8	9	7	7	8	6	9
225	YDL044C	YDL044C	MTF2	>YDL044C MTF2 SGDID:S000002202, Chr IV from 375289-373967, Genome Release 64-2-1, reverse complement, Verified ORF, Mitochondrial protein that interacts with mitochondrial RNA polymerase;interacts with an N-terminal region of mitochondrial RNA polymerase	51.192	1	1	1.36295	1.10724	1.02021	0.44673	0.146973	0.0288715	0.0343753	0.193114	1.46375	0.714187	21.3844	21.3079	21.4451	21.4808	21.4175	21.1526	21.2406	20.6301	20.9264	21.4049	21.014	21.1909	4	2	4	5	6	5	1	6	3	3	6	5	4	2	4	5	6	5	1	6
226	YDL045W-A	YDL045W-A	MRP10	>YDL045W-A MRP10 SGDID:S000006430, Chr IV from 372248-372535, Genome Release 64-2-1, Verified ORF, Mitochondrial ribosomal protein of the small subunit;contains twin cysteine-x9-cysteine motifs;oxidized by Mia40p during import into mitochondria	10.69	1	1	0.780451	0.745453	0.824453	-0.35762	-0.423811	-0.27849	0.812148	0.888872	0.090365	0.0511608	23.0137	22.7127	23.4892	23.5165	22.8914	23.6432	23.0069	23.3251	23.9565	23.4347	23.8439	24.0439	4	4	4	4	4	4	3	4	4	4	4	4	4	4	4	4	4	4	3	4
231	YDL066W	YDL066W	IDP1	>YDL066W IDP1 SGDID:S000002224, Chr IV from 334835-336121, Genome Release 64-2-1, Verified ORF, Mitochondrial NADP-specific isocitrate dehydrogenase;catalyzes the oxidation of isocitrate to alpha-ketoglutarate;not required for mitochondrial respiration	48.19	1	1	1.12953	0.92924	1.20759	0.175716	-0.105877	0.272127	0.268812	0.640936	0.570551	0.193186	24.6137	24.743	25.1183	24.3421	24.6497	24.667	24.8348	24.2252	24.888	24.2173	24.6689	25.0902	18	19	20	14	19	18	17	15	17	13	18	20	15	16	16	11	15	15	14	12
232	YDL067C	YDL067C	COX9	>YDL067C COX9 SGDID:S000002225, Chr IV from 334396-334217, Genome Release 64-2-1, reverse complement, Verified ORF, Subunit VIIa of cytochrome c oxidase (Complex IV);Complex IV is the terminal member of the mitochondrial inner membrane electron transport	6.9631	1	1	1.13217	1.1435	0.902725	0.179085	0.193453	-0.147642	0.369055	0.0989967	0.432909	1.00438	25.1705	25.3319	23.9919	24.9733	25.0058	24.9581	25.1382	24.6005	24.2183	24.9762	24.8296	24.551	3	3	3	3	3	3	3	3	3	3	3	3	3	3	3	3	3	3	3	3
241	YDL085W	YDL085W	NDE2	>YDL085W NDE2 SGDID:S000002243, Chr IV from 303211-304848, Genome Release 64-2-1, Verified ORF, Mitochondrial external NADH dehydrogenase;catalyzes the oxidation of cytosolic NADH;Nde1p and Nde2p are involved in providing the cytosolic NADH to the mitoc	61.659	1	1	NaN	NaN	NaN	NaN	NaN	NaN	NaN	NaN	NaN	NaN	20.7398	NaN	20.1819	NaN	20.8837	NaN	NaN	NaN	NaN	NaN	NaN	NaN	3	1	3	3	3	1	1	1	1	1	1	1	2	0	2	2	2	0	0	0
246	YDL104C	YDL104C	QRI7	>YDL104C QRI7 SGDID:S000002262, Chr IV from 274876-273653, Genome Release 64-2-1, reverse complement, Verified ORF, Protein involved in threonylcarbamoyl adenosine biosynthesis;Sua5p and Qri7p are necessary and sufficient for RNA t6A modification in vitr	45.543	1	1	1.15686	1.70856	1.02783	0.210218	0.772783	0.039608	0.320812	0.0699682	0.493749	1.1551	24.7244	23.8892	25.0952	24.6515	23.7631	25.1752	24.387	23.9679	24.7232	23.8461	23.5908	23.8346	12	10	12	12	14	13	12	12	13	13	11	11	12	10	12	12	14	13	12	12
250	YDL126C	YDL126C	CDC48	>YDL126C CDC48 SGDID:S000002284, Chr IV from 238664-236157, Genome Release 64-2-1, reverse complement, Verified ORF, AAA ATPase;subunit of polyubiquitin-selective segregase complex involved in ERAD, cell wall integrity during heat stress, mitotic spindle	91.995	1	1	0.341802	0.438377	0.991337	-1.54877	-1.18975	-0.0125523	0.975743	0.992059	0.0106644	0.00346265	24.0524	22.453	23.5573	23.8078	23.0565	23.236	25.4032	24.4167	24.889	24.9104	24.2568	24.5024	14	11	11	10	11	15	24	24	23	22	19	23	14	11	11	10	11	15	24	24
252	YDL130W-A	YDL130W-A	STF1	>YDL130W-A STF1 SGDID:S000007232, Chr IV from 229171-229431, Genome Release 64-2-1, Verified ORF, Protein involved in regulation of the mitochondrial F1F0-ATP synthase;Stf1p and Stf2p act as stabilizing factors that enhance inhibitory action of the Inh1p	10.062	1	1	10.7984	11.0407	0.733364	3.43275	3.46476	-0.447399	0.00013639	0.00416639	3.86522	2.38024	22.5448	21.7729	22.2479	23.0081	22.2342	22.6655	19.0335	18.4314	18.8024	NaN	19.8252	19.8733	1	1	1	1	1	1	1	1	1	0	1	1	1	1	1	1	1	1	1	1
256	YDL157C	YDL157C		>YDL157C YDL157C SGDID:S000002316, Chr IV from 174588-174232, Genome Release 64-2-1, reverse complement, Uncharacterized ORF, Putative protein of unknown function;the authentic, non-tagged protein is detected in highly purified mitochondria in high-throu	13.562	1	1	1.41479	6.30961	0.72402	0.500584	2.65755	-0.465899	0.0942689	0.0303899	1.02563	1.51727	22.6415	21.8153	21.6469	22.5936	22.3628	22.5451	21.6801	21.4382	21.4838	NaN	21.016	20.7108	2	2	2	2	2	2	1	1	1	0	1	1	2	2	2	2	2	2	1	1
258	YDL174C	YDL174C	DLD1	>YDL174C DLD1 SGDID:S000002333, Chr IV from 147589-145826, Genome Release 64-2-1, reverse complement, Verified ORF, D-lactate dehydrogenase;oxidizes D-lactate to pyruvate, transcription is heme-dependent, repressed by glucose, and derepressed in ethanol	65.292	1	1	1.25769	2.20875	0.93846	0.330782	1.14323	-0.0916328	0.0870128	0.001314	1.06042	2.8814	26.0263	25.5509	25.7644	25.9403	25.976	25.7002	25.7387	25.2723	25.3383	24.8458	24.9059	24.4351	23	22	20	20	22	23	21	22	17	20	23	18	23	22	20	20	22	23	21	22
259	YDL178W	YDL178W	DLD2	>YDL178W DLD2 SGDID:S000002337, Chr IV from 139522-141114, Genome Release 64-2-1, Verified ORF, D-lactate dehydrogenase;located in the mitochondrial matrix	59.268	1	1	NaN	NaN	NaN	NaN	NaN	NaN	NaN	NaN	NaN	NaN	NaN	17.8413	17.8642	NaN	NaN	16.6167	NaN	17.2756	NaN	NaN	18.4079	19.7599	0	1	1	0	0	1	0	1	0	0	1	2	0	1	1	0	0	1	0	1
260	YDL181W	YDL181W	INH1	>YDL181W INH1 SGDID:S000002340, Chr IV from 135179-135436, Genome Release 64-2-1, Verified ORF, Protein that inhibits ATP hydrolysis by the F1F0-ATP synthase;inhibitory function is enhanced by stabilizing proteins Stf1p and Stf2p;has a calmodulin-bindin	9.87	1	1	1.59063	0.855753	1.36477	0.669596	-0.224733	0.44866	0.0116877	0.811945	1.93227	0.0904735	26.3591	26.3039	26.0104	25.495	26.1159	25.7166	25.8289	25.2992	25.5367	26.0795	25.7388	26.1834	5	5	4	5	5	5	4	5	5	5	5	5	5	5	4	5	5	5	4	5
263	YDL198C	YDL198C	GGC1	>YDL198C GGC1 SGDID:S000002357, Chr IV from 104551-103649, Genome Release 64-2-1, reverse complement, Verified ORF, Mitochondrial GTP/GDP transporter;essential for mitochondrial genome maintenance;has a role in mitochondrial iron transport;member of th	33.215	1	1	1.98169	3.38919	0.584106	0.986732	1.76094	-0.775698	0.00191184	8.84396e-05	2.71855	4.05335	26.2975	26.0501	25.9125	27.0426	26.6527	26.8919	25.3003	25.1108	24.8888	25.0633	25.2286	25.0124	17	17	17	14	18	18	17	19	14	17	16	15	17	17	17	14	18	18	17	19
264	YDL202W	YDL202W	MRPL11	>YDL202W MRPL11 SGDID:S000002361, Chr IV from 98475-99224, Genome Release 64-2-1, Verified ORF, Mitochondrial ribosomal protein of the large subunit;localizes to vacuole in response to H2O2	28.515	1	1	0.896965	0.669234	1.15544	-0.156876	-0.579416	0.208445	0.622948	0.811654	0.205548	0.0906289	23.0761	24.3197	23.6478	22.489	23.7495	24.1797	23.2548	24.2449	24.0145	23.6151	24.5948	23.9465	5	6	5	5	5	6	6	6	5	5	6	5	5	6	5	5	5	6	6	6
268	YDL217C	YDL217C	TIM22	>YDL217C TIM22 SGDID:S000002376, Chr IV from 68606-67983, Genome Release 64-2-1, reverse complement, Verified ORF, Essential core component of the mitochondrial TIM22 complex;involved in insertion of polytopic proteins into the inner membrane;forms the	21.864	1	1	1.45657	3.71502	0.58327	0.54258	1.89337	-0.777763	0.269827	0.00528373	0.568915	2.27706	19.1509	19.2485	20.073	20.1799	20.3405	20.2853	NaN	19.9013	19.4869	17.6256	18.4405	19.0594	1	1	1	1	1	1	0	1	1	1	1	1	1	1	1	1	1	1	0	1
272	YDR019C	YDR019C	GCV1	>YDR019C GCV1 SGDID:S000002426, Chr IV from 485365-484163, Genome Release 64-2-1, reverse complement, Verified ORF, T subunit of the mitochondrial glycine decarboxylase complex;glycine decarboxylase is required for the catabolism of glycine to 5,10-methy	44.468	1	1	0.483216	0.749302	0.280333	-1.04926	-0.41638	-1.83479	0.808522	0.77359	0.0923079	0.111489	NaN	20.3888	21.0601	22.0901	22.1032	21.3069	21.4145	20.8314	20.1196	21.4061	22.7801	22.5631	0	2	3	6	5	3	2	2	2	3	7	7	0	2	3	6	5	3	2	2
275	YDR041W	YDR041W	RSM10	>YDR041W RSM10 SGDID:S000002448, Chr IV from 539803-540414, Genome Release 64-2-1, Verified ORF, Mitochondrial ribosomal protein of the small subunit;has similarity to E. coli S10 ribosomal protein;essential for viability, unlike most other mitoribosoma	23.424	1	1	0.997764	1.16038	1.27239	-0.00322914	0.214592	0.347538	0.503512	0.319657	0.29799	0.495316	21.7306	22.0993	21.9026	21.2086	21.9427	21.5386	21.2602	22.2863	22.1957	20.7543	22.0186	21.2732	5	4	5	2	5	3	2	5	4	1	5	4	5	4	5	2	5	3	2	5
276	YDR050C	YDR050C	TPI1	>YDR050C TPI1 SGDID:S000002457, Chr IV from 556472-555726, Genome Release 64-2-1, reverse complement, Verified ORF, Triose phosphate isomerase, abundant glycolytic enzyme;mRNA half-life is regulated by iron availability;transcription is controlled by ac	26.795	1	1	0.123534	0.0300856	NaN	-3.01702	-5.05478	NaN	0.996893	0.998465	0.00135131	0.000667201	20.156	NaN	NaN	NaN	NaN	19.8238	22.0905	21.9327	22.1375	23.9803	23.6047	23.0091	2	0	0	0	0	1	7	5	4	10	9	6	2	0	0	0	0	1	7	5
279	YDR079W	YDR079W	PET100	>YDR079W PET100 SGDID:S000002486, Chr IV from 603064-603399, Genome Release 64-2-1, Verified ORF, Chaperone that facilitates the assembly of cytochrome c oxidase;integral to the mitochondrial inner membrane;interacts with a subcomplex of subunits VII, V	13.187	1	1	1.77593	1.5831	1.01587	0.828573	0.662754	0.0227222	0.00186006	0.074632	2.73047	1.12707	23.0033	22.8967	22.6148	22.1013	22.9937	23.3516	21.9792	21.9029	22.1471	22.1445	22.1653	22.1486	4	4	4	4	4	4	2	4	3	2	3	3	4	4	4	4	4	4	2	4
283	YDR115W	YDR115W	MRX14	>YDR115W YDR115W SGDID:S000002522, Chr IV from 682175-682492, Genome Release 64-2-1, Verified ORF, Putative mitochondrial ribosomal protein of the large subunit;similar to E. coli L34 ribosomal protein;required for respiratory growth, as are most mitoch	12.03	1	1	0.887856	1.24634	0.754506	-0.171602	0.317701	-0.406395	0.652944	0.326934	0.185124	0.48554	22.8961	23.9477	23.3558	22.9615	23.934	24.5233	23.1241	23.5385	24.0519	22.5871	23.6892	24.1894	3	3	3	3	2	3	3	3	2	3	3	2	3	3	3	3	2	3	3	3
284	YDR116C	YDR116C	MRPL1	>YDR116C MRPL1 SGDID:S000002523, Chr IV from 683581-682724, Genome Release 64-2-1, reverse complement, Verified ORF, Mitochondrial ribosomal protein of the large subunit	30.996	1	1	0.82297	0.916425	0.964568	-0.281088	-0.125912	-0.0520458	0.818415	0.625387	0.0870264	0.203851	25.6291	26.0921	25.8881	25.5266	25.89	26.3488	25.6731	26.3686	26.4109	25.4885	26.2939	26.3608	16	16	15	10	16	16	14	16	16	13	15	15	16	16	15	10	16	16	14	16
285	YDR119W-A	YDR119W-A	COX26	>YDR119W-A COX26 SGDID:S000113555, Chr IV from 691014-691214, Genome Release 64-2-1, Verified ORF, Putative protein of unknown function;copurifies with respiratory chain supercomplexes composed of Complex III (ubiquinol-cytochrome c reductase) and Comple	7.4516	1	1	0.827379	0.923663	0.75394	-0.27338	-0.114561	-0.407478	0.72292	0.673915	0.14091	0.171395	23.2017	22.9321	22.3013	23.5776	23.109	22.9709	23.3199	23.5008	22.4344	23.6035	23.3023	23.0953	2	2	2	2	2	2	2	2	1	2	2	2	2	2	2	2	2	2	2	2
286	YDR120C	YDR120C	TRM1	>YDR120C TRM1 SGDID:S000002527, Chr IV from 693261-691549, Genome Release 64-2-1, reverse complement, Verified ORF, tRNA methyltransferase;two forms of protein are made by alternative translation starts;localizes to both nucleus and mitochondrion to pro	64.052	1	1	2.8883	2.72417	1.13012	1.53022	1.44582	0.176472	0.0911252	0.0772413	1.04036	1.11215	19.3847	20.4992	19.8347	19.8194	19.3781	19.9916	NaN	19.5782	18.9172	NaN	19.8442	NaN	2	1	2	1	2	2	0	2	1	0	1	0	2	1	2	1	2	2	0	2
291	YDR148C	YDR148C	KGD2	>YDR148C KGD2 SGDID:S000002555, Chr IV from 755066-753675, Genome Release 64-2-1, reverse complement, Verified ORF, Dihydrolipoyl transsuccinylase;component of the mitochondrial alpha-ketoglutarate dehydrogenase complex, which catalyzes the oxidative dec	50.43	1	1	2.25257	2.61224	1.05311	1.17157	1.38529	0.0746555	0.000236509	0.000963934	3.62615	3.01595	29.4891	29.5349	29.5601	29.2131	29.502	29.645	28.1707	28.5518	28.3469	27.9078	28.3533	27.9432	18	20	18	20	20	20	14	17	19	16	16	16	18	20	18	20	20	20	14	17
293	YDR155C	YDR155C	CPR1	>YDR155C CPR1 SGDID:S000002562, Chr IV from 769000-768512, Genome Release 64-2-1, reverse complement, Verified ORF, Cytoplasmic peptidyl-prolyl cis-trans isomerase (cyclophilin);catalyzes the cis-trans isomerization of peptide bonds N-terminal to proline	17.39	1	1	0.298024	0.23727	0.748763	-1.7465	-2.0754	-0.417419	0.996675	0.998385	0.00144631	0.00070201	22.3706	22.1879	21.334	22.6541	22.6428	21.8478	23.923	23.6523	23.5566	24.8418	24.2614	24.2676	4	5	3	6	4	4	6	7	6	6	7	6	4	5	3	6	4	4	6	7
297	YDR175C	YDR175C	RSM24	>YDR175C RSM24 SGDID:S000002582, Chr IV from 814152-813193, Genome Release 64-2-1, reverse complement, Verified ORF, Mitochondrial ribosomal protein of the small subunit	37.393	1	1	1.37341	1.36131	1.14434	0.457764	0.444996	0.194515	0.0754601	0.177933	1.12228	0.749744	21.2057	21.7016	21.4548	20.7079	21.4082	21.6625	20.7084	20.8639	21.4166	20.3095	20.7346	21.3995	4	3	5	2	4	3	2	5	5	3	5	5	4	3	5	2	4	3	2	5
298	YDR178W	YDR178W	SDH4	>YDR178W SDH4 SGDID:S000002585, Chr IV from 817950-818495, Genome Release 64-2-1, Verified ORF, Membrane anchor subunit of succinate dehydrogenase (SDH);involved in coupling the oxidation of succinate to the transfer of electrons to ubiquinone as part of	20.248	1	1	0.928074	1.71523	0.660692	-0.107689	0.778406	-0.59795	0.617824	0.00557269	0.209135	2.25394	23.3645	22.7025	23.0018	23.6226	23.8896	23.3506	23.5764	23.1888	22.6268	22.9312	22.6851	22.9112	3	3	3	3	3	3	3	3	3	3	3	3	3	3	3	3	3	3	3	3
300	YDR194C	YDR194C	MSS116	>YDR194C MSS116 SGDID:S000002602, Chr IV from 847946-845952, Genome Release 64-2-1, reverse complement, Verified ORF, Mitochondrial transcription elongation factor;DEAD-box protein;required for efficient splicing of mitochondrial Group I and II introns;	76.268	1	1	2.56769	2.84186	1.25269	1.36047	1.50683	0.325035	0.00308996	0.0231584	2.51005	1.63529	24.9193	25.002	24.9128	24.1535	24.7663	24.9393	23.0811	23.9196	23.7521	22.2235	23.8295	23.2856	13	15	15	12	14	14	9	11	11	10	13	10	13	15	15	12	14	14	9	11
302	YDR204W	YDR204W	COQ4	>YDR204W COQ4 SGDID:S000002612, Chr IV from 858137-859144, Genome Release 64-2-1, Verified ORF, Protein with a role in ubiquinone (Coenzyme Q) biosynthesis;possibly functioning in stabilization of Coq7p;located on the matrix face of the mitochondrial in	38.627	1	1	0.361179	0.534585	1.00436	-1.46921	-0.903509	0.0062809	0.99483	0.997742	0.0022511	0.000981863	20.6832	20.7034	21.1915	20.9545	21.0278	20.5769	22.7801	22.3778	21.8277	21.7379	21.643	21.8888	3	2	3	1	3	1	4	4	2	4	4	4	3	2	3	1	3	1	4	4
306	YDR226W	YDR226W	ADK1	>YDR226W ADK1 SGDID:S000002634, Chr IV from 916486-917154, Genome Release 64-2-1, Verified ORF, Adenylate kinase, required for purine metabolism;localized to the cytoplasm and the mitochondria;lacks cleavable signal sequence;protein abundance increases	24.254	1	1	0.313115	0.437446	0.560615	-1.67523	-1.19282	-0.834919	0.984316	0.938617	0.00686525	0.0275116	19.5376	NaN	NaN	19.9944	19.5857	18.0356	20.216	20.2802	20.3637	20.5509	20.1326	20.5106	1	0	0	1	1	1	1	3	2	2	2	1	1	0	0	1	1	1	1	3
308	YDR231C	YDR231C	COX20	>YDR231C COX20 SGDID:S000002639, Chr IV from 926910-926293, Genome Release 64-2-1, reverse complement, Verified ORF, Mitochondrial inner membrane protein;required for proteolytic processing of Cox2p and its assembly into cytochrome c oxidase	23.758	1	1	2.96939	2.83731	0.684199	1.57017	1.50452	-0.547512	0.000137529	0.0014566	3.86161	2.83666	25.0527	25.0978	24.8217	25.4213	25.4023	25.7913	23.2498	23.5921	23.42	24.2249	24.2312	23.645	7	6	7	7	7	7	4	5	4	6	6	6	7	6	7	7	7	7	4	5
309	YDR232W	YDR232W	HEM1	>YDR232W HEM1 SGDID:S000002640, Chr IV from 927452-929098, Genome Release 64-2-1, Verified ORF, 5-aminolevulinate synthase;catalyzes the first step in the heme biosynthetic pathway;an N-terminal signal sequence is required for localization to the mitoch	59.362	1	1	0.444374	0.436408	1.13103	-1.17015	-1.19625	0.177641	0.987654	0.980941	0.00539532	0.00835713	20.557	20.6386	21.1449	20.8822	21.0166	19.9089	22.2157	21.3941	22.2412	21.5833	21.6576	22.1555	3	3	2	2	3	1	3	3	4	4	4	4	3	3	2	2	3	1	3	3
311	YDR237W	YDR237W	MRPL7	>YDR237W MRPL7 SGDID:S000002645, Chr IV from 936615-937493, Genome Release 64-2-1, Verified ORF, Mitochondrial ribosomal protein of the large subunit;MRPL7 produces both YmL5 and YmL7, which are two different modified forms of the same protein	33.099	1	1	0.92145	0.696676	1.0964	-0.118023	-0.521441	0.132778	0.624592	0.918416	0.204403	0.0369605	24.5662	24.2222	24.7197	24.1335	24.3227	24.6536	24.4846	25.2201	24.1575	24.8844	25.3541	24.4357	7	9	8	7	8	8	9	9	7	7	8	9	7	9	8	7	8	8	9	9
313	YDR258C	YDR258C	HSP78	>YDR258C HSP78 SGDID:S000002666, Chr IV from 974243-971808, Genome Release 64-2-1, reverse complement, Verified ORF, Oligomeric mitochondrial matrix chaperone;cooperates with Ssc1p in mitochondrial thermotolerance after heat shock;able to prevent the ag	91.335	1	1	0.401109	0.417631	1.04211	-1.31793	-1.2597	0.0595112	0.998738	0.99446	0.000548336	0.00241255	23.5634	23.8404	23.6312	23.5762	24.0555	23.2247	25.0598	24.6632	25.2658	24.7004	24.766	25.1691	14	15	16	14	14	15	23	24	23	23	24	24	14	15	16	14	14	15	23	24
315	YDR296W	YDR296W	MHR1	>YDR296W MHR1 SGDID:S000002704, Chr IV from 1055212-1055892, Genome Release 64-2-1, Verified ORF, Protein involved in homologous recombination in mitochondria;required for recombination-dependent mtDNA partitioning;involved in stimulation of mitochondri	26.894	1	1	0.694371	1.01703	0.952862	-0.526222	0.0243683	-0.0696602	0.998379	0.457546	0.000704535	0.339565	22.9436	23.1485	23.0977	22.9826	22.9278	23.4884	23.495	23.5834	23.6901	22.884	23.1505	23.2911	6	6	7	6	6	7	4	6	6	6	6	6	6	6	7	6	6	7	4	6
316	YDR298C	YDR298C	ATP5	>YDR298C ATP5 SGDID:S000002706, Chr IV from 1058814-1058176, Genome Release 64-2-1, reverse complement, Verified ORF, Subunit 5 of the stator stalk of mitochondrial F1F0 ATP synthase;F1F0 ATP synthase is a large, evolutionarily conserved enzyme complex r	22.814	1	1	1.13068	0.543706	1.62731	0.177185	-0.879101	0.702492	0.225823	0.999949	0.646231	2.21212e-05	26.0384	25.7495	25.6422	25.1952	25.1223	25.0052	25.8321	25.2804	25.786	25.9613	26.004	25.9946	11	9	10	9	10	10	9	10	9	9	9	9	11	9	10	9	10	10	9	10
320	YDR316W	YDR316W	OMS1	>YDR316W OMS1 SGDID:S000002724, Chr IV from 1093763-1095178, Genome Release 64-2-1, Verified ORF, Protein integral to the mitochondrial membrane;has a conserved methyltransferase motif and is predicted to be an RNA methyltransferase;multicopy suppressor	55.588	1	1	2.34242	3.2567	1.29592	1.228	1.70341	0.373974	0.0045353	0.013486	2.34339	1.87012	22.1626	21.8668	21.78	21.7542	21.6129	21.3205	20.2627	21.0433	20.8195	18.9012	20.4407	20.2354	4	3	3	3	3	3	3	2	2	2	1	3	4	3	3	3	3	3	3	2
321	YDR322C-A	YDR322C-A	TIM11	>YDR322C-A TIM11 SGDID:S000007255, Chr IV from 1112293-1112003, Genome Release 64-2-1, reverse complement, Verified ORF, Subunit e of mitochondrial F1F0-ATPase;ATPase is a large, evolutionarily conserved enzyme complex required for ATP synthesis;essenti	10.875	1	1	1.17604	0.788856	0.86735	0.233942	-0.342167	-0.205315	0.23983	0.939437	0.620097	0.0271324	24.2189	23.8492	23.5379	23.9486	24.3388	23.9345	23.4979	23.3283	24.078	24.2235	24.4093	24.6157	4	4	5	3	3	4	4	4	6	4	5	6	4	4	5	3	3	4	4	4
322	YDR322W	YDR322W	MRPL35	>YDR322W MRPL35 SGDID:S000002730, Chr IV from 1110589-1111692, Genome Release 64-2-1, Verified ORF, Mitochondrial ribosomal protein of the large subunit	42.825	1	1	1.17778	1.16549	1.18547	0.236065	0.220942	0.245462	0.217199	0.294005	0.663142	0.531645	25.4839	25.3172	25.7762	24.8122	25.32	25.7087	24.8885	25.273	25.7076	24.5443	25.1676	25.4661	15	15	17	14	14	15	12	17	16	12	16	15	15	15	17	14	14	15	12	17
323	YDR326C	YDR326C	YSP2	>YDR326C YSP2 SGDID:S000002734, Chr IV from 1124925-1120609, Genome Release 64-2-1, reverse complement, Verified ORF, Protein involved in programmed cell death;mutant shows resistance to cell death induced by amiodarone or intracellular acidification;YS	160.58	1	1	1.01387	1.21984	0.632354	0.0198727	0.286697	-0.661196	0.456355	0.0947513	0.340697	1.02341	24.7321	24.4004	24.5221	25.2964	25.0859	25.2559	24.7443	24.5831	24.2675	25.224	24.9179	24.6362	25	17	19	24	24	23	24	25	23	24	29	23	25	17	19	24	24	23	24	25
327	YDR336W	YDR336W	MRX8	>YDR336W YDR336W SGDID:S000002744, Chr IV from 1145092-1146036, Genome Release 64-2-1, Uncharacterized ORF, Putative protein of unknown function;sumoylated under stress conditions in a genome wide study;YDR336W is not an essential gene	35.614	1	1	1.15897	1.35139	0.796067	0.212847	0.434448	-0.329039	0.225968	0.128674	0.645952	0.890509	20.9562	21.2886	21.0276	20.9618	21.4688	21.8289	20.4309	20.9764	21.2264	20.6226	21.3579	20.9756	4	3	1	3	2	4	2	5	4	1	4	4	4	3	1	3	2	4	2	5
328	YDR337W	YDR337W	MRPS28	>YDR337W MRPS28 SGDID:S000002745, Chr IV from 1146319-1147179, Genome Release 64-2-1, Verified ORF, Mitochondrial ribosomal protein of the small subunit	33.057	1	1	1.21964	1.32839	0.983717	0.286451	0.409674	-0.0236855	0.115973	0.13948	0.935643	0.855488	23.7805	24.1514	24.2655	23.7205	24.3554	24.1926	23.4988	23.9486	23.8907	23.1606	23.8367	24.0421	11	9	9	9	11	11	8	10	9	7	8	9	11	9	9	9	11	11	8	10
330	YDR347W	YDR347W	MRP1	>YDR347W MRP1 SGDID:S000002755, Chr IV from 1169178-1170143, Genome Release 64-2-1, Verified ORF, Mitochondrial ribosomal protein of the small subunit;MRP1 exhibits genetic interactions with PET122, encoding a COX3-specific translational activator, and w	36.728	1	1	0.751851	1.00075	1.08836	-0.411482	0.00108719	0.12216	0.95248	0.498548	0.0211441	0.302293	25.6259	25.4821	25.7622	25.4877	25.4464	25.5695	25.7167	26.0861	26.3017	24.9493	25.8477	25.7034	14	14	14	13	13	14	13	16	16	14	16	16	14	14	14	13	13	14	13	16
335	YDR375C	YDR375C	BCS1	>YDR375C BCS1 SGDID:S000002783, Chr IV from 1226536-1225166, Genome Release 64-2-1, reverse complement, Verified ORF, Protein translocase and chaperone required for Complex III assembly;member of the AAA ATPase family;forms a homo-oligomeric complex in	51.107	1	1	5.18901	5.30233	0.702062	2.37546	2.40663	-0.51033	0.000638728	0.00157303	3.19468	2.80326	23.893	23.1656	23.7711	23.687	24.6354	24.0383	21.4927	20.8649	21.3458	22.0939	21.827	21.2199	7	7	7	6	7	6	5	3	4	4	6	6	7	7	7	6	7	6	5	3
336	YDR377W	YDR377W	ATP17	>YDR377W ATP17 SGDID:S000002785, Chr IV from 1228611-1228916, Genome Release 64-2-1, Verified ORF, Subunit f of the F0 sector of mitochondrial F1F0 ATP synthase;F1F0 ATP synthase is a large, evolutionarily conserved enzyme complex required for ATP synthe	11.312	1	1	1.93521	1.12887	1.97311	0.952494	0.174879	0.980473	0.0152013	0.419003	1.81812	0.377783	25.6862	25.3715	24.8575	24.5969	25.4343	22.9427	24.1264	24.6634	24.2679	23.6197	24.083	24.7464	1	3	2	1	1	2	3	1	3	3	3	3	1	3	2	1	1	2	3	1
337	YDR379C-A	YDR379C-A	SDH6	>YDR379C-A SDH6 SGDID:S000007605, Chr IV from 1233517-1233278, Genome Release 64-2-1, reverse complement, Verified ORF, Mitochondrial protein involved in assembly of succinate dehydrogenase;has a role in maturation of the Sdh2p subunit;member of the LYR	9.3517	1	1	NaN	NaN	NaN	NaN	NaN	NaN	NaN	NaN	NaN	NaN	18.1332	NaN	18.4278	NaN	16.8997	18.4494	NaN	18.4902	19.1608	NaN	18.7753	NaN	1	0	1	0	1	1	0	1	1	0	1	0	1	0	1	0	1	1	0	1
338	YDR381C-A	YDR381C-A		>YDR381C-A YDR381C-A SGDID:S000007650, Chr IV from 1238630-1238312,1238850-1238825, Genome Release 64-2-1, reverse complement, Verified ORF, Protein of unknown function;localized to the mitochondrial outer membrane	12.714	1	1	1.58777	4.05877	0.761059	0.666998	2.02104	-0.393919	0.0168992	0.00150639	1.77213	2.82206	22.882	22.4844	22.5962	23.1936	23.1324	22.8183	21.9797	21.69	22.2919	21.5975	20.8516	20.6321	3	2	3	3	3	3	2	3	3	3	3	3	3	2	3	3	3	3	2	3
343	YDR393W	YDR393W	SHE9	>YDR393W SHE9 SGDID:S000002801, Chr IV from 1259901-1261271, Genome Release 64-2-1, Verified ORF, Protein required for normal mitochondrial morphology;mitochondrial inner membrane protein;may be involved in fission of the inner membrane;forms a homo-ol	53.57	1	1	1.22907	3.24355	0.876629	0.297565	1.69757	-0.189962	0.0927573	0.0158765	1.03265	1.79925	23.1006	22.5396	22.7546	22.9348	22.9176	23.1123	22.6744	22.376	22.4517	21.9299	21.6829	20.2591	7	5	4	6	5	6	7	7	6	6	5	3	7	5	4	6	5	6	7	7
344	YDR405W	YDR405W	MRP20	>YDR405W MRP20 SGDID:S000002813, Chr IV from 1277646-1278437, Genome Release 64-2-1, Verified ORF, Mitochondrial ribosomal protein of the large subunit	30.566	1	1	2.09224	1.54881	1.34988	1.06505	0.631165	0.432831	0.0129548	0.159543	1.88757	0.797122	23.1757	23.9727	23.7509	22.2158	23.5403	23.8448	22.1753	22.7632	22.7657	22.1017	22.6989	22.9067	4	5	6	3	5	5	3	5	5	2	6	4	4	5	6	3	5	5	3	5
348	YDR430C	YDR430C	CYM1	>YDR430C CYM1 SGDID:S000002838, Chr IV from 1328470-1325501, Genome Release 64-2-1, reverse complement, Verified ORF, Lysine-specific metalloprotease of the pitrilysin family;metalloprotease of the intermembrane space;degrades proteins and presequence p	112.18	1	1	NaN	NaN	NaN	NaN	NaN	NaN	NaN	NaN	NaN	NaN	19.1795	NaN	19.0803	18.8829	NaN	19.3512	NaN	18.697	NaN	NaN	19.1589	20.2778	2	1	1	2	1	2	0	2	1	0	2	2	2	1	1	2	1	2	0	2
353	YDR449C	YDR449C	UTP6	>YDR449C UTP6 SGDID:S000002857, Chr IV from 1358902-1357580, Genome Release 64-2-1, reverse complement, Verified ORF, Nucleolar protein;component of the small subunit (SSU) processome containing the U3 snoRNA that is involved in processing of pre-18S rRN	52.418	1	1	3.40446	3.53352	1.3229	1.76743	1.8211	0.403704	0.203043	0.107066	0.692411	0.970347	23.886	22.4099	21.755	22.6599	22.2858	21.894	NaN	22.8753	22.5482	NaN	21.4284	21.9024	1	1	1	1	1	1	0	1	1	0	1	1	1	1	1	1	1	1	0	1
355	YDR462W	YDR462W	MRPL28	>YDR462W MRPL28 SGDID:S000002870, Chr IV from 1386073-1386516, Genome Release 64-2-1, Verified ORF, Mitochondrial ribosomal protein of the large subunit;protein abundance increases in response to DNA replication stress	17.342	1	1	1.12567	1.23262	1.07886	0.170778	0.301733	0.109509	0.338931	0.229534	0.469889	0.639152	25.5187	25.7921	25.6373	25.2558	25.6835	25.6802	24.7435	25.962	25.7302	24.8949	25.9185	24.9009	8	9	9	8	10	10	8	9	7	9	10	9	8	9	9	8	10	10	8	9
356	YDR470C	YDR470C	UGO1	>YDR470C UGO1 SGDID:S000002878, Chr IV from 1401214-1399706, Genome Release 64-2-1, reverse complement, Verified ORF, Outer membrane component of the mitochondrial fusion machinery;binds directly to Fzo1p and Mgm1p and thus links these two GTPases during	57.542	1	1	2.06244	3.09883	0.762948	1.04436	1.63173	-0.390343	0.0361888	0.0287042	1.44143	1.54205	19.1675	18.0407	18.5362	19.1972	18.1761	19.5421	NaN	NaN	NaN	NaN	NaN	NaN	1	1	1	1	1	1	0	0	0	0	0	0	1	1	1	1	1	1	0	0
359	YDR493W	YDR493W	MZM1	>YDR493W MZM1 SGDID:S000002901, Chr IV from 1436217-1436588, Genome Release 64-2-1, Verified ORF, Protein required for assembly of the cytochrome bc(1) complex;acts as a chaperone for Rip1p and facilitates its insertion into the complex at a late stage o	13.927	1	1	0.396021	NaN	1.09436	-1.33635	NaN	0.130081	0.986184	NaN	0.00604215	NaN	17.1384	17.4158	18.3383	NaN	NaN	17.2041	19.0336	18.6705	19.1974	NaN	18.7978	19.0931	1	1	1	0	0	1	1	1	1	0	1	1	1	1	1	0	0	1	1	1
360	YDR494W	YDR494W	RSM28	>YDR494W RSM28 SGDID:S000002902, Chr IV from 1436930-1438015, Genome Release 64-2-1, Verified ORF, Mitochondrial ribosomal protein of the small subunit;genetic interactions suggest a possible role in promoting translation initiation	41.215	1	1	0.732846	0.612226	0.952165	-0.448418	-0.707863	-0.0707169	0.8749	0.873852	0.0580415	0.0585623	25.9484	26.0521	25.8691	25.2048	26.022	26.8548	25.8255	26.4228	26.9664	26.2762	26.9121	27.0169	15	15	15	12	15	14	16	17	17	14	17	17	15	15	15	12	15	14	16	17
363	YDR511W	YDR511W	SDH7	>YDR511W SDH7 SGDID:S000002919, Chr IV from 1470017-1470418, Genome Release 64-2-1, Verified ORF, Mitochondrial protein involved in assembly of succinate dehydrogenase;has a role in maturation of the Sdh2p subunit;localized to the mitochondrial intermem	15.783	1	1	0.878907	0.814986	0.729138	-0.186218	-0.295153	-0.455736	0.699941	0.696349	0.154938	0.157173	17.7877	18.7083	18.1992	NaN	18.9969	18.8388	18.6838	NaN	18.5222	18.4318	18.702	18.9993	2	2	2	0	2	2	2	0	2	1	2	2	2	2	2	0	2	2	2	0
364	YDR512C	YDR512C	EMI1	>YDR512C EMI1 SGDID:S000002920, Chr IV from 1471063-1470500, Genome Release 64-2-1, reverse complement, Verified ORF, Non-essential protein of unknown function;required for transcriptional induction of the early meiotic-specific transcription factor IME1	21.071	1	1	4247.75	5231.82	1.39496	12.0525	12.3531	0.480223	1.19849e-05	3.12057e-05	4.92137	4.50577	30.1464	29.4764	29.6541	29.7022	29.2714	28.8626	17.0176	NaN	17.4181	15.8276	18.1166	NaN	10	9	10	8	10	9	1	0	1	2	3	0	10	9	10	8	10	9	1	0
365	YDR513W	YDR513W	GRX2	>YDR513W GRX2 SGDID:S000002921, Chr IV from 1471017-1471448, Genome Release 64-2-1, Verified ORF, Cytoplasmic glutaredoxin;thioltransferase, glutathione-dependent disulfide oxidoreductase involved in maintaining redox state of target proteins, also exhib	15.861	1	1	1.24641	1.51726	0.846837	0.317783	0.601467	-0.239843	0.0437582	0.0222786	1.35894	1.65211	23.0991	22.9484	22.7037	23.4305	23.2124	22.8279	22.5845	22.466	22.7474	22.4055	22.7719	22.4891	6	6	5	6	7	6	5	6	6	7	7	6	6	6	5	6	7	6	5	6
366	YDR529C	YDR529C	QCR7	>YDR529C QCR7 SGDID:S000002937, Chr IV from 1496548-1496165, Genome Release 64-2-1, reverse complement, Verified ORF, Subunit 7 of ubiquinol cytochrome-c reductase (Complex III);Complex III is a component of the mitochondrial inner membrane electron tran	14.565	1	1	0.598684	1.14706	0.674038	-0.740133	0.197943	-0.569098	0.970956	0.272338	0.0128005	0.564891	26.8707	26.465	26.0264	27.3562	27.0493	26.6638	27.4746	27.0497	27.0582	27.0504	27.045	26.3801	10	8	10	9	9	10	11	11	10	11	11	11	10	8	10	9	9	10	11	11
372	YEL020W-A	YEL020W-A	TIM9	>YEL020W-A TIM9 SGDID:S000007256, Chr V from 117211-117474, Genome Release 64-2-1, Verified ORF, Essential protein of the mitochondrial intermembrane space;forms a complex with Tim10p (TIM10 complex) that delivers hydrophobic proteins to the TIM22 comple	10.202	1	1	1.26256	0.980298	0.777729	0.336355	-0.0287075	-0.362661	0.0457586	0.573615	1.33953	0.24138	23.2098	23.0062	22.8978	23.3533	23.2362	23.6123	22.8562	22.4618	22.7867	23.5225	23.2429	23.5225	3	3	4	4	3	4	3	4	3	3	4	3	3	3	4	4	3	4	3	4
373	YEL024W	YEL024W	RIP1	>YEL024W RIP1 SGDID:S000000750, Chr V from 107260-107907, Genome Release 64-2-1, Verified ORF, Ubiquinol-cytochrome-c reductase;a Rieske iron-sulfur protein of the mitochondrial cytochrome bc1 complex;transfers electrons from ubiquinol to cytochrome c1	23.365	1	1	0.840686	0.810398	1.03716	-0.25036	-0.303297	0.0526428	0.853486	0.864176	0.0688036	0.0633976	26.2624	25.7441	25.7562	25.7424	25.667	26.1954	26.3691	26.1802	25.9644	26.1668	26.4711	25.8767	9	10	10	10	10	10	9	10	10	10	10	10	9	10	10	10	10	10	9	10
377	YEL039C	YEL039C	CYC7	>YEL039C CYC7 SGDID:S000000765, Chr V from 79977-79636, Genome Release 64-2-1, reverse complement, Verified ORF, Cytochrome c isoform 2, expressed under hypoxic conditions;also known as iso-2-cytochrome c;electron carrier of the mitochondrial intermembr	12.532	1	1	NaN	3.20714	0.601733	NaN	1.68129	-0.732805	NaN	0.020105	NaN	1.6967	18.4349	19.1371	NaN	19.4024	20.113	18.5959	19.2919	NaN	18.9202	NaN	17.6541	NaN	2	2	2	2	2	2	2	1	2	1	2	1	1	1	1	1	1	1	1	0
379	YEL050C	YEL050C	RML2	>YEL050C RML2 SGDID:S000000776, Chr V from 60851-59670, Genome Release 64-2-1, reverse complement, Verified ORF, Mitochondrial ribosomal protein of the large subunit (L2);has similarity to E. coli L2 ribosomal protein;mutant allele (fat21) causes inabil	43.785	1	1	1.58133	2.13168	1.0479	0.661139	1.09199	0.0674992	0.0398285	0.0157584	1.39981	1.80249	22.8727	23.1521	23.5132	22.7195	22.9437	23.6722	22.8805	22.1407	22.5333	21.672	22.2234	22.164	6	6	6	6	5	5	3	6	5	4	5	6	6	6	6	6	5	5	3	6
381	YEL059C-A	YEL059C-A	SOM1	>YEL059C-A SOM1 SGDID:S000002954, Chr V from 42624-42400, Genome Release 64-2-1, reverse complement, Verified ORF, Subunit of the mitochondrial inner membrane peptidase (IMP);IMP is required for maturation of mitochondrial proteins of the intermembrane s	8.4154	1	1	NaN	5.36153	0.408703	NaN	2.42265	-1.29088	NaN	0.047204	NaN	1.32602	21.4908	NaN	20.8158	21.8401	21.1275	20.994	NaN	20.2225	21.0326	20.1515	19.7905	NaN	2	0	1	2	2	2	0	1	1	1	1	0	2	0	1	2	2	2	0	1
382	YER004W	YER004W	FMP52	>YER004W FMP52 SGDID:S000000806, Chr V from 159580-160275, Genome Release 64-2-1, Verified ORF, Protein of unknown function;localized to the mitochondrial outer membrane;induced by treatment with 8-methoxypsoralen and UVA irradiation	25.086	1	1	0.983832	0.691534	1.87928	-0.0235157	-0.532127	0.910177	0.531942	0.70235	0.274136	0.153446	20.5242	20.7287	20.8726	NaN	20.8612	20.1518	20.562	20.3979	21.2361	20.21	19.6796	20.6632	2	2	2	1	2	2	2	2	2	2	2	2	2	2	2	1	2	2	2	2
383	YER014W	YER014W	HEM14	>YER014W HEM14 SGDID:S000000816, Chr V from 182600-184219, Genome Release 64-2-1, Verified ORF, Protoporphyrinogen oxidase;a mitochondrial enzyme that catalyzes the seventh step in the heme biosynthetic pathway, converting protoporphyrinogen IX to protop	59.702	1	1	4.61235	4.69035	0.771415	2.2055	2.22969	-0.37442	0.00847374	0.00598096	2.07192	2.22323	23.1496	22.0792	23.5106	22.6571	23.4313	23.7742	19.9944	21.1265	21.002	20.2868	21.529	21.3577	12	8	11	5	9	12	3	6	5	3	6	6	12	8	11	5	9	12	3	6
384	YER017C	YER017C	AFG3	>YER017C AFG3 SGDID:S000000819, Chr V from 191788-189503, Genome Release 64-2-1, reverse complement, Verified ORF, Mitochondrial inner membrane m-AAA protease component;mediates degradation of misfolded or unassembled proteins and is also required for co	84.543	1	1	0.820538	1.10661	1.21367	-0.285358	0.146141	0.279381	0.963241	0.163269	0.0162652	0.787096	25.7179	25.3871	25.6121	25.294	25.0724	25.5125	25.9012	25.7261	25.9459	25.1978	25.1528	25.0901	21	20	21	17	19	21	22	23	23	21	22	20	19	18	19	15	17	19	20	21
389	YER048W-A	YER048W-A	ISD11	>YER048W-A ISD11 SGDID:S000007237, Chr V from 250718-251002, Genome Release 64-2-1, Verified ORF, Cysteine desulfurase (Nfs1p) activator;essential for the formation of the persulfide intermediate at the desulfurase active site during pyridoxal phosphate-	11.266	1	1	0.489763	0.570616	1.01471	-1.02984	-0.809408	0.0210724	0.999861	0.980765	6.02702e-05	0.0084349	24.8672	24.9353	25.009	24.6038	24.7527	25.3919	25.829	25.9828	26.0892	25.5016	25.8341	25.8409	7	7	6	5	7	7	7	7	7	7	7	6	7	7	6	5	7	7	7	7
390	YER050C	YER050C	RSM18	>YER050C RSM18 SGDID:S000000852, Chr V from 254387-253971, Genome Release 64-2-1, reverse complement, Verified ORF, Mitochondrial ribosomal protein of the small subunit;has similarity to E. coli S18 ribosomal protein	15.835	1	1	0.832018	0.735936	1.05788	-0.265314	-0.442348	0.081171	0.720556	0.870779	0.142332	0.0600923	24.7331	24.1534	25.3541	24.2816	24.5051	25.2105	24.7102	24.86	25.4663	24.8511	25.0036	25.4695	4	4	4	5	6	5	5	4	6	5	5	4	4	4	4	5	6	5	5	4
391	YER053C	YER053C	PIC2	>YER053C PIC2 SGDID:S000000855, Chr V from 259639-258737, Genome Release 64-2-1, reverse complement, Verified ORF, Mitochondrial copper and phosphate carrier;imports copper and inorganic phosphate into mitochondria;functionally redundant with Mir1p but	33.528	1	1	1.73017	1.97085	0.743851	0.790911	0.978817	-0.426914	0.00399784	0.000226595	2.39817	3.64475	22.382	22.0506	21.8377	22.5032	22.3944	22.6535	21.3311	21.3267	21.2398	21.554	21.6231	21.4375	4	4	4	4	4	4	4	3	3	2	4	4	4	4	4	4	4	4	4	3
393	YER058W	YER058W	PET117	>YER058W PET117 SGDID:S000000860, Chr V from 271768-272091, Genome Release 64-2-1, Verified ORF, Protein required for assembly of cytochrome c oxidase	12.281	1	1	2.09221	3.04398	0.697578	1.06503	1.60596	-0.519573	0.0188347	0.000769531	1.72504	3.11377	19.3056	20.3836	20.0895	20.2306	20.5912	20.5157	18.7481	18.7096	19.126	19.1684	18.793	18.5582	2	1	2	2	2	2	2	1	1	1	1	1	2	1	2	2	2	2	2	1
395	YER069W	YER069W	ARG5,6	>YER069W ARG5,6 SGDID:S000000871, Chr V from 295410-298001, Genome Release 64-2-1, Verified ORF, Acetylglutamate kinase and N-acetyl-gamma-glutamyl-phosphate reductase;N-acetyl-L-glutamate kinase (NAGK) catalyzes the 2nd and N-acetyl-gamma-glutamyl-phosp	94.868	1	1	0.0787748	0.0594615	1.67342	-3.66612	-4.0719	0.742798	0.999333	0.995078	0.000289925	0.00214284	20.0651	18.8019	19.9074	NaN	19.9967	NaN	23.0827	23.7138	22.9763	21.8735	23.0948	22.4494	1	1	1	0	1	0	6	7	6	7	8	7	1	1	1	0	1	0	6	7
397	YER073W	YER073W	ALD5	>YER073W ALD5 SGDID:S000000875, Chr V from 304030-305592, Genome Release 64-2-1, Verified ORF, Mitochondrial aldehyde dehydrogenase;involved in regulation or biosynthesis of electron transport chain components and acetate formation;activated by K+;util	56.692	1	1	0.482665	0.674524	1.17759	-1.05091	-0.568058	0.235834	0.996744	0.976425	0.00141652	0.0103609	25.2224	25.0217	25.4858	24.8892	24.7887	25.3446	26.3309	26.0165	26.5353	25.5696	25.3975	25.7595	18	16	17	18	16	19	22	23	18	21	22	20	16	14	15	16	14	17	20	21
399	YER077C	YER077C	MRX1	>YER077C YER077C SGDID:S000000879, Chr V from 316600-314534, Genome Release 64-2-1, reverse complement, Uncharacterized ORF, Putative protein of unknown function;green fluorescent protein (GFP)-fusion protein localizes to the mitochondrion;null mutation	79.547	1	1	4.12477	1.69689	1.94628	2.04431	0.76289	0.960718	0.105387	0.239248	0.977214	0.621152	21.0376	20.6786	20.9086	19.8716	18.8969	20.9741	NaN	19.8368	20.533	20.2111	19.5914	NaN	2	2	1	2	2	2	0	2	2	1	2	0	2	2	1	2	2	2	0	2
400	YER080W	YER080W	AIM9	>YER080W AIM9 SGDID:S000000882, Chr V from 319963-321846, Genome Release 64-2-1, Verified ORF, Putative protein of unknown function;the authentic, non-tagged protein is detected in highly purified mitochondria in high-throughput studies;null mutant disp	72.413	1	1	0.612172	0.698765	0.754002	-0.707991	-0.51712	-0.40736	0.905702	0.859017	0.0430147	0.0659984	20.8289	20.9362	20.4568	21.3007	21.6094	20.5338	21.1229	20.9352	22.2877	21.2449	21.5913	22.1592	4	2	2	4	4	4	6	5	6	5	7	8	4	2	2	4	4	4	6	5
401	YER086W	YER086W	ILV1	>YER086W ILV1 SGDID:S000000888, Chr V from 328477-330207, Genome Release 64-2-1, Verified ORF, Threonine deaminase, catalyzes first step in isoleucine biosynthesis;expression is under general amino acid control;ILV1 locus exhibits highly positioned nucl	63.83	1	1	2.47168	2.43284	1.10205	1.30549	1.28264	0.140192	0.000702241	0.00409946	3.15351	2.38727	26.0475	25.5523	25.684	25.422	25.5386	25.9027	24.3979	24.3659	24.6036	23.9004	24.5261	24.5889	17	14	15	17	16	17	9	15	16	9	14	16	17	14	15	17	16	17	9	15
403	YER093C-A	YER093C-A	AIM11	>YER093C-A AIM11 SGDID:S000002960, Chr V from 348201-347912,348400-348277, Genome Release 64-2-1, reverse complement, Verified ORF, Protein of unknown function;null mutant is viable but shows increased loss of mitochondrial genome and synthetic interacti	15.753	1	1	9.66225	5.16622	1.21233	3.27236	2.36911	0.277784	0.00138044	0.0623819	2.85998	1.20494	21.3129	19.798	20.2991	19.08	20.7056	20.7911	NaN	NaN	NaN	NaN	19.9741	NaN	1	1	1	2	2	2	0	0	0	0	1	0	1	1	1	2	2	2	0	0
414	YER141W	YER141W	COX15	>YER141W COX15 SGDID:S000000943, Chr V from 453459-454919, Genome Release 64-2-1, Verified ORF, Protein required for the hydroxylation of heme O to form heme A;heme A is an essential prosthetic group for cytochrome c oxidase	54.658	1	1	1.83579	2.85453	0.683408	0.876404	1.51325	-0.549181	0.000597221	0.000341139	3.22387	3.46707	25.8725	25.9342	25.6546	26.4955	26.3666	26.2469	25.0667	24.918	24.8474	25.0865	24.5971	24.8856	13	11	10	12	13	12	10	10	9	13	12	11	13	11	10	12	13	12	10	10
415	YER145C	YER145C	FTR1	>YER145C FTR1 SGDID:S000000947, Chr V from 461740-460526, Genome Release 64-2-1, reverse complement, Verified ORF, High affinity iron permease;involved in the transport of iron across the plasma membrane;forms complex with Fet3p;expression is regulated	45.722	1	1	NaN	NaN	NaN	NaN	NaN	NaN	NaN	NaN	NaN	NaN	NaN	NaN	NaN	NaN	NaN	NaN	NaN	NaN	NaN	NaN	19.7627	NaN	0	0	0	0	0	1	0	1	1	1	2	1	0	0	0	0	0	1	0	1
416	YER154W	YER154W	OXA1	>YER154W OXA1 SGDID:S000000956, Chr V from 475020-476228, Genome Release 64-2-1, Verified ORF, Mitochondrial inner membrane insertase;mediates the insertion of both mitochondrial- and nuclear-encoded proteins from the matrix into the inner membrane;also	44.815	1	1	1.75933	1.68641	1.65146	0.815023	0.753956	0.723742	0.00441998	0.000635568	2.35458	3.19684	24.5615	24.7126	24.143	23.819	23.5938	23.8331	23.6624	23.6319	23.6777	23.0779	23.0066	22.8996	6	6	6	6	6	6	6	6	6	5	5	6	6	6	6	6	6	6	6	6
419	YER178W	YER178W	PDA1	>YER178W PDA1 SGDID:S000000980, Chr V from 546817-548079, Genome Release 64-2-1, Verified ORF, E1 alpha subunit of the pyruvate dehydrogenase (PDH) complex;catalyzes the direct oxidative decarboxylation of pyruvate to acetyl-CoA;phosphorylated;regulate	46.343	1	1	0.149781	0.182189	0.468476	-2.73907	-2.4565	-1.09395	0.997986	0.999055	0.00087565	0.000410419	28.43	28.1927	27.5286	29.1554	29.2334	29.0444	31.3257	30.9731	30.0697	32.1348	31.6781	30.9897	32	28	30	32	34	32	37	34	32	37	37	34	32	28	30	32	34	32	37	34
420	YER182W	YER182W	FMP10	>YER182W FMP10 SGDID:S000000984, Chr V from 552525-553259, Genome Release 64-2-1, Uncharacterized ORF, Putative protein of unknown function;the authentic, non-tagged protein is detected in highly purified mitochondria in high-throughput studies	27.698	1	1	1.70278	2.62968	0.785305	0.767891	1.39489	-0.348675	0.010019	0.000259988	1.99918	3.58505	24.4053	24.1386	23.9192	24.5586	24.4788	24.4717	23.6667	23.3358	23.1569	22.9753	23.3758	22.9733	9	9	7	9	10	8	7	7	6	8	8	8	9	9	7	9	10	8	7	7
423	YFL016C	YFL016C	MDJ1	>YFL016C MDJ1 SGDID:S000001878, Chr VI from 106236-104701, Genome Release 64-2-1, reverse complement, Verified ORF, Co-chaperone that stimulates HSP70 protein Ssc1p ATPase activity;involved in protein folding/refolding in the mitochodrial matrix;require	55.56	1	1	0.503564	0.479741	1.02988	-0.989752	-1.05967	0.0424767	0.958652	0.951627	0.0183388	0.0215333	28.3275	28.7815	28.9283	28.0568	28.5913	29.2617	29.0553	29.5587	30.3925	29.1391	29.623	30.3268	29	30	32	26	32	33	35	36	36	33	36	38	29	30	32	26	32	33	35	36
424	YFL018C	YFL018C	LPD1	>YFL018C LPD1 SGDID:S000001876, Chr VI from 103127-101628, Genome Release 64-2-1, reverse complement, Verified ORF, Dihydrolipoamide dehydrogenase;the lipoamide dehydrogenase component (E3) of the pyruvate dehydrogenase and 2-oxoglutarate dehydrogenase m	54.009	1	1	0.212103	0.297586	0.69786	-2.23716	-1.74862	-0.51899	0.999922	0.999799	3.37861e-05	8.73999e-05	29.6904	29.6889	29.3332	29.9615	30.0743	30.2336	31.9707	31.8515	31.6019	32.0936	31.8094	31.6123	44	45	43	40	46	46	64	59	58	63	60	64	44	45	43	40	46	46	64	59
431	YFL046W	YFL046W	FMP32	>YFL046W FMP32 SGDID:S000001848, Chr VI from 42815-43438, Genome Release 64-2-1, Verified ORF, Putative assembly factor for cytochrome c oxidase;the authentic, non-tagged protein is detected in highly purified mitochondria in high-throughput studies;has	24.018	1	1	0.732146	0.93192	0.792809	-0.449797	-0.101723	-0.334955	0.864938	0.678661	0.0630152	0.168347	21.2396	21.278	20.4188	21.3868	21.4378	21.1167	21.8348	21.3346	21.1165	21.7449	21.3627	21.139	2	3	1	2	3	2	6	5	4	5	4	3	2	3	1	2	3	2	6	5
433	YFR004W	YFR004W	RPN11	>YFR004W RPN11 SGDID:S000001900, Chr VI from 153393-154313, Genome Release 64-2-1, Verified ORF, Metalloprotease subunit of 19S regulatory particle;part of 26S proteasome lid;couples the deubiquitination and degradation of proteasome substrates;involve	34.398	1	1	NaN	0.420584	NaN	NaN	-1.24953	NaN	NaN	0.994171	NaN	0.0025388	NaN	NaN	NaN	NaN	NaN	NaN	20.2249	19.8602	NaN	20.1024	20.0886	20.1312	0	0	0	0	0	0	1	2	0	3	4	2	0	0	0	0	0	0	1	2
434	YFR011C	YFR011C	MIC19	>YFR011C MIC19 SGDID:S000001907, Chr VI from 167258-166746, Genome Release 64-2-1, reverse complement, Verified ORF, Component of the MICOS complex;MICOS (formerly MINOS or MitOS) is a mitochondrial inner membrane complex that extends into the intermembr	18.855	1	1	0.7863	0.890388	1.21407	-0.346848	-0.167494	0.279856	0.732732	0.704939	0.135055	0.151848	24.6956	23.6068	24.2499	24.338	23.4548	23.92	25.3026	23.9523	24.3378	24.3133	24.0356	23.8663	11	8	9	10	9	12	11	11	11	9	11	6	11	8	9	10	9	12	11	11
437	YFR033C	YFR033C	QCR6	>YFR033C QCR6 SGDID:S000001929, Chr VI from 224769-224326, Genome Release 64-2-1, reverse complement, Verified ORF, Subunit 6 of the ubiquinol cytochrome-c reductase complex;the complex, also known as the cytochrome bc(1) complex or Complex III, is a com	17.257	1	1	0.662998	0.473384	1.06918	-0.592924	-1.07892	0.0964985	0.845408	0.937667	0.0729336	0.0279513	23.9834	23.6011	23.9492	22.7558	23.905	24.5833	25.3502	24.3113	23.6509	25.142	24.714	24.6249	1	1	1	1	1	1	1	1	1	1	1	1	1	1	1	1	1	1	1	1
440	YFR044C	YFR044C	DUG1	>YFR044C DUG1 SGDID:S000001940, Chr VI from 241437-239992, Genome Release 64-2-1, reverse complement, Verified ORF, Cys-Gly metallo-di-peptidase;forms a complex with Dug2p and Dug3p to degrade glutathione (GSH) and other peptides containing a gamma-glu-X	52.871	1	1	0.77573	0.874779	1.60214	-0.366373	-0.19301	0.679996	0.959904	0.609459	0.0177722	0.215056	20.6909	21.0907	20.5911	20.6785	19.3159	20.3383	21.1263	21.1134	21.2321	19.3074	20.6708	20.9335	1	1	1	2	1	2	2	3	3	2	3	3	1	1	1	2	1	2	2	3
441	YFR049W	YFR049W	YMR31	>YFR049W YMR31 SGDID:S000001945, Chr VI from 248523-248894, Genome Release 64-2-1, Verified ORF, Subunit of the mitochondrial alpha-ketoglutarate dehydrogenase;recruits E3 subunit (Lpd1p) to the E1-E2 (Kgd1p, Kgd2p) core;has similarity to human mitochon	13.689	1	1	1.04248	1.28274	0.659389	0.0600147	0.359228	-0.600798	0.414339	0.0388136	0.382644	1.41102	25.7049	25.5274	24.8611	26.0745	25.864	25.9573	25.3814	25.2812	25.2508	25.5585	25.8678	25.3917	8	8	6	5	8	7	8	8	8	8	8	8	8	8	6	5	8	7	8	8
442	YFR053C	YFR053C	HXK1	>YFR053C HXK1 SGDID:S000001949, Chr VI from 255049-253592, Genome Release 64-2-1, reverse complement, Verified ORF, Hexokinase isoenzyme 1;a cytosolic protein that catalyzes phosphorylation of glucose during glucose metabolism;expression is highest duri	53.738	1	1	0.0820349	0.037475	NaN	-3.60762	-4.73793	NaN	0.990501	0.999247	0.00414528	0.000327044	20.909	NaN	18.7393	19.1329	17.2461	NaN	23.0771	22.7081	22.4477	22.4094	23.3729	22.892	3	0	1	1	1	1	9	10	8	10	11	10	3	0	1	1	1	1	9	10
453	YGL041W-A	YGL041W-A		>YGL041W-A YGL041W-A SGDID:S000028826, Chr VII from 418825-419289, Genome Release 64-2-1, Uncharacterized ORF, Putative protein of unknown function;conserved in fungi;identified by expression profiling and mass spectrometry	18.103	1	1	1.10651	1.00187	0.71759	0.146021	0.00269508	-0.478769	0.203437	0.495523	0.691569	0.304937	20.5537	20.6568	20.5677	20.6794	21.1555	21.3796	20.6798	20.5055	20.1549	21.1076	20.8947	21.2041	2	1	2	2	1	1	2	2	2	1	2	2	2	1	2	2	1	1	2	2
457	YGL057C	YGL057C	GEP7	>YGL057C GEP7 SGDID:S000003025, Chr VII from 395829-394966, Genome Release 64-2-1, reverse complement, Verified ORF, Protein of unknown function;null mutant exhibits a respiratory growth defect and synthetic interactions with prohibitin (phb1) and gem1;	32.959	1	1	3.34805	2.09074	1.58723	1.74332	1.06401	0.666508	0.000292737	0.000500582	3.53352	3.30052	23.9957	23.5222	23.8396	22.9868	23.1702	23.2009	22.0594	21.8478	22.2203	22.2507	22.0194	21.8959	8	8	7	7	8	8	5	6	5	5	7	4	8	8	7	7	8	8	5	6
458	YGL064C	YGL064C	MRH4	>YGL064C MRH4 SGDID:S000003032, Chr VII from 383208-381523, Genome Release 64-2-1, reverse complement, Verified ORF, Mitochondrial ATP-dependent RNA helicase of the DEAD-box family;required for assembly of the large subunit of mitochondrial ribosomes;bi	63.057	1	1	0.830041	0.691508	1.33704	-0.268745	-0.532183	0.419041	0.865729	0.903218	0.0626181	0.0442074	22.7986	22.6533	22.2097	22.1519	21.8457	22.4069	22.6067	22.9793	22.882	22.2023	23.2277	22.5711	8	12	8	6	9	10	8	13	10	10	12	10	8	12	8	6	9	10	8	13
461	YGL068W	YGL068W	MNP1	>YGL068W MNP1 SGDID:S000003036, Chr VII from 375087-375671, Genome Release 64-2-1, Verified ORF, Protein associated with the mitochondrial nucleoid;putative mitochondrial ribosomal protein with similarity to E. coli L7/L12 ribosomal protein;required for	20.65	1	1	0.834448	0.878661	0.946964	-0.261106	-0.186621	-0.078619	0.698588	0.659431	0.155779	0.180831	25.9714	27.3185	27.036	26.1641	27.2891	27.1086	26.6098	27.2896	27.2099	26.6333	27.4554	27.033	11	11	11	10	12	12	10	11	12	10	10	11	11	11	11	10	12	12	10	11
464	YGL080W	YGL080W	MPC1	>YGL080W MPC1 SGDID:S000003048, Chr VII from 358636-359028, Genome Release 64-2-1, Verified ORF, Highly conserved subunit of the mitochondrial pyruvate carrier;a mitochondrial inner membrane complex comprised of Mpc1p and either Mpc2p or Mpc3p mediates m	14.995	1	1	2.25568	4.15919	0.748678	1.17356	2.0563	-0.417583	0.00955912	0.00176006	2.01958	2.75447	20.9158	19.881	20.3435	21.1703	21.0624	20.1603	19.0669	19.3307	19.222	18.7886	18.8752	18.5603	1	1	1	1	1	1	1	1	1	1	1	1	1	1	1	1	1	1	1	1
471	YGL107C;YBR238C	YGL107C	RMD9	>YGL107C RMD9 SGDID:S000003075, Chr VII from 306273-304333, Genome Release 64-2-1, reverse complement, Verified ORF, Mitochondrial protein required for respiratory growth;mutant phenotype and genetic interactions suggest a role in delivering mt mRNAs to	74.595	2	1	0.765949	0.388379	1.34195	-0.38468	-1.36446	0.424334	0.699972	0.95738	0.154919	0.0189158	20.4844	20.1769	20.4977	19.4015	20.8426	19.642	19.4625	21.6623	21.1883	20.5251	21.7628	21.6917	3	4	3	1	4	2	3	6	5	5	6	6	3	4	3	1	4	2	3	6
474	YGL129C	YGL129C	RSM23	>YGL129C RSM23 SGDID:S000003097, Chr VII from 269075-267723, Genome Release 64-2-1, reverse complement, Verified ORF, Mitochondrial ribosomal protein of the small subunit;has similarity to mammalian apoptosis mediator proteins;null mutation prevents ind	50.866	1	1	0.699815	0.769625	0.936342	-0.514954	-0.377773	-0.0948925	0.973145	0.825012	0.0118225	0.0835395	26.529	26.5353	26.6125	26.2995	26.502	27.16	26.8246	26.954	27.4431	26.5612	27.1461	27.3876	25	24	28	21	24	25	28	27	28	27	28	29	25	24	28	21	24	25	28	27
480	YGL187C	YGL187C	COX4	>YGL187C COX4 SGDID:S000003155, Chr VII from 150171-149704, Genome Release 64-2-1, reverse complement, Verified ORF, Subunit IV of cytochrome c oxidase;the terminal member of the mitochondrial inner membrane electron transport chain;precursor N-terminal	17.142	1	1	0.613255	0.779093	0.941332	-0.705441	-0.360132	-0.087225	0.986104	0.909509	0.00607717	0.0411931	26.3959	25.9384	26.0739	26.4768	26.3527	25.8403	27.1562	26.718	26.6502	26.7012	26.6807	26.3683	10	6	8	7	8	9	10	9	10	11	11	11	10	6	8	7	8	9	10	9
481	YGL191W	YGL191W	COX13	>YGL191W COX13 SGDID:S000003159, Chr VII from 144808-145197, Genome Release 64-2-1, Verified ORF, Subunit VIa of cytochrome c oxidase;present in a subclass of cytochrome c oxidase complexes that may have a role in mimimizing generation of reactive oxygen	15.021	1	1	0.73134	1.2083	0.690243	-0.451385	0.27298	-0.534824	0.933457	0.126863	0.0299059	0.896665	24.5753	24.0217	24.2682	25.0521	24.742	24.6757	25.0413	24.7553	24.4228	24.7996	24.6231	24.228	6	6	7	6	6	6	6	7	6	7	7	6	6	6	7	6	6	6	6	7
484	YGL219C	YGL219C	MDM34	>YGL219C MDM34 SGDID:S000003187, Chr VII from 84257-82878, Genome Release 64-2-1, reverse complement, Verified ORF, Mitochondrial component of the ERMES complex;links the ER to mitochondria and may promote inter-organellar calcium and phospholipid exchan	51.99	1	1	63.0565	130.576	1.0702	5.97857	7.02875	0.0978813	0.00155284	0.000643172	2.80887	3.19167	23.9526	24.275	24.5752	25.0119	22.7123	24.785	NaN	NaN	NaN	16.8287	NaN	NaN	9	9	9	9	7	9	0	0	0	1	0	0	9	9	9	9	7	9	0	0
485	YGL221C	YGL221C	NIF3	>YGL221C NIF3 SGDID:S000003189, Chr VII from 82292-81426, Genome Release 64-2-1, reverse complement, Verified ORF, Protein of unknown function;similar to Listeria monocytogenes major sigma factor (rpoD gene product);the authentic, non-tagged protein is	31.888	1	1	1.00233	1.1064	0.915418	0.00336266	0.145874	-0.127497	0.497015	0.396819	0.303631	0.401408	22.4379	22.7641	23.6163	22.4253	22.9398	23.8357	22.706	22.6968	23.4054	23.063	22.3097	23.3903	5	6	8	6	6	9	7	7	8	6	7	8	5	6	8	6	6	9	7	7
486	YGL226W	YGL226W	MTC3	>YGL226W MTC3 SGDID:S000003195, Chr VII from 73340-73711, Genome Release 64-2-1, Verified ORF, Protein of unknown function;green fluorescent protein (GFP)-fusion protein localizes to the mitochondrion;mtc3 is synthetically sick with cdc13-1	14.488	1	1	3.31284	5.2465	0.874641	1.72807	2.39136	-0.193237	0.000992403	0.000832273	3.00331	3.07973	21.9796	21.8325	21.8586	22.1018	22.0182	22.1303	20.6336	19.9033	19.9495	19.8775	19.0766	20.1221	2	2	2	2	1	2	1	2	2	1	2	1	2	2	2	2	1	2	1	2
487	YGL253W	YGL253W	HXK2	>YGL253W HXK2 SGDID:S000003222, Chr VII from 23935-25395, Genome Release 64-2-1, Verified ORF, Hexokinase isoenzyme 2;catalyzes phosphorylation of glucose in the cytosol;predominant hexokinase during growth on glucose;functions in the nucleus to repres	53.942	1	1	0.218134	0.0516689	NaN	-2.19671	-4.27456	NaN	0.998875	0.999727	0.000488712	0.000118441	NaN	NaN	NaN	NaN	NaN	NaN	20.9732	20.9649	20.9629	22.3145	22.3227	21.8583	0	0	0	0	0	0	4	5	3	7	8	7	0	0	0	0	0	0	4	5
489	YGR012W	YGR012W	MCY1	>YGR012W YGR012W SGDID:S000003244, Chr VII from 513159-514340, Genome Release 64-2-1, Verified ORF, Putative cysteine synthase;localized to the mitochondrial outer membrane	42.8	1	1	1.00448	1.59455	0.884546	0.00645447	0.673147	-0.176991	0.493866	0.0806492	0.306391	1.0934	19.6179	19.0921	18.7237	20.0053	19.0265	18.9329	19.5287	18.5549	19.3307	18.2732	18.7787	18.8933	2	2	2	1	2	2	2	2	2	1	2	1	2	2	2	1	2	2	2	2
491	YGR021W	YGR021W		>YGR021W YGR021W SGDID:S000003253, Chr VII from 527632-528504, Genome Release 64-2-1, Uncharacterized ORF, Putative protein of unknown function;the authentic, non-tagged protein is detected in highly purified mitochondria in high-throughput studies	31.699	1	1	0.096507	0.0964086	NaN	-3.37322	-3.37469	NaN	0.984252	0.982995	0.00689374	0.00744876	21.0499	NaN	NaN	21.5533	NaN	19.6716	22.1005	23.5762	22.5698	22.9205	23.7215	22.7239	1	0	0	1	0	1	5	5	4	4	5	6	1	0	0	1	0	1	5	5
493	YGR029W	YGR029W	ERV1	>YGR029W ERV1 SGDID:S000003261, Chr VII from 543553-543638,543722-544205, Genome Release 64-2-1, Verified ORF, Flavin-linked sulfhydryl oxidase of the mitochondrial IMS;N-terminus is an intrinsically disordered domain that in the cytosol helps target Erv	21.639	1	1	0.0120671	0.0115515	1.22155	-6.37278	-6.43578	0.288717	0.994968	0.999964	0.00219087	1.55697e-05	18.3599	16.3712	21.0428	18.3954	18.7352	17.7772	25.542	24.8243	24.5259	25.2499	24.4335	24.5317	2	2	4	2	1	2	11	11	10	10	11	11	2	2	4	2	1	2	11	11
494	YGR033C	YGR033C	TIM21	>YGR033C TIM21 SGDID:S000003265, Chr VII from 554967-554248, Genome Release 64-2-1, reverse complement, Verified ORF, Nonessential component of the TIM23 complex;interacts with the Translocase of the Outer Mitochondrial membrane (TOM complex) and with re	27.205	1	1	1.72698	2.55708	1.03111	0.78825	1.3545	0.0442047	0.070351	0.0249851	1.15273	1.60232	22.701	23.3574	22.0358	22.6427	23.0559	22.263	21.9717	21.5396	22.2182	22.0918	21.1955	20.6108	3	3	4	3	3	4	2	4	2	2	3	2	3	3	4	3	3	4	2	4
498	YGR049W	YGR049W	SCM4	>YGR049W SCM4 SGDID:S000003281, Chr VII from 591314-591877, Genome Release 64-2-1, Verified ORF, Mitochondrial outer membrane protein of unknown function;predicted to have 4 transmembrane segments;import is mediated by Tom70p and Mim1p;interacts geneti	20.118	1	1	NaN	2.61199	0.649299	NaN	1.38515	-0.623045	NaN	0.0484359	NaN	1.31483	20.1373	NaN	NaN	21.2087	19.5129	19.4999	NaN	19.2479	NaN	NaN	18.88	NaN	1	0	0	1	1	1	0	1	0	0	1	0	1	0	0	1	1	1	0	1
499	YGR076C	YGR076C	MRPL25	>YGR076C MRPL25 SGDID:S000003308, Chr VII from 637577-637104, Genome Release 64-2-1, reverse complement, Verified ORF, Mitochondrial ribosomal protein of the large subunit;mutation confers increased replicative lifespan	18.587	1	1	1.43216	1.6619	1.40387	0.518194	0.732838	0.489414	0.0320735	0.0484984	1.49385	1.31427	24.6535	25.1754	25.0002	23.922	24.6294	24.8094	24.191	24.4253	24.6582	23.484	23.5502	24.1282	6	8	6	6	7	8	6	7	7	7	6	7	6	8	6	6	7	8	6	7
501	YGR082W	YGR082W	TOM20	>YGR082W TOM20 SGDID:S000003314, Chr VII from 644044-644595, Genome Release 64-2-1, Verified ORF, Component of the TOM (translocase of outer membrane) complex;responsible for recognition and initial import steps for all mitochondrially directed proteins;	20.317	1	1	0.510847	0.796709	0.710049	-0.969036	-0.327875	-0.494009	0.993802	0.793505	0.00270016	0.10045	20.8755	21.0823	20.8596	21.3891	21.8273	21.0831	21.5577	21.876	22.2908	21.2391	22.2291	21.8149	3	4	3	4	4	4	3	4	4	3	4	4	3	4	3	4	4	4	3	4
502	YGR084C	YGR084C	MRP13	>YGR084C MRP13 SGDID:S000003316, Chr VII from 648142-647123, Genome Release 64-2-1, reverse complement, Verified ORF, Mitochondrial ribosomal protein of the small subunit	38.988	1	1	0.408188	0.392195	1.13692	-1.2927	-1.35036	0.185131	0.989541	0.987199	0.00456638	0.00559526	24.0667	23.8622	24.6612	23.5736	23.7934	24.6677	25.0065	25.5896	25.8721	24.9681	25.502	25.6157	11	8	11	5	9	12	13	15	14	14	14	15	11	8	11	5	9	12	13	15
505	YGR094W	YGR094W	VAS1	>YGR094W VAS1 SGDID:S000003326, Chr VII from 672186-675500, Genome Release 64-2-1, Verified ORF, Mitochondrial and cytoplasmic valyl-tRNA synthetase	125.77	1	1	0.927948	1.25483	1.08168	-0.107883	0.327494	0.113279	0.657372	0.131127	0.182189	0.882308	22.244	22.5637	21.9432	22.2632	22.1035	22.0443	22.6762	22.0922	22.3061	21.3984	21.7922	22.238	2	1	2	2	2	2	1	2	3	3	3	3	2	1	2	2	2	2	1	2
506	YGR101W	YGR101W	PCP1	>YGR101W PCP1 SGDID:S000003333, Chr VII from 693363-694403, Genome Release 64-2-1, Verified ORF, Mitochondrial serine protease;required for the processing of various mitochondrial proteins and maintenance of mitochondrial DNA and morphology;belongs to t	38.815	1	1	4.14211	9.21945	0.856442	2.05037	3.20468	-0.223572	0.048054	0.0147834	1.31827	1.83023	21.4408	20.8435	21.6593	21.8746	21.0209	21.7189	20.0624	20.2895	NaN	NaN	20.1581	NaN	1	1	1	1	1	1	1	1	0	0	1	0	1	1	1	1	1	1	1	1
508	YGR112W	YGR112W	SHY1	>YGR112W SHY1 SGDID:S000003344, Chr VII from 717358-718527, Genome Release 64-2-1, Verified ORF, Mitochondrial inner membrane protein required for complex IV assembly;associates with complex IV assembly intermediates and complex III/complex IV supercompl	45.055	1	1	1.02637	1.36014	1.07146	0.0375538	0.443756	0.0995808	0.438443	0.0694168	0.358086	1.15854	20.2501	20.0144	19.8516	19.9621	20.3143	19.541	20.1017	19.623	20.2788	19.6509	19.4923	19.343	3	1	2	2	2	2	1	2	1	1	1	1	3	1	2	2	2	2	1	2
513	YGR132C	YGR132C	PHB1	>YGR132C PHB1 SGDID:S000003364, Chr VII from 756452-755589, Genome Release 64-2-1, reverse complement, Verified ORF, Subunit of the prohibitin complex (Phb1p-Phb2p);prohibitin is a 1.2 MDa ring-shaped inner mitochondrial membrane chaperone that stabilize	31.427	1	1	1.04257	1.10306	1.19771	0.0601482	0.141508	0.260284	0.398853	0.256287	0.399187	0.591273	27.254	26.7645	27.3916	26.8234	26.7354	27.0705	26.858	27.1729	27.1987	26.4732	27.053	26.6786	11	13	12	10	12	12	12	13	13	13	13	12	11	13	12	10	12	12	12	13
515	YGR147C	YGR147C	NAT2	>YGR147C NAT2 SGDID:S000003379, Chr VII from 786920-786054, Genome Release 64-2-1, reverse complement, Verified ORF, Protein of unknown function;has an apparent role in acetylation of N-terminal methionine residues	32.804	1	1	1.60408	5.45381	0.617845	0.681749	2.44726	-0.694683	0.0314934	5.1401e-05	1.50178	4.28903	23.5728	23.2911	22.9588	23.7846	24.0666	24.0555	22.9413	22.251	22.5852	21.4259	21.3621	21.7769	5	5	6	5	5	6	4	4	5	6	4	6	5	5	6	5	5	6	4	4
520	YGR165W	YGR165W	MRPS35	>YGR165W MRPS35 SGDID:S000003397, Chr VII from 829116-830153, Genome Release 64-2-1, Verified ORF, Mitochondrial ribosomal protein of the small subunit;null mutant does not grow on glycerol, is sensitive to 2,4-dichlorophenol, and accumulates large lipid	39.575	1	1	1.10606	1.10339	1.0744	0.145424	0.141939	0.103537	0.321219	0.362901	0.493198	0.440212	25.6228	25.8088	25.8876	25.1683	25.6792	26.1611	25.1521	25.6119	26.1189	25.0479	25.679	25.8559	16	17	17	15	16	17	15	18	17	17	18	17	16	17	17	15	16	17	15	18
522	YGR174C	YGR174C	CBP4	>YGR174C CBP4 SGDID:S000003406, Chr VII from 846405-845893, Genome Release 64-2-1, reverse complement, Verified ORF, Mitochondrial protein required for assembly of cytochrome bc1 complex;interacts with the Cbp3p-Cbp6p complex and newly synthesized cytoch	20.219	1	1	2.52375	3.47425	0.710245	1.33557	1.7967	-0.49361	0.000561031	8.11624e-05	3.25101	4.09065	24.7312	24.6282	24.4034	24.9993	25.1045	25.1398	23.4528	23.2872	23.0162	23.4427	23.0406	23.3703	5	5	5	5	5	5	5	6	6	5	5	6	5	5	5	5	5	5	5	6
523	YGR178C	YGR178C	PBP1	>YGR178C PBP1 SGDID:S000003410, Chr VII from 853215-851047, Genome Release 64-2-1, reverse complement, Verified ORF, Component of glucose deprivation induced stress granules;involved in P-body-dependent granule assembly;similar to human ataxin-2;intera	78.78	1	1	0.975943	1.29865	1.048	-0.0351315	0.37701	0.0676384	0.616966	0.136932	0.209739	0.863496	22.3489	22.3751	22.3908	22.1424	22.3355	22.4339	22.431	22.2058	22.5832	21.3893	22.0319	22.3595	5	3	5	5	4	5	3	4	5	4	6	6	5	3	5	5	4	5	3	4
525	YGR192C	YGR192C	TDH3	>YGR192C TDH3 SGDID:S000003424, Chr VII from 883810-882812, Genome Release 64-2-1, reverse complement, Verified ORF, Glyceraldehyde-3-phosphate dehydrogenase (GAPDH), isozyme 3;involved in glycolysis and gluconeogenesis;tetramer that catalyzes the react	35.746	1	1	0.123932	0.0906098	1.27086	-3.01238	-3.46419	0.345806	0.999498	0.999977	0.000218078	9.9892e-06	23.0875	22.6601	23.0979	22.315	22.8971	22.596	26.5531	25.8709	25.4586	26.1812	25.9319	26.0876	17	15	17	16	20	18	23	22	20	23	24	24	3	3	4	3	4	5	8	8
526	YGR193C	YGR193C	PDX1	>YGR193C PDX1 SGDID:S000003425, Chr VII from 885741-884509, Genome Release 64-2-1, reverse complement, Verified ORF, E3-binding protein of the mitochondrial pyruvate dehydrogenase complex;plays a structural role in the complex by binding and positioning	45.361	1	1	0.0830765	0.0936866	0.684017	-3.58942	-3.41601	-0.547895	0.999975	0.999996	1.07511e-05	1.67764e-06	25.9526	26.0257	25.6737	26.3815	26.5865	26.3277	29.7865	29.2528	29.381	29.9758	29.8786	29.6893	15	17	17	19	21	18	26	26	24	26	26	26	15	17	17	19	21	18	26	26
528	YGR200C	YGR200C	ELP2	>YGR200C ELP2 SGDID:S000003432, Chr VII from 902270-899904, Genome Release 64-2-1, reverse complement, Verified ORF, Subunit of Elongator complex;Elongator is required for modification of wobble nucleosides in tRNA;target of Kluyveromyces lactis zymocin	89.409	1	1	NaN	0.816879	NaN	NaN	-0.291805	NaN	NaN	0.669789	NaN	0.174062	NaN	NaN	NaN	NaN	NaN	NaN	18.1173	NaN	NaN	19.2854	17.9061	18.2481	0	0	0	0	0	0	1	0	0	2	1	2	0	0	0	0	0	0	1	0
530	YGR207C	YGR207C	CIR1	>YGR207C CIR1 SGDID:S000003439, Chr VII from 911628-910843, Genome Release 64-2-1, reverse complement, Verified ORF, Mitochondrial protein that interacts with frataxin (Yfh1p);putative ortholog of mammalian electron transfer flavoprotein complex subunit	28.758	1	1	0.67737	1.00383	0.768483	-0.561983	0.00551224	-0.379915	0.989184	0.492785	0.00472302	0.307342	21.611	21.3568	21.5738	22.0719	21.6354	21.974	22.0223	21.8794	22.3258	21.3925	22.2327	22.0396	2	5	5	4	5	3	3	4	7	4	6	6	2	5	5	4	5	3	3	4
532	YGR215W	YGR215W	RSM27	>YGR215W RSM27 SGDID:S000003447, Chr VII from 922175-922507, Genome Release 64-2-1, Verified ORF, Mitochondrial ribosomal protein of the small subunit	12.392	1	1	0.510193	0.884205	0.698733	-0.970884	-0.177547	-0.517187	0.979525	0.620902	0.00898445	0.206977	23.3768	23.3137	22.6588	23.1206	23.2839	24.4963	23.7223	24.0216	24.518	23.1744	24.0943	24.1648	3	4	2	2	3	3	4	3	4	4	4	4	3	4	2	2	3	3	4	3
533	YGR220C	YGR220C	MRPL9	>YGR220C MRPL9 SGDID:S000003452, Chr VII from 936883-936074, Genome Release 64-2-1, reverse complement, Verified ORF, Mitochondrial ribosomal protein of the large subunit	29.79	1	1	0.901475	0.770436	1.20085	-0.149641	-0.376253	0.264053	0.690002	0.792682	0.16115	0.100901	26.2766	26.4238	26.7054	25.5902	26.265	26.7584	26.1447	26.7222	26.9878	26.1218	26.7019	26.9188	13	12	14	11	12	13	13	13	12	13	14	14	13	12	14	11	12	13	13	13
534	YGR222W	YGR222W	PET54	>YGR222W PET54 SGDID:S000003454, Chr VII from 939923-940804, Genome Release 64-2-1, Verified ORF, Mitochondrial inner membrane protein;binds to the 5 UTR of the COX3 mRNA to activate its translation together with Pet122p and Pet494p;also binds to the C	34.637	1	1	0.557197	0.682205	0.82687	-0.84374	-0.551723	-0.274267	0.999284	0.922303	0.000310931	0.0351265	22.2542	22.3695	22.2646	22.393	22.2083	23.1098	23.2781	23.1986	22.9428	22.8356	23.3681	23.1625	7	6	8	7	7	9	9	12	10	7	10	8	7	6	8	7	7	9	9	12
535	YGR231C	YGR231C	PHB2	>YGR231C PHB2 SGDID:S000003463, Chr VII from 953480-952548, Genome Release 64-2-1, reverse complement, Verified ORF, Subunit of the prohibitin complex (Phb1p-Phb2p);prohibitin is a 1.2 MDa ring-shaped inner mitochondrial membrane chaperone that stabilize	34.406	1	1	0.873085	1.3915	0.899251	-0.195807	0.476639	-0.153204	0.818501	0.0300265	0.086981	1.5225	26.7438	26.3929	26.991	26.8024	26.691	27.0939	26.7698	26.9	27.0453	26.2891	26.659	26.2093	14	11	13	11	12	14	12	12	12	13	13	13	14	11	13	11	12	14	12	12
536	YGR234W	YGR234W	YHB1	>YGR234W YHB1 SGDID:S000003466, Chr VII from 959904-961103, Genome Release 64-2-1, Verified ORF, Nitric oxide oxidoreductase;flavohemoglobin involved in nitric oxide detoxification;plays a role in the oxidative and nitrosative stress responses;protein	44.646	1	1	0.332225	0.444936	0.589489	-1.58977	-1.16833	-0.762463	0.890861	0.995641	0.0501899	0.00189711	20.4261	20.1766	NaN	20.4291	20.3098	19.6718	20.7778	20.7773	20.8579	21.4256	21.2016	21.2885	4	1	0	3	2	2	3	5	3	4	5	4	4	1	0	3	2	2	3	5
537	YGR235C	YGR235C	MIC26	>YGR235C MIC26 SGDID:S000003467, Chr VII from 962061-961360, Genome Release 64-2-1, reverse complement, Verified ORF, Component of the MICOS complex;MICOS (formerly MINOS or MitOS) is a mitochondrial inner membrane complex that extends into the intermemb	26.912	1	1	1.04542	1.9752	0.780563	0.0640774	0.982002	-0.357412	0.435656	0.0104891	0.360857	1.97926	23.1512	22.6993	22.6179	23.4533	23.2574	22.8299	23.4216	22.3939	22.4605	22.4464	22.3278	21.8203	6	5	5	5	5	6	5	5	3	5	4	6	6	5	5	5	5	6	5	5
538	YGR236C	YGR236C	SPG1	>YGR236C SPG1 SGDID:S000003468, Chr VII from 962817-962530, Genome Release 64-2-1, reverse complement, Verified ORF, Protein required for high temperature survival during stationary phase;not required for growth on nonfermentable carbon sources;the auth	10.545	1	1	0.808333	1.72469	0.993905	-0.306978	0.786335	-0.00881958	0.66459	0.17295	0.177446	0.76208	20.4053	20.9281	18.7687	21.0152	20.2655	18.8479	20.3726	20.0447	20.6057	18.635	19.2114	19.9231	2	1	1	1	2	2	2	2	2	2	2	1	2	1	1	1	2	2	2	2
539	YGR240C	YGR240C	PFK1	>YGR240C PFK1 SGDID:S000003472, Chr VII from 973734-970771, Genome Release 64-2-1, reverse complement, Verified ORF, Alpha subunit of heterooctameric phosphofructokinase;involved in glycolysis, indispensable for anaerobic growth, activated by fructose-2,	107.97	1	1	0.0260847	0.0429151	0.753914	-5.26065	-4.54237	-0.407528	0.998167	0.997447	0.00079682	0.00111002	19.4818	NaN	17.4864	17.5352	19.6156	19.7386	24.3949	23.4193	22.4621	24.1615	23.5551	22.7999	2	0	3	2	2	3	11	12	9	14	14	11	2	0	3	2	2	3	11	12
540	YGR243W	YGR243W	MPC3	>YGR243W MPC3 SGDID:S000003475, Chr VII from 977336-977776, Genome Release 64-2-1, Verified ORF, Highly conserved subunit of mitochondrial pyruvate carrier;more highly expressed in glucose-containing minimal medium than in lactate-containing medium;expr	16.23	1	1	1.55509	2.64295	1.30664	0.637001	1.40215	0.38586	0.0557171	0.00425616	1.25401	2.37098	21.8868	21.5183	21.0589	21.2113	20.6639	21.4312	21.0712	21.0328	20.449	19.7448	19.9875	19.3677	2	2	1	2	2	2	2	2	2	2	2	1	2	2	1	2	2	2	2	2
541	YGR244C	YGR244C	LSC2	>YGR244C LSC2 SGDID:S000003476, Chr VII from 979319-978036, Genome Release 64-2-1, reverse complement, Verified ORF, Beta subunit of succinyl-CoA ligase;succinyl-CoA ligase is a mitochondrial enzyme of the TCA cycle that catalyzes the nucleotide-dependen	46.9	1	1	0.986208	0.964791	0.744481	-0.0200367	-0.051712	-0.425694	0.522159	0.557457	0.282197	0.253788	23.9464	24.2332	24.0075	24.4444	24.7754	24.2443	23.8293	23.6859	24.732	23.9892	24.6173	25.0127	14	13	13	15	15	15	15	15	13	13	16	16	14	13	13	15	15	15	15	15
542	YGR254W	YGR254W	ENO1	>YGR254W ENO1 SGDID:S000003486, Chr VII from 1000927-1002240, Genome Release 64-2-1, Verified ORF, Enolase I, a phosphopyruvate hydratase;catalyzes conversion of 2-phosphoglycerate to phosphoenolpyruvate during glycolysis and the reverse reaction during	46.816	1	1	0.122808	0.0611356	NaN	-3.02552	-4.03184	NaN	0.983447	0.996995	0.00724919	0.00130687	20.5714	NaN	NaN	NaN	20.3539	NaN	21.0501	22.506	22.2163	23.3129	22.9192	22.7824	10	6	5	9	10	8	11	12	11	13	14	14	2	0	0	1	2	1	3	4
543	YGR255C	YGR255C	COQ6	>YGR255C COQ6 SGDID:S000003487, Chr VII from 1003962-1002523, Genome Release 64-2-1, reverse complement, Verified ORF, Putative flavin-dependent monooxygenase;involved in ubiquinone (Coenzyme Q) biosynthesis;localizes to the matrix face of the mitochond	53.527	1	1	0.36403	0.454563	0.758867	-1.45787	-1.13745	-0.398081	0.995961	0.997098	0.00175771	0.00126199	22.9288	22.3329	21.9939	22.8497	22.514	23.0862	23.646	24.0403	23.9429	24.2147	23.8544	23.7931	7	4	3	5	5	5	10	10	9	12	11	11	7	4	3	5	5	5	10	10
550	YGR286C	YGR286C	BIO2	>YGR286C BIO2 SGDID:S000003518, Chr VII from 1064940-1063813, Genome Release 64-2-1, reverse complement, Verified ORF, Biotin synthase;catalyzes the conversion of dethiobiotin to biotin, which is the last step of the biotin biosynthesis pathway;compleme	41.884	1	1	3.92844	1.85562	1.24802	1.97396	0.891899	0.319637	0.00603681	0.000812374	2.21919	3.09024	21.2722	21.2726	20.4757	20.8271	20.5499	20.6846	NaN	NaN	19.7614	19.9526	NaN	NaN	1	1	1	1	2	2	0	0	1	1	0	0	1	1	1	1	2	2	0	0
553	YHL004W	YHL004W	MRP4	>YHL004W MRP4 SGDID:S000000996, Chr VIII from 99219-100403, Genome Release 64-2-1, Verified ORF, Mitochondrial ribosomal protein of the small subunit	44.151	1	1	0.704287	0.660249	1.23095	-0.505764	-0.598919	0.299772	0.904368	0.947299	0.0436549	0.0235127	26.0112	25.8938	26.367	25.4955	25.6843	26.193	26.2217	26.4032	27.1644	26.0391	26.4069	26.7235	18	17	20	14	19	19	21	19	19	16	21	21	18	17	20	14	19	19	21	19
555	YHL021C	YHL021C	AIM17	>YHL021C AIM17 SGDID:S000001013, Chr VIII from 65859-64462, Genome Release 64-2-1, reverse complement, Verified ORF, Putative protein of unknown function;the authentic, non-tagged protein is detected in highly purified mitochondria in high-throughput stu	53.134	1	1	0.789993	0.663639	1.08958	-0.340088	-0.59153	0.123774	0.939854	0.905437	0.0269394	0.0431418	22.3102	21.9747	21.8899	22.0818	21.9411	21.7806	22.1857	22.426	22.5833	21.8636	22.5957	23.1187	5	5	4	3	3	4	4	6	6	4	4	6	5	5	4	3	3	4	4	6
558	YHL038C	YHL038C	CBP2	>YHL038C CBP2 SGDID:S000001030, Chr VIII from 25509-23617, Genome Release 64-2-1, reverse complement, Verified ORF, Required for splicing of the group I intron bI5 of the COB pre-mRNA;nuclear-encoded mitochondrial protein that binds to the RNA to promote	73.86	1	1	2.17308	0.728532	2.06494	1.11974	-0.456936	1.0461	0.0499814	0.657068	1.30119	0.18239	21.2478	21.6859	20.9678	NaN	20.9864	21.481	19.3092	20.9725	20.2606	19.9462	21.2158	21.0232	3	3	3	0	3	3	3	5	1	3	5	1	3	3	3	0	3	3	3	5
559	YHR001W-A	YHR001W-A	QCR10	>YHR001W-A QCR10 SGDID:S000003529, Chr VIII from 107826-107831,107895-108122, Genome Release 64-2-1, Verified ORF, Subunit of the ubiqunol-cytochrome c oxidoreductase complex;this complex comprises part of the mitochondrial respiratory chain;members inc	8.5928	1	1	0.864563	0.996948	0.915845	-0.209957	-0.00440979	-0.126825	0.648094	0.503454	0.188362	0.29804	25.0914	24.5524	23.4785	25.2043	24.4339	23.8647	24.979	24.3517	24.4215	24.9646	24.5545	23.997	5	3	3	5	5	5	5	5	5	3	5	4	5	3	3	5	5	5	5	5
560	YHR005C-A	YHR005C-A	TIM10	>YHR005C-A TIM10 SGDID:S000003530, Chr VIII from 115901-115620, Genome Release 64-2-1, reverse complement, Verified ORF, Essential protein of the mitochondrial intermembrane space;forms a complex with Tim9p (TIM10 complex) that delivers hydrophobic prote	10.305	1	1	1.33411	1.45359	0.677997	0.415878	0.539621	-0.56065	0.165741	0.034352	0.780571	1.46405	22.8235	22.3095	21.8128	22.7071	22.8234	23.0972	22.005	21.4443	22.2489	22.0002	22.6384	22.3703	4	3	4	4	4	4	4	4	4	3	4	4	4	3	4	4	4	4	4	4
562	YHR008C	YHR008C	SOD2	>YHR008C SOD2 SGDID:S000001050, Chr VIII from 123590-122889, Genome Release 64-2-1, reverse complement, Verified ORF, Mitochondrial manganese superoxide dismutase;protects cells against oxygen toxicity;phosphorylated	25.774	1	1	0.670781	0.444895	1.19286	-0.576086	-1.16846	0.254429	0.854371	0.992496	0.0683536	0.0032714	22.202	22.1323	22.9265	22.2713	22.3805	21.8457	23.2358	22.2146	23.5387	22.9165	23.3578	23.7287	5	3	5	5	5	5	3	4	3	5	5	6	5	3	5	5	5	5	3	4
565	YHR024C	YHR024C	MAS2	>YHR024C MAS2 SGDID:S000001066, Chr VIII from 159192-157744, Genome Release 64-2-1, reverse complement, Verified ORF, Alpha subunit of the mitochondrial processing protease (MPP);essential processing enzyme that cleaves the N-terminal targeting sequences	53.337	1	1	0.853876	1.12425	0.871012	-0.227901	0.168959	-0.199236	0.967713	0.271093	0.0142535	0.566881	22.5656	22.7981	22.6149	22.9672	22.7072	22.9019	22.7767	22.9533	22.9323	22.2746	22.6834	23.1115	7	6	6	6	7	7	8	10	9	9	11	9	7	6	6	6	7	7	8	10
567	YHR037W	YHR037W	PUT2	>YHR037W PUT2 SGDID:S000001079, Chr VIII from 181977-183704, Genome Release 64-2-1, Verified ORF, Delta-1-pyrroline-5-carboxylate dehydrogenase;nuclear-encoded mitochondrial protein involved in utilization of proline as sole nitrogen source;deficiency o	64.434	1	1	0.442166	0.634917	0.570769	-1.17734	-0.655359	-0.809021	0.985877	0.877743	0.00617709	0.0566326	21.5656	21.8978	20.9895	22.1005	23.0667	21.7127	22.741	22.2322	23.0116	22.8465	22.5532	23.4462	5	5	6	6	6	7	4	7	7	4	8	8	5	5	6	6	6	7	4	7
568	YHR038W	YHR038W	RRF1	>YHR038W RRF1 SGDID:S000001080, Chr VIII from 184066-184758, Genome Release 64-2-1, Verified ORF, Mitochondrial ribosome recycling factor;essential for mitochondrial protein synthesis and for the maintenance of the respiratory function of mitochondria	26.406	1	1	0.262905	0.114804	1.86289	-1.92739	-3.12276	0.897539	0.892162	0.973744	0.0495562	0.011555	20.161	19.5875	20.5464	19.8011	18.9507	18.8504	23.9668	22.5055	19.6049	24.3582	22.0485	20.5638	1	1	1	1	2	1	2	1	2	1	1	2	1	1	1	1	2	1	2	1
572	YHR051W	YHR051W	COX6	>YHR051W COX6 SGDID:S000001093, Chr VIII from 209705-210151, Genome Release 64-2-1, Verified ORF, Subunit VI of cytochrome c oxidase (Complex IV);Complex IV is the terminal member of the mitochondrial inner membrane electron transport chain;expression i	17.341	1	1	0.61324	0.804872	0.899384	-0.705477	-0.313169	-0.15299	0.992248	0.915335	0.00337967	0.0384202	26.8792	26.5119	26.4536	26.7325	26.7923	26.7789	27.5446	27.1951	27.2215	27.3054	27.2262	26.7116	8	8	8	8	8	8	8	8	8	8	8	8	8	8	8	8	8	8	8	8
574	YHR059W	YHR059W	FYV4	>YHR059W FYV4 SGDID:S000001101, Chr VIII from 220108-220500, Genome Release 64-2-1, Verified ORF, Protein of unknown function;required for survival upon exposure to K1 killer toxin	15.291	1	1	0.623488	1.7242	0.624836	-0.681566	0.785927	-0.67845	0.818582	0.054104	0.0869376	1.26677	20.8096	21.3207	22.1524	22.018	21.8637	22.4363	21.2353	22.006	23.086	20.7512	21.2799	21.9291	1	2	2	2	1	2	1	2	2	2	2	2	1	2	2	2	1	2	1	2
575	YHR076W	YHR076W	PTC7	>YHR076W PTC7 SGDID:S000001118, Chr VIII from 251101-251155,251249-252225, Genome Release 64-2-1, Verified ORF, Type 2C serine/threonine protein phosphatase (PP2C);alternatively spliced to create two mRNA isoforms;protein from spliced form localizes to	37.782	1	1	1.28541	1.29165	0.913625	0.362225	0.369217	-0.130325	0.120705	0.143059	0.918275	0.844485	25.9775	25.6752	25.1695	26.0059	25.8852	25.3221	25.4006	25.3215	25.0134	25.7847	25.2455	25.0753	12	14	12	12	14	15	12	15	13	14	15	14	12	14	12	12	14	15	12	15
581	YHR117W	YHR117W	TOM71	>YHR117W TOM71 SGDID:S000001159, Chr VIII from 342349-344268, Genome Release 64-2-1, Verified ORF, Mitochondrial outer membrane protein;probable minor component of the TOM (translocase of outer membrane) complex responsible for recognition and import of	71.855	1	1	1.95476	2.74107	0.854346	0.966993	1.45474	-0.227108	0.000680115	0.00101555	3.16742	2.9933	25.9367	25.8739	25.8033	25.8171	26.1465	26.3316	25.0558	24.6776	24.9795	24.7586	24.3704	24.8021	19	16	17	19	20	17	16	17	17	16	17	14	19	16	17	19	20	17	16	17
588	YHR147C	YHR147C	MRPL6	>YHR147C MRPL6 SGDID:S000001190, Chr VIII from 393283-392639, Genome Release 64-2-1, reverse complement, Verified ORF, Mitochondrial ribosomal protein of the large subunit	23.889	1	1	1.04138	0.824286	1.20681	0.0584927	-0.278784	0.271204	0.420169	0.841211	0.376576	0.0750949	20.4744	20.8122	20.7734	20.2542	20.7447	20.2475	20.7718	20.141	20.9718	20.3829	20.6914	21.0084	2	2	2	2	2	1	2	2	2	2	2	2	2	2	2	2	2	1	2	2
589	YHR155W	YHR155W	LAM1	>YHR155W YSP1 SGDID:S000001198, Chr VIII from 407103-410789, Genome Release 64-2-1, Verified ORF, Mitochondrial protein;potential role in promoting mitochondrial fragmentation during programmed cell death in response to high levels of alpha-factor mating	143.58	1	1	1.07559	1.5624	0.809713	0.105124	0.643766	-0.304518	0.320131	0.0188918	0.494673	1.72373	23.3101	22.9593	22.6049	23.4977	22.9195	23.3707	22.9407	22.8145	22.8037	22.8014	22.6531	22.402	12	7	9	10	9	12	8	11	9	10	12	10	12	7	9	10	9	12	8	11
591	YHR174W	YHR174W	ENO2	>YHR174W ENO2 SGDID:S000001217, Chr VIII from 451327-452640, Genome Release 64-2-1, Verified ORF, Enolase II, a phosphopyruvate hydratase;catalyzes conversion of 2-phosphoglycerate to phosphoenolpyruvate during glycolysis and the reverse reaction during	46.914	1	1	0.169394	0.145319	0.767608	-2.56154	-2.7827	-0.381557	0.997141	0.997908	0.00124349	0.000909632	22.918	22.0726	21.3348	23.3752	22.2131	21.8818	24.8623	24.7204	24.4274	25.5168	25.2626	25.0388	16	11	7	13	12	12	19	20	16	21	21	22	8	5	2	5	4	5	11	12
598	YHR198C	YHR198C	AIM18	>YHR198C AIM18 SGDID:S000001241, Chr VIII from 497280-496315, Genome Release 64-2-1, reverse complement, Verified ORF, Putative protein of unknown function;the authentic, non-tagged protein is detected in highly purified mitochondria in high-throughput s	36.501	1	1	1.55441	1.16932	0.845673	0.636364	0.225672	-0.241829	0.0439739	0.0677082	1.35681	1.16936	21.6141	21.8503	21.9759	22.1928	22.0322	21.9407	20.6884	21.2545	21.5882	21.6823	21.7968	22.0096	3	3	2	2	1	2	3	3	3	2	3	1	3	3	2	2	1	2	3	3
599	YHR199C	YHR199C	AIM46	>YHR199C AIM46 SGDID:S000001242, Chr VIII from 498422-497490, Genome Release 64-2-1, reverse complement, Verified ORF, Putative protein of unknown function;the authentic, non-tagged protein is detected in highly purified mitochondria in high-throughput s	34.113	1	1	1.37953	1.5688	1.18202	0.464178	0.649658	0.241249	0.027943	0.0475777	1.55373	1.3226	23.1881	22.6675	23.0272	22.7359	22.5552	22.868	22.3587	22.6395	22.4922	22.5201	22.1464	21.5436	5	6	6	5	6	6	4	6	6	2	5	5	5	6	6	5	6	6	4	6
603	YHR208W;YJR148W	YHR208W	BAT1	>YHR208W BAT1 SGDID:S000001251, Chr VIII from 517532-518713, Genome Release 64-2-1, Verified ORF, Mitochondrial branched-chain amino acid (BCAA) aminotransferase;preferentially involved in BCAA biosynthesis;homolog of murine ECA39;highly expressed duri	43.596	2	1	1.11638	0.852101	0.921202	0.158829	-0.230904	-0.11841	0.279703	0.800853	0.553302	0.0964473	24.352	24.6562	24.4958	24.4945	24.61	24.7548	24.1685	24.0537	24.8054	24.4035	24.9638	25.1848	14	13	14	12	15	13	11	15	12	13	16	16	14	13	14	12	15	13	11	15
605	YIL022W	YIL022W	TIM44	>YIL022W TIM44 SGDID:S000001284, Chr IX from 311165-312460, Genome Release 64-2-1, Verified ORF, Essential component of the TIM23 complex;tethers the import motor and regulatory factors (PAM complex) to the translocation channel (Tim23p-Tim17p core compl	48.854	1	1	1.04939	1.57406	0.799985	0.0695457	0.654491	-0.321955	0.363222	0.0456007	0.439828	1.34103	23.2626	22.7228	23.0107	23.6409	23.0429	23.2781	23.0112	22.73	23.0461	22.2889	22.6005	23.109	10	10	7	11	10	10	9	9	10	9	8	9	10	10	7	11	10	10	9	9
609	YIL042C	YIL042C	PKP1	>YIL042C PKP1 SGDID:S000001304, Chr IX from 276292-275108, Genome Release 64-2-1, reverse complement, Verified ORF, Mitochondrial protein kinase;involved in negative regulation of pyruvate dehydrogenase complex activity by phosphorylating the ser-133 res	45.443	1	1	0.541294	1.11506	0.938486	-0.885515	0.15712	-0.0915928	0.992021	0.313157	0.00347919	0.504238	20.09	20.4356	20.6032	20.329	20.7413	20.3333	20.9403	21.4148	21.4304	19.8474	20.766	20.3189	3	2	2	1	1	2	1	2	2	2	2	2	3	2	2	1	1	2	1	2
612	YIL051C	YIL051C	MMF1	>YIL051C MMF1 SGDID:S000001313, Chr IX from 258280-257843, Genome Release 64-2-1, reverse complement, Verified ORF, Mitochondrial protein required for transamination of isoleucine;but not of valine or leucine;may regulate specificity of branched-chain t	15.908	1	1	0.48104	0.433784	1.08365	-1.05577	-1.20495	0.1159	0.9858	0.940104	0.0062114	0.026824	24.1365	24.8137	24.5103	24.6406	24.7432	23.7289	25.2543	25.3412	26.0323	24.7052	25.5225	26.5	7	7	6	6	7	6	7	7	7	6	7	7	7	7	6	6	7	6	7	7
614	YIL065C	YIL065C	FIS1	>YIL065C FIS1 SGDID:S000001327, Chr IX from 241775-241308, Genome Release 64-2-1, reverse complement, Verified ORF, Protein involved in mitochondrial fission and peroxisome abundance;may have a distinct role in tethering protein aggregates to mitochondri	17.733	1	1	0.77949	0.669138	1.24335	-0.359398	-0.579624	0.31423	0.847408	0.965122	0.0719075	0.0154177	20.8962	19.9655	20.6018	20.4583	19.9019	20.1605	20.5864	20.9197	21.0356	20.5374	21.094	20.6283	1	2	1	2	2	2	2	1	1	2	2	2	1	2	1	2	2	2	2	1
615	YIL070C	YIL070C	MAM33	>YIL070C MAM33 SGDID:S000001332, Chr IX from 231072-230272, Genome Release 64-2-1, reverse complement, Verified ORF, Acidic protein of the mitochondrial matrix;involved in oxidative phosphorylation;related to the human complement receptor gC1q-R	30.132	1	1	0.57843	0.485455	1.21426	-0.789785	-1.04259	0.280075	0.882969	0.915629	0.0540543	0.0382805	24.6256	25.3155	25.9395	24.0623	25.0286	25.9494	25.3428	26.12	26.7872	25.5227	26.0882	26.5572	8	9	9	5	8	9	7	10	10	9	10	9	8	9	9	5	8	9	7	10
616	YIL077C	YIL077C		>YIL077C YIL077C SGDID:S000001339, Chr IX from 215953-214991, Genome Release 64-2-1, reverse complement, Uncharacterized ORF, Putative protein of unknown function;the authentic, non-tagged protein is detected in highly purified mitochondria in high-throu	36.946	1	1	1.43492	1.76293	1.04441	0.520967	0.817978	0.0626907	0.0299467	0.00146424	1.52365	2.83439	23.7137	23.1774	23.251	23.3202	23.2141	23.4198	22.6942	23.0657	22.8194	22.5407	22.6695	22.2899	7	6	6	6	7	7	7	6	6	7	7	6	7	6	6	6	7	7	7	6
617	YIL087C	YIL087C	AIM19	>YIL087C AIM19 SGDID:S000001349, Chr IX from 200119-199646, Genome Release 64-2-1, reverse complement, Verified ORF, Putative protein of unknown function;mitochondrial protein that physically interacts with Tim23p;null mutant displays reduced respirator	16.923	1	1	5.60323	4.30438	0.975036	2.48626	2.1058	-0.0364723	0.0142608	0.000359718	1.84585	3.44404	23.2206	23.2912	22.8979	23.209	23.5329	22.7773	21.2099	21.5418	NaN	21.0476	21.1618	20.9924	3	3	3	4	4	3	1	2	1	1	2	2	3	3	3	4	4	3	1	2
618	YIL093C	YIL093C	RSM25	>YIL093C RSM25 SGDID:S000001355, Chr IX from 188784-187990, Genome Release 64-2-1, reverse complement, Verified ORF, Mitochondrial ribosomal protein of the small subunit	30.513	1	1	0.89288	1.13513	0.943038	-0.163462	0.182856	-0.0846119	0.716143	0.307259	0.145	0.512495	24.3459	24.3468	24.5769	24.4426	24.6664	24.4145	24.0844	24.8562	24.8194	23.6826	24.7399	24.5525	7	8	9	6	7	6	6	7	8	6	12	8	7	8	9	6	7	6	6	7
619	YIL094C	YIL094C	LYS12	>YIL094C LYS12 SGDID:S000001356, Chr IX from 187632-186517, Genome Release 64-2-1, reverse complement, Verified ORF, Homo-isocitrate dehydrogenase;an NAD-linked mitochondrial enzyme required for the fourth step in the biosynthesis of lysine, in which hom	40.068	1	1	0.876454	0.551588	1.18487	-0.19025	-0.858337	0.244726	0.73285	0.943637	0.134985	0.0251949	22.7029	23.2915	23.2173	23.1207	23.1639	22.1929	23.3452	22.8619	23.5754	23.2468	23.5962	24.2096	6	9	8	8	12	12	11	13	13	14	15	14	6	9	8	8	12	12	11	13
624	YIL111W	YIL111W	COX5B	>YIL111W COX5B SGDID:S000001373, Chr IX from 155222-155222,155311-155765, Genome Release 64-2-1, Verified ORF, Subunit Vb of cytochrome c oxidase;cytochrome c oxidase is the terminal member of the mitochondrial inner membrane electron transport chain;Co	17.197	1	1	0.811289	2.64189	0.494724	-0.301712	1.40157	-1.0153	0.931447	0.00572795	0.030842	2.242	22.9689	22.5421	22.56	24.2249	23.3651	23.5269	22.9056	23.1596	22.911	22.2033	22.645	22.0639	6	5	5	5	6	5	5	5	4	4	5	4	4	4	3	4	4	3	4	4
626	YIL124W	YIL124W	AYR1	>YIL124W AYR1 SGDID:S000001386, Chr IX from 126204-127097, Genome Release 64-2-1, Verified ORF, Bifunctional triacylglycerol lipase and 1-acyl DHAP reductase;NADPH-dependent 1-acyl dihydroxyacetone phosphate reductase involved in phosphatidic acid biosyn	32.814	1	1	1.72885	NaN	2.0487	0.789814	NaN	1.03471	0.138344	NaN	0.859041	NaN	19.5103	18.6732	19.8143	NaN	17.7878	18.2767	NaN	18.5194	NaN	NaN	19.3403	NaN	1	1	1	0	1	1	0	1	0	0	1	0	1	1	1	0	1	1	0	1
627	YIL125W	YIL125W	KGD1	>YIL125W KGD1 SGDID:S000001387, Chr IX from 122689-125733, Genome Release 64-2-1, Verified ORF, Subunit of the mitochondrial alpha-ketoglutarate dehydrogenase complex;catalyzes a key step in the tricarboxylic acid (TCA) cycle, the oxidative decarboxylati	114.41	1	1	2.85198	2.27468	1.05725	1.51196	1.18566	0.0803146	7.14003e-05	0.0044826	4.1463	2.34847	30.6119	30.5636	30.305	30.0466	30.4204	30.7725	29.0743	28.9175	28.9528	29.4982	29.1033	29.081	48	43	48	42	50	47	42	40	38	46	46	49	48	43	48	42	50	47	42	40
631	YIL136W	YIL136W	OM45	>YIL136W OM45 SGDID:S000001398, Chr IX from 93619-94800, Genome Release 64-2-1, Verified ORF, Mitochondrial outer membrane protein of unknown function;major constituent of the outer membrane, located on the outer (cytosolic) face;interacts with porin (P	44.58	1	1	1.12368	0.978159	0.856298	0.168234	-0.0318584	-0.223816	0.345613	0.526774	0.46141	0.278376	22.7927	23.2496	23.5241	23.2314	23.7499	23.2565	23.0519	22.4322	23.5776	22.8167	23.2946	24.2221	8	8	12	10	11	11	9	10	11	10	12	14	8	8	12	10	11	11	9	10
634	YIL155C	YIL155C	GUT2	>YIL155C GUT2 SGDID:S000001417, Chr IX from 53708-51759, Genome Release 64-2-1, reverse complement, Verified ORF, Mitochondrial glycerol-3-phosphate dehydrogenase;expression is repressed by both glucose and cAMP and derepressed by non-fermentable carbon	72.388	1	1	1.15339	0.954815	1.06542	0.205879	-0.0667076	0.0914192	0.0581439	0.684514	1.2355	0.164617	25.2248	25.059	25.0974	24.9148	24.9892	25.203	24.7843	24.8883	25.0909	24.9371	25.1035	25.2664	16	13	16	11	14	14	17	17	18	16	21	17	16	13	16	11	14	14	17	17
635	YIL156W-B	YIL156W-B		>YIL156W-B YIL156W-B SGDID:S000028511, Chr IX from 47690-47698,47761-47973, Genome Release 64-2-1, Uncharacterized ORF, Putative protein of unknown function;originally identified based on homology to <i>Ashbya gossypii</i> and other related yeasts	8.1644	1	1	7.67554	26.9242	0.567623	2.94027	4.75083	-0.816996	0.0124192	0.00398851	1.90591	2.39919	24.1132	23.6856	23.3467	24.5496	24.8468	24.2	19.822	20.1174	22.3851	18.702	18.9687	21.6731	2	2	2	2	2	2	1	2	1	2	2	1	2	2	2	2	2	2	1	2
636	YIL157C	YIL157C	COA1	>YIL157C COA1 SGDID:S000001419, Chr IX from 47542-46949, Genome Release 64-2-1, reverse complement, Verified ORF, Mitochondrial inner membrane protein;required for assembly of the cytochrome c oxidase complex (complex IV);interacts with complex IV assem	22.044	1	1	2.21207	2.74252	0.77231	1.1454	1.4555	-0.372747	0.00682094	0.00715106	2.16616	2.14563	24.1608	23.9835	24.0058	24.205	24.029	25.0343	22.5214	22.7751	23.4174	23.2894	22.8662	22.7463	2	2	2	2	2	2	2	2	2	2	2	2	2	2	2	2	2	2	2	2
639	YIR021W	YIR021W	MRS1	>YIR021W MRS1 SGDID:S000001460, Chr IX from 397294-398385, Genome Release 64-2-1, Verified ORF, Splicing protein;required for splicing of two mitochondrial group I introns (BI3 in COB and AI5beta in COX1);forms a splicing complex, containing four subuni	41.289	1	1	0.851757	1.04953	1.1208	-0.231485	0.0697422	0.164524	0.785435	0.424734	0.10489	0.371883	21.5845	21.3187	21.0789	21.023	21.3559	21.1095	21.1209	21.7974	21.7582	20.472	21.5959	21.2113	6	4	6	4	6	4	4	7	5	3	5	6	6	4	6	4	6	4	4	7
643	YJL003W	YJL003W	COX16	>YJL003W COX16 SGDID:S000003540, Chr X from 432644-433000, Genome Release 64-2-1, Verified ORF, Mitochondrial inner membrane protein;required for assembly of cytochrome c oxidase	14.077	1	1	NaN	NaN	NaN	NaN	NaN	NaN	NaN	NaN	NaN	NaN	NaN	NaN	19.7081	20.2575	19.6009	NaN	NaN	NaN	NaN	NaN	NaN	NaN	0	1	1	1	1	0	0	0	0	0	0	0	0	1	1	1	1	0	0	0
651	YJL052W	YJL052W	TDH1	>YJL052W TDH1 SGDID:S000003588, Chr X from 338271-339269, Genome Release 64-2-1, Verified ORF, Glyceraldehyde-3-phosphate dehydrogenase (GAPDH), isozyme 1;involved in glycolysis and gluconeogenesis;tetramer that catalyzes the reaction of glyceraldehyde-	35.75	1	1	0.245914	0.318939	0.759134	-2.02377	-1.64865	-0.397573	0.999736	0.998891	0.000114594	0.000481742	22.4956	23.0346	22.9074	23.3765	23.4413	22.8126	24.8873	24.6169	25.0048	24.7573	24.7092	25.1099	17	15	16	16	17	17	18	19	16	20	19	19	10	8	11	10	10	11	11	12
652	YJL054W	YJL054W	TIM54	>YJL054W TIM54 SGDID:S000003590, Chr X from 334265-335701, Genome Release 64-2-1, Verified ORF, Component of the mitochondrial TIM22 complex;involved in insertion of polytopic proteins into the inner membrane	54.182	1	1	2.05947	3.28752	0.730211	1.04228	1.717	-0.453615	0.000208001	8.98006e-05	3.68193	4.04672	22.7221	22.8688	22.9071	23.2417	23.1154	23.5018	21.9469	21.7148	21.7095	21.6522	21.455	21.6006	6	5	8	7	6	8	4	6	4	3	7	3	6	5	8	7	6	8	4	6
655	YJL062W-A	YJL062W-A	COA3	>YJL062W-A COA3 SGDID:S000007611, Chr X from 316723-316980, Genome Release 64-2-1, Verified ORF, Mitochondrial protein required for cytochrome c oxidase assembly;also involved in translational regulation of Cox1p and prevention of Cox1p aggregation befor	9.8814	1	1	1.31131	1.82351	1.05404	0.391012	0.866714	0.0759258	0.0454176	0.0304198	1.34278	1.51684	22.7852	23.1883	23.043	22.8202	23.0808	22.8876	22.477	22.4898	22.8766	22.6964	21.8771	21.615	2	2	2	2	2	2	2	1	2	2	2	2	2	2	2	2	2	2	2	1
656	YJL063C	YJL063C	MRPL8	>YJL063C MRPL8 SGDID:S000003599, Chr X from 316475-315759, Genome Release 64-2-1, reverse complement, Verified ORF, Mitochondrial ribosomal protein of the large subunit	26.945	1	1	0.888616	0.797774	1.1326	-0.170368	-0.325949	0.179644	0.707278	0.930562	0.15041	0.0312547	25.2813	25.5207	25.6298	25.0108	25.375	25.5071	25.1233	25.809	26.0105	25.4438	25.6552	25.7717	10	10	10	8	9	10	10	10	10	7	9	10	10	10	10	8	9	10	10	10
657	YJL066C	YJL066C	MPM1	>YJL066C MPM1 SGDID:S000003602, Chr X from 314872-314114, Genome Release 64-2-1, reverse complement, Verified ORF, Mitochondrial intermembrane space protein of unknown function	28.47	1	1	0.558436	0.782161	1.134	-0.840536	-0.354462	0.181416	0.953093	0.90343	0.0208646	0.0441055	25.9165	25.272	25.7615	25.7178	25.4354	25.2525	27.1011	26.408	25.9625	25.9928	26.017	25.4593	14	12	14	13	14	14	15	15	11	15	15	15	14	12	14	13	14	14	15	15
660	YJL082W	YJL082W	IML2	>YJL082W IML2 SGDID:S000003618, Chr X from 281185-283380, Genome Release 64-2-1, Verified ORF, Protein of unknown function;the authentic, non-tagged protein is detected in highly purified mitochondria in high-throughput studies;protein abundance increas	82.535	1	1	0.539069	0.708113	0.949388	-0.891459	-0.497948	-0.0749302	0.986983	0.847104	0.00569047	0.0720634	18.3855	18.1769	18.2284	NaN	17.8358	18.2555	18.7278	19.1418	19.5956	18.104	19.3548	18.734	1	2	2	0	2	2	2	2	2	1	2	2	1	2	2	0	2	2	2	2
661	YJL096W	YJL096W	MRPL49	>YJL096W MRPL49 SGDID:S000003632, Chr X from 246490-246975, Genome Release 64-2-1, Verified ORF, Mitochondrial ribosomal protein of the large subunit	18.387	1	1	1.60299	2.17461	1.37117	0.680761	1.12076	0.455412	0.0211464	0.00792141	1.67476	2.1012	23.4473	23.5679	23.2866	22.5444	23	23.3911	22.5204	23.1859	22.5533	21.7075	22.1239	21.7419	5	4	5	4	5	5	4	4	4	1	4	3	5	4	5	4	5	5	4	4
662	YJL104W	YJL104W	PAM16	>YJL104W PAM16 SGDID:S000003640, Chr X from 227327-227776, Genome Release 64-2-1, Verified ORF, Subunit of the import motor (PAM complex);the PAM complex is a component of the Translocase of the Inner Mitochondrial membrane (TIM23 complex);forms a 1:1	16.216	1	1	1.53582	1.74658	0.890679	0.619011	0.804535	-0.167023	0.017352	0.00202465	1.76065	2.69365	23.8175	23.5938	23.3477	23.5629	23.9089	23.7884	22.7641	22.8955	23.2424	23.0049	22.7725	23.0691	6	4	6	6	6	6	5	6	6	5	6	5	6	4	6	6	6	6	5	6
663	YJL112W	YJL112W	MDV1	>YJL112W MDV1 SGDID:S000003648, Chr X from 205305-207449, Genome Release 64-2-1, Verified ORF, Peripheral protein of cytosolic face of mitochondrial outer membrane;required for mitochondrial fission;interacts with Fis1p and with the dynamin-related GTPa	80.031	1	1	0.90307	2.55282	0.997378	-0.147091	1.35209	-0.00378799	0.625252	0.0495541	0.203945	1.30492	20.5712	20.3273	20.0915	20.3833	20.1151	20.5028	21.2836	20.1697	19.9779	NaN	19.5781	19.6276	3	1	1	3	3	3	1	2	1	0	2	1	3	1	1	3	3	3	1	2
666	YJL131C	YJL131C	AIM23	>YJL131C AIM23 SGDID:S000003667, Chr X from 165348-164278, Genome Release 64-2-1, reverse complement, Verified ORF, Mitochondrial translation initiation factor 3 (IF3, mIF3);evolutionarily conserved;binds to E. coli ribosomes in vitro;null mutant displ	41.461	1	1	2.18339	1.81673	1.31933	1.12657	0.861343	0.399811	0.0136804	0.0364704	1.8639	1.43806	22.8224	22.6981	23.1504	21.8805	22.65	22.941	22.2833	21.2339	21.774	21.712	21.3132	21.8624	6	6	6	4	5	6	5	6	3	3	5	4	6	6	6	4	5	6	5	6
670	YJL143W	YJL143W	TIM17	>YJL143W TIM17 SGDID:S000003679, Chr X from 147101-147577, Genome Release 64-2-1, Verified ORF, Essential component of the TIM23 complex;with Tim23p, contributes to the architecture and function of the import channel;may link the import motor to the cor	16.584	1	1	2.44635	4.64982	0.574553	1.29063	2.21717	-0.799488	0.0443779	0.00675523	1.35283	2.17036	22.1019	21.0175	22.1772	23.2266	21.6721	22.7965	20.1828	21.3366	19.9054	20.5083	20.6747	19.8605	2	1	1	3	3	3	2	2	1	2	2	1	2	1	1	3	3	3	2	2
671	YJL161W	YJL161W	FMP33	>YJL161W FMP33 SGDID:S000003697, Chr X from 117245-117787, Genome Release 64-2-1, Uncharacterized ORF, Putative protein of unknown function;the authentic, non-tagged protein is detected in highly purified mitochondria in high-throughput studies	20.185	1	1	0.714696	1.05485	0.500594	-0.484598	0.0770378	-0.998287	0.691115	0.425623	0.16045	0.370975	19.8915	NaN	20.3935	19.6057	20.2262	20.8866	19.8341	19.5585	19.8475	20.0603	20.0491	20.378	1	0	1	1	1	1	1	1	1	1	1	1	1	0	1	1	1	1	1	1
672	YJL166W	YJL166W	QCR8	>YJL166W QCR8 SGDID:S000003702, Chr X from 106434-106718, Genome Release 64-2-1, Verified ORF, Subunit 8 of ubiquinol cytochrome-c reductase (Complex III);Complex III is a component of the mitochondrial inner membrane electron transport chain;oriented f	10.974	1	1	1.27492	1.17265	0.788696	0.350405	0.229776	-0.342459	0.13623	0.158445	0.865728	0.800122	22.3694	22.2779	21.8698	22.6987	22.3872	22.4585	21.3857	21.9202	22.1599	22.6102	22.2464	21.9986	2	1	2	2	2	2	3	1	1	3	2	2	2	1	2	2	2	2	3	1
675	YJL180C	YJL180C	ATP12	>YJL180C ATP12 SGDID:S000003716, Chr X from 88560-87583, Genome Release 64-2-1, reverse complement, Verified ORF, Assembly factor for the F1 sector of mitochondrial F1F0 ATP synthase;conserved protein;required for the assembly of alpha and beta subunits	36.554	1	1	0.645252	NaN	1.24073	-0.632065	NaN	0.311188	0.901552	NaN	0.0450092	NaN	18.1358	18.6987	18.4389	NaN	18.4273	18.2405	18.7791	18.5919	19.7986	NaN	18.0317	19.585	1	1	1	0	2	1	2	1	2	0	2	2	1	1	1	0	2	1	2	1
680	YJL208C	YJL208C	NUC1	>YJL208C NUC1 SGDID:S000003744, Chr X from 41183-40194, Genome Release 64-2-1, reverse complement, Verified ORF, Major mitochondrial nuclease;has RNAse and DNA endo- and exonucleolytic activities;roles in mitochondrial recombination, apoptosis and maint	37.209	1	1	1.71456	2.11156	1.29803	0.777842	1.07831	0.376324	0.011662	0.0124486	1.93323	1.90488	22.2277	21.9118	22.2128	21.9654	21.229	22.0291	21.633	20.9787	21.4072	20.3764	20.6462	20.9658	5	3	6	3	3	5	2	3	3	4	4	3	5	3	6	3	3	5	2	3
681	YJR009C	YJR009C	TDH2	>YJR009C TDH2 SGDID:S000003769, Chr X from 454681-453683, Genome Release 64-2-1, reverse complement, Verified ORF, Glyceraldehyde-3-phosphate dehydrogenase (GAPDH), isozyme 2;involved in glycolysis and gluconeogenesis;tetramer that catalyzes reaction of	35.846	1	1	0.109162	0.241496	NaN	-3.19546	-2.04993	NaN	0.983616	0.986943	0.00717436	0.0057079	19.7089	20.1395	NaN	NaN	20.5143	20.9707	22.9688	22.1521	21.5412	21.8987	22.4405	22.3759	16	14	13	15	18	16	18	17	18	17	19	19	1	1	0	1	1	2	2	2
682	YJR016C	YJR016C	ILV3	>YJR016C ILV3 SGDID:S000003777, Chr X from 466208-464451, Genome Release 64-2-1, reverse complement, Verified ORF, Dihydroxyacid dehydratase;catalyzes third step in the common pathway leading to biosynthesis of branched-chain amino acids	62.86	1	1	0.971463	0.864361	0.990897	-0.041769	-0.210295	-0.0131931	0.540359	0.737852	0.267317	0.132031	24.9667	25.2763	25.8899	25.1222	25.2314	25.8189	25.1907	25.0983	25.9692	25.2902	25.511	26.0022	13	14	20	14	13	19	14	15	17	15	19	21	13	14	20	14	13	19	14	15
683	YJR019C	YJR019C	TES1	>YJR019C TES1 SGDID:S000003780, Chr X from 468281-467232, Genome Release 64-2-1, reverse complement, Verified ORF, Peroxisomal acyl-CoA thioesterase;likely to be involved in fatty acid oxidation rather than fatty acid synthesis;conserved protein also fo	40.259	1	1	0.64095	0.605069	1.33136	-0.641716	-0.724829	0.412899	0.947727	0.831937	0.0233168	0.0799098	19.1331	19.3529	18.6163	18.6407	17.8674	19.3556	19.4266	20.1047	19.4962	18.3762	20.0798	19.5821	1	1	2	1	1	1	1	1	1	1	1	1	1	1	2	1	1	1	1	1
686	YJR045C;YEL030W	YJR045C	SSC1	>YJR045C SSC1 SGDID:S000003806, Chr X from 521602-519638, Genome Release 64-2-1, reverse complement, Verified ORF, Hsp70 family ATPase;constituent of the import motor component of the Translocase of the Inner Mitochondrial membrane (TIM23 complex);invol	70.627	2	1	1.01421	1.20036	0.943067	0.0203552	0.26347	-0.084568	0.396152	0.0156434	0.402138	1.80567	32.0392	32.0835	31.9427	31.9931	32.2239	32.1022	31.9027	31.9944	32.1073	31.7717	31.929	31.8281	58	59	57	53	62	58	58	59	61	56	60	61	58	59	57	53	62	58	58	59
687	YJR048W	YJR048W	CYC1	>YJR048W CYC1 SGDID:S000003809, Chr X from 526335-526664, Genome Release 64-2-1, Verified ORF, Cytochrome c, isoform 1;also known as iso-1-cytochrome c;electron carrier of the mitochondrial intermembrane space that transfers electrons from ubiquinone-cy	12.182	1	1	1.0647	1.36374	0.771871	0.0904408	0.447565	-0.373568	0.421807	0.188685	0.374887	0.724262	23.3847	23.6015	23.4725	23.9203	24.4624	23.1966	24.1995	22.7537	23.2341	22.8865	23.6882	23.662	6	6	6	5	6	6	6	6	6	5	6	7	5	5	5	4	5	5	5	5
690	YJR077C	YJR077C	MIR1	>YJR077C MIR1 SGDID:S000003838, Chr X from 578190-577255, Genome Release 64-2-1, reverse complement, Verified ORF, Mitochondrial phosphate carrier;imports inorganic phosphate into mitochondria;functionally redundant with Pic2p but more abundant than Pic	32.812	1	1	1.34509	1.42971	0.84094	0.427706	0.515722	-0.249926	0.0270672	0.00245365	1.56756	2.61019	28.1267	27.6857	27.6809	28.2543	28.0115	27.9773	27.3854	27.51	27.3148	27.6148	27.5643	27.5169	16	17	17	17	17	17	17	17	17	17	16	17	16	17	17	17	17	17	17	17
691	YJR080C	YJR080C	AIM24	>YJR080C AIM24 SGDID:S000003841, Chr X from 581616-580432, Genome Release 64-2-1, reverse complement, Verified ORF, Protein with a role in determining mitochondrial architecture;inner membrane protein that interacts physically and genetically with the MI	44.427	1	1	0.907546	1.18701	0.740549	-0.139957	0.247335	-0.433332	0.679358	0.129852	0.167901	0.886552	23.0609	22.6802	22.2144	23.3207	22.8429	23.0919	22.8947	22.5297	22.951	23.0947	22.7078	22.7111	8	4	3	8	6	7	6	8	5	7	9	8	8	4	3	8	6	7	6	8
693	YJR085C	YJR085C		>YJR085C YJR085C SGDID:S000003845, Chr X from 585437-585120, Genome Release 64-2-1, reverse complement, Verified ORF, Protein of unknown function;GFP-fusion protein is induced in response to the DNA-damaging agent MMS;the authentic, non-tagged protein i	11.25	1	1	1.4247	1.70064	0.816953	0.51066	0.766075	-0.291676	0.363859	0.055427	0.439067	1.25628	21.0207	19.8803	19.9969	21.1596	20.2697	20.3437	22.1871	19.5376	NaN	20.3103	19.6291	19.5353	1	2	2	1	2	1	1	1	0	2	1	2	1	2	2	1	2	1	1	1
696	YJR100C	YJR100C	AIM25	>YJR100C AIM25 SGDID:S000003861, Chr X from 617334-616351, Genome Release 64-2-1, reverse complement, Verified ORF, Putative protein of unknown function;non-tagged protein is detected in purified mitochondria in high-throughput studies;similar to murine	37.479	1	1	2.2626	2.64236	1.05779	1.17798	1.40183	0.0810509	0.00122686	0.00175695	2.91121	2.75524	23.7547	23.1928	23.3378	23.4654	23.1485	23.4283	22.2199	22.3323	22.1991	22.0853	22.208	21.5434	7	7	6	6	6	7	4	7	5	6	7	7	7	7	6	6	6	7	4	7
697	YJR101W	YJR101W	RSM26	>YJR101W RSM26 SGDID:S000003862, Chr X from 618234-619034, Genome Release 64-2-1, Verified ORF, Mitochondrial ribosomal protein of the small subunit	30.223	1	1	0.959641	0.746454	1.49187	-0.059433	-0.421875	0.577126	0.548014	0.696853	0.261208	0.156859	22.9794	21.7363	23.0141	21.9249	21.4708	22.6026	22.3689	23.0118	22.5274	21.0924	23.3366	22.835	5	4	4	4	5	4	4	5	3	5	6	6	5	4	4	4	5	4	4	5
698	YJR104C	YJR104C	SOD1	>YJR104C SOD1 SGDID:S000003865, Chr X from 623014-622550, Genome Release 64-2-1, reverse complement, Verified ORF, Cytosolic copper-zinc superoxide dismutase;detoxifies superoxide;stabilizes Yck1p and Yck2p kinases in glucose to repress respiration;pho	15.854	1	1	0.375128	0.226136	1.27402	-1.41455	-2.14474	0.349386	0.99633	0.998809	0.001597	0.000517443	21.6128	21.6774	21.2738	21.7768	20.9961	20.7429	22.5005	22.9339	23.3732	23.3776	23.2521	23.3203	3	2	3	1	3	3	5	4	5	6	5	5	3	2	3	1	3	3	5	4
701	YJR113C	YJR113C	RSM7	>YJR113C RSM7 SGDID:S000003874, Chr X from 638975-638232, Genome Release 64-2-1, reverse complement, Verified ORF, Mitochondrial ribosomal protein of the small subunit;has similarity to E. coli S7 ribosomal protein	27.816	1	1	0.805851	0.950522	0.91981	-0.311415	-0.0732079	-0.120592	0.76314	0.575107	0.117396	0.240252	26.1211	25.7977	26.5541	26.0051	26.1063	26.7233	25.9329	26.4107	27.0635	25.8203	26.4397	26.7943	15	12	14	15	15	17	14	16	14	16	15	16	15	12	14	15	15	17	14	16
703	YJR121W	YJR121W	ATP2	>YJR121W ATP2 SGDID:S000003882, Chr X from 647607-649142, Genome Release 64-2-1, Verified ORF, Beta subunit of the F1 sector of mitochondrial F1F0 ATP synthase;which is a large, evolutionarily conserved enzyme complex required for ATP synthesis;F1 trans	54.793	1	1	0.99361	0.472479	1.76552	-0.00924873	-1.08168	0.820093	0.517375	0.99975	0.286195	0.000108388	29.8313	29.4775	29.4753	28.6416	28.8721	28.8102	29.7518	29.2829	29.7772	29.7088	29.8803	29.9798	26	27	25	26	27	25	30	28	28	31	30	30	26	27	25	26	27	25	30	28
706	YJR144W	YJR144W	MGM101	>YJR144W MGM101 SGDID:S000003905, Chr X from 700882-701691, Genome Release 64-2-1, Verified ORF, Protein with a role in mitochondrial DNA recombinational repair;also involved in interstrand cross-link repair;binds to and catalyzes the annealing of singl	30.09	1	1	1.06735	1.15685	1.30708	0.0940361	0.210207	0.386353	0.376569	0.184885	0.424156	0.733099	25.0376	24.8445	25.6455	24.5112	24.7211	25.1363	24.8423	25.328	25.0751	24.4954	24.7748	24.4677	13	13	13	12	13	13	13	12	12	13	14	13	13	13	13	12	13	13	13	12
708	YKL003C	YKL003C	MRP17	>YKL003C MRP17 SGDID:S000001486, Chr XI from 437492-437097, Genome Release 64-2-1, reverse complement, Verified ORF, Mitochondrial ribosomal protein of the small subunit;MRP17 exhibits genetic interactions with PET122, encoding a COX3-specific translatio	15.02	1	1	0.590093	0.562422	1.2441	-0.760986	-0.830275	0.3151	0.968909	0.948139	0.0137172	0.023128	22.0663	21.8378	22.5001	21.5149	21.8205	22.1235	22.6011	22.7508	23.3352	21.9979	22.7354	23.2163	3	3	4	3	4	4	5	5	4	2	4	3	3	3	4	3	4	4	5	5
710	YKL011C	YKL011C	CCE1	>YKL011C CCE1 SGDID:S000001494, Chr XI from 421216-420155, Genome Release 64-2-1, reverse complement, Verified ORF, Mitochondrial cruciform cutting endonuclease;cleaves Holliday junctions formed during recombination of mitochondrial DNA;CCE1 has a paral	41	1	1	NaN	NaN	NaN	NaN	NaN	NaN	NaN	NaN	NaN	NaN	NaN	18.9226	NaN	NaN	NaN	NaN	NaN	NaN	NaN	NaN	17.6852	NaN	1	1	1	0	0	0	0	0	0	0	1	0	1	1	1	0	0	0	0	0
711	YKL016C	YKL016C	ATP7	>YKL016C ATP7 SGDID:S000001499, Chr XI from 407989-407465, Genome Release 64-2-1, reverse complement, Verified ORF, Subunit d of the stator stalk of mitochondrial F1F0 ATP synthase;F1F0 ATP synthase is a large, evolutionarily conserved enzyme complex req	19.809	1	1	1.5746	0.888381	2.11149	0.654982	-0.17075	1.07826	0.00206086	0.89242	2.68595	0.0494309	27.6424	27.38	27.4422	26.3892	26.3749	26.4658	26.8317	26.6994	26.9686	26.6707	26.357	26.7144	16	16	16	12	15	14	15	16	15	15	15	15	16	16	16	12	15	14	15	16
712	YKL023C-A	YKL023C-A		>YKL023C-A YKL023C-A SGDID:S000113559, Chr XI from 393373-393146, Genome Release 64-2-1, reverse complement, Uncharacterized ORF, Putative protein of unknown function	8.5188	1	1	134.073	241.579	0.675942	7.06687	7.91635	-0.565029	0.000527465	0.00015423	3.27781	3.81183	25.1245	24.7639	24.3124	25.6212	24.7982	25.4765	17.3276	16.4849	NaN	NaN	16.7257	16.7807	3	2	3	3	3	3	1	1	0	0	1	1	3	2	3	3	3	3	1	1
713	YKL029C	YKL029C	MAE1	>YKL029C MAE1 SGDID:S000001512, Chr XI from 384725-382716, Genome Release 64-2-1, reverse complement, Verified ORF, Mitochondrial malic enzyme;catalyzes the oxidative decarboxylation of malate to pyruvate, which is a key intermediate in sugar metabolism	74.375	1	1	0.644361	0.604147	0.610155	-0.634058	-0.727028	-0.712751	0.964849	0.971424	0.0155407	0.0125912	19.9882	19.6509	19.9087	20.0661	20.7005	20.9195	20.6005	20.0257	20.8238	21.209	21.4872	21.1709	1	2	1	1	2	2	2	4	4	5	6	6	1	2	1	1	2	2	2	4
714	YKL040C	YKL040C	NFU1	>YKL040C NFU1 SGDID:S000001523, Chr XI from 361828-361058, Genome Release 64-2-1, reverse complement, Verified ORF, Protein involved in iron metabolism in mitochondria;similar to NifU, which is a protein required for the maturation of the Fe/S clusters o	29.174	1	1	1.07148	1.0165	0.769941	0.0996113	0.0236111	-0.37718	0.401409	0.455672	0.396413	0.341347	20.0763	20.5931	20.3405	20.6669	20.9046	20.57	20.0437	19.765	20.9023	20.42	20.6394	21.0113	1	2	1	1	2	2	2	3	3	2	3	3	1	2	1	1	2	2	2	3
716	YKL056C	YKL056C	TMA19	>YKL056C TMA19 SGDID:S000001539, Chr XI from 334915-334412, Genome Release 64-2-1, reverse complement, Verified ORF, Protein that associates with ribosomes;homolog of translationally controlled tumor protein;green fluorescent protein (GFP)-fusion protei	18.741	1	1	NaN	0.311638	NaN	NaN	-1.68206	NaN	NaN	0.962677	NaN	0.0165194	NaN	NaN	NaN	NaN	NaN	NaN	NaN	20.9427	20.3335	19.5451	20.222	21.3596	0	0	0	0	0	0	0	1	1	1	1	1	0	0	0	0	0	0	0	1
718	YKL060C	YKL060C	FBA1	>YKL060C FBA1 SGDID:S000001543, Chr XI from 327487-326408, Genome Release 64-2-1, reverse complement, Verified ORF, Fructose 1,6-bisphosphate aldolase;required for glycolysis and gluconeogenesis;catalyzes conversion of fructose 1,6 bisphosphate to glyce	39.62	1	1	0.00773938	0.00790255	0.985771	-7.01357	-6.98347	-0.0206757	0.999997	1	1.28246e-06	3.10356e-08	24.7044	23.9988	24.1687	24.3855	24.2523	24.296	31.4255	31.228	31.259	31.4398	31.2691	31.1753	9	6	8	7	6	8	28	26	28	29	26	27	9	6	8	7	6	8	28	26
721	YKL067W	YKL067W	YNK1	>YKL067W YNK1 SGDID:S000001550, Chr XI from 314812-315273, Genome Release 64-2-1, Verified ORF, Nucleoside diphosphate kinase;catalyzes the transfer of gamma phosphates from nucleoside triphosphates, usually ATP, to nucleoside diphosphates by a mechanism	17.166	1	1	0.508996	0.287022	NaN	-0.974274	-1.80077	NaN	0.992273	0.989707	0.00336887	0.00449339	18.7406	NaN	NaN	NaN	NaN	NaN	19.4557	19.6329	19.0684	20.3992	19.9037	19.8679	1	0	0	0	0	0	2	2	1	2	2	2	1	0	0	0	0	0	2	2
724	YKL085W	YKL085W	MDH1	>YKL085W MDH1 SGDID:S000001568, Chr XI from 279123-280127, Genome Release 64-2-1, Verified ORF, Mitochondrial malate dehydrogenase;catalyzes interconversion of malate and oxaloacetate;involved in the tricarboxylic acid (TCA) cycle;phosphorylated	35.65	1	1	0.711973	0.533304	0.935232	-0.490105	-0.906971	-0.0966034	0.86447	0.935382	0.0632502	0.029011	25.8629	26.5269	25.8672	26.0772	26.6475	25.8221	26.2487	26.2741	27.2045	26.3557	27.1451	27.7669	16	16	15	16	17	16	18	16	17	17	17	17	16	16	15	16	17	16	18	16
725	YKL087C	YKL087C	CYT2	>YKL087C CYT2 SGDID:S000001570, Chr XI from 277863-277189, Genome Release 64-2-1, reverse complement, Verified ORF, Cytochrome c1 heme lyase;involved in maturation of cytochrome c1, which is a subunit of the mitochondrial ubiquinol-cytochrome-c reductase	26.076	1	1	4.91579	13.0569	0.843183	2.29742	3.70674	-0.246082	0.00566278	1.63892e-05	2.24697	4.78544	24.4769	24.2721	24.3218	24.5316	24.4692	24.8083	22.4545	22.6834	21.0408	20.8459	21.1718	20.6712	6	5	5	5	6	6	6	6	4	3	5	2	6	5	5	5	6	6	6	6
729	YKL120W	YKL120W	OAC1	>YKL120W OAC1 SGDID:S000001603, Chr XI from 217344-218318, Genome Release 64-2-1, Verified ORF, Mitochondrial inner membrane transporter;transports oxaloacetate, sulfate, thiosulfate, and isopropylmalate;member of the mitochondrial carrier family	35.153	1	1	2.23655	2.08258	0.997031	1.16128	1.05837	-0.00428963	0.000371172	5.68545e-05	3.43042	4.24524	24.3564	24.2447	23.955	24.2241	24.0846	24.2603	22.9583	23.0806	23.0334	23.1627	23.1898	23.0414	8	7	7	9	8	8	6	6	6	6	7	6	8	7	7	9	8	8	6	6
730	YKL137W	YKL137W	CMC1	>YKL137W CMC1 SGDID:S000001620, Chr XI from 185957-186292, Genome Release 64-2-1, Verified ORF, Copper-binding protein of the mitochondrial intermembrane space;evolutionarily conserved;may be involved in delivering copper from the matrix to the cytochro	13.007	1	1	1.01827	0.524554	1.59568	0.0261192	-0.930838	0.674173	0.469186	0.969676	0.328655	0.0133732	19.8685	19.3352	20.4111	18.695	19.0262	19.8711	19.9083	19.9135	19.7146	20.0909	20.0109	20.283	2	1	2	1	1	1	1	2	1	2	1	2	2	1	2	1	1	1	1	2
731	YKL138C	YKL138C	MRPL31	>YKL138C MRPL31 SGDID:S000001621, Chr XI from 185681-185286, Genome Release 64-2-1, reverse complement, Verified ORF, Mitochondrial ribosomal protein of the large subunit	15.52	1	1	1.83168	2.37236	1.23392	0.873171	1.24632	0.303253	0.0240799	0.05149	1.61835	1.28828	24.9229	25.7447	25.4014	24.2905	25.3925	25.4762	24.1648	24.8489	24.4357	22.903	24.2367	24.2805	5	5	6	5	4	5	4	6	4	5	5	6	5	5	6	5	4	5	4	6
733	YKL141W	YKL141W	SDH3	>YKL141W SDH3 SGDID:S000001624, Chr XI from 179667-180263, Genome Release 64-2-1, Verified ORF, Subunit of succinate dehydrogenase and of TIM22 translocase;functions as cytochrome b subunit of succinate dehydrogenase, which couples oxidation of succinate	22.068	1	1	1.26617	1.1401	0.633126	0.340471	0.189163	-0.659435	0.135852	0.0884596	0.866933	1.05326	23.6557	24.032	23.8333	24.3123	24.6043	24.5826	23.9179	23.5094	23.0722	24.287	24.2076	24.4371	3	3	3	3	3	3	3	3	2	3	3	3	3	3	3	3	3	3	3	3
735	YKL148C;YJL045W	YKL148C	SDH1	>YKL148C SDH1 SGDID:S000001631, Chr XI from 171129-169207, Genome Release 64-2-1, reverse complement, Verified ORF, Flavoprotein subunit of succinate dehydrogenase;couples the oxidation of succinate to the transfer of electrons to ubiquinone as part of t	70.229	2	1	0.767151	0.960815	0.723103	-0.382418	-0.0576687	-0.467728	0.940697	0.624765	0.0265501	0.204283	26.2087	26.1097	26.0522	26.5229	26.6053	26.6455	26.7231	26.1326	26.6621	26.7242	26.3324	26.8902	15	19	18	13	17	17	20	19	19	21	23	22	15	19	18	13	17	17	20	19
736	YKL150W	YKL150W	MCR1	>YKL150W MCR1 SGDID:S000001633, Chr XI from 166544-167452, Genome Release 64-2-1, Verified ORF, Mitochondrial NADH-cytochrome b5 reductase;involved in ergosterol biosynthesis	34.137	1	1	1.00363	0.941466	1.20587	0.00522614	-0.087019	0.270069	0.48766	0.615797	0.311883	0.210563	25.1553	25.1768	24.9631	24.7182	24.915	24.8517	25.0068	24.8991	25.3735	24.6058	24.687	25.4532	9	10	9	8	9	10	10	10	11	10	11	11	9	10	9	8	9	10	10	10
737	YKL152C	YKL152C	GPM1	>YKL152C GPM1 SGDID:S000001635, Chr XI from 164385-163642, Genome Release 64-2-1, reverse complement, Verified ORF, Tetrameric phosphoglycerate mutase;mediates the conversion of 3-phosphoglycerate to 2-phosphoglycerate during glycolysis and the reverse r	27.608	1	1	0.362002	0.314133	0.804409	-1.46593	-1.67055	-0.313999	0.997783	0.997649	0.000963728	0.00102206	22.2521	22.1775	21.5775	22.7706	22.3339	21.8444	23.7285	23.4089	23.2674	23.9764	24.2007	23.7835	8	4	6	6	7	6	8	8	7	9	8	9	8	4	6	6	7	6	8	8
738	YKL157W;YHR047C	YKL157W	APE2	>YKL157W APE2 SGDID:S000001640, Chr XI from 154991-155271,155655-158232, Genome Release 64-2-1, Verified ORF, Aminopeptidase yscII;may have a role in obtaining leucine from dipeptide substrates;APE2 has a paralog, AAP1, that arose from the whole genome	107.75	2	1	0.943649	1.02081	0.472869	-0.0836773	0.0297165	-1.08049	0.54524	0.475047	0.263412	0.323263	19.5959	19.4846	19.8494	20.4188	20.7509	21.0017	18.4063	20.0851	20.6896	19.8976	21.2817	20.903	3	2	2	2	2	2	1	4	2	2	4	4	3	2	2	2	2	2	1	4
739	YKL167C	YKL167C	MRP49	>YKL167C MRP49 SGDID:S000001650, Chr XI from 134134-133721, Genome Release 64-2-1, reverse complement, Verified ORF, Mitochondrial ribosomal protein of the large subunit;not essential for mitochondrial translation	16.021	1	1	0.810257	0.791768	1.29073	-0.303549	-0.336851	0.368193	0.87992	0.748699	0.0555567	0.125693	23.2053	23.8175	23.5755	22.3647	23.3765	23.7526	23.7617	24.0887	23.6586	23.1175	23.7462	23.6406	5	5	5	4	6	3	6	5	5	5	4	4	5	5	5	4	6	3	6	5
740	YKL170W	YKL170W	MRPL38	>YKL170W MRPL38 SGDID:S000001653, Chr XI from 130634-131050, Genome Release 64-2-1, Verified ORF, Mitochondrial ribosomal protein of the large subunit;appears as two protein spots (YmL34 and YmL38) on two-dimensional SDS gels;protein abundance increases	14.904	1	1	0.75074	1.22724	0.795705	-0.413614	0.295414	-0.329695	0.957802	0.0716873	0.0187243	1.14456	25.2374	24.831	24.6893	25.2454	25.1861	25.3153	25.2529	25.2605	25.4851	24.6374	25.0981	25.125	8	8	8	8	9	8	8	8	9	6	7	8	8	8	8	8	9	8	8	8
743	YKL192C	YKL192C	ACP1	>YKL192C ACP1 SGDID:S000001675, Chr XI from 80537-80160, Genome Release 64-2-1, reverse complement, Verified ORF, Mitochondrial matrix acyl carrier protein;involved in biosynthesis of octanoate, which is a precursor to lipoic acid;activated by phosphopa	13.943	1	1	0.722854	1.47574	0.628435	-0.468224	0.561434	-0.670164	0.861996	0.103479	0.0644949	0.985149	24.9679	25.1951	24.1167	25.2375	25.8082	25.2446	25.1566	24.9691	25.5588	24.3374	24.8196	25.4489	3	3	3	3	3	3	3	3	3	3	3	3	3	3	3	3	3	3	3	3
744	YKL195W	YKL195W	MIA40	>YKL195W MIA40 SGDID:S000001678, Chr XI from 75821-77032, Genome Release 64-2-1, Verified ORF, Mitochondrial oxidoreductase;involved in mitochondrial intermembrane space import;component of MIA pathway which mediates import and oxidative folding of subs	44.536	1	1	1.52776	1.43682	0.860624	0.611414	0.522881	-0.216545	0.007714	0.0122618	2.11272	1.91145	24.0238	23.747	23.693	23.9391	23.9222	24.2521	23.2574	22.9988	23.3733	23.6302	23.3095	23.605	3	3	3	3	3	3	3	3	2	3	3	3	3	3	3	3	3	3	3	3
746	YKL208W	YKL208W	CBT1	>YKL208W CBT1 SGDID:S000001691, Chr XI from 47157-47972, Genome Release 64-2-1, Verified ORF, Protein involved in 5 RNA end processing;substrates include mitochondrial COB, 15S_rRNA, and RPM1 transcripts;may also have a role in 3 end processing of the	31.156	1	1	1.14985	0.784566	1.06877	0.201448	-0.350033	0.0959511	0.299404	0.727161	0.523742	0.138369	20.6246	21.0007	20.1322	19.5021	21.0164	20.9511	20.1061	20.8788	20.1683	20.4587	21.0906	20.9704	2	2	1	1	2	2	1	2	2	2	2	2	2	2	1	1	2	2	1	2
750	YKR006C	YKR006C	MRPL13	>YKR006C MRPL13 SGDID:S000001714, Chr XI from 451217-450423, Genome Release 64-2-1, reverse complement, Verified ORF, Mitochondrial ribosomal protein of the large subunit;not essential for mitochondrial translation	30.271	1	1	1.04135	1.12659	1.37844	0.0584564	0.171968	0.463037	0.441397	0.365955	0.355171	0.436572	24.7029	25.2754	24.6766	24.025	24.8545	24.3863	24.4612	25.4574	24.561	23.6789	25.025	24.0461	14	14	11	10	13	12	12	13	10	11	13	11	14	14	11	10	13	12	12	13
754	YKR016W	YKR016W	MIC60	>YKR016W MIC60 SGDID:S000001724, Chr XI from 469717-471339, Genome Release 64-2-1, Verified ORF, Component of the MICOS complex;MICOS (formerly MINOS or MitOS) is a mitochondrial inner membrane complex that extends into the intermembrane space and has a	61.081	1	1	1.03876	1.63137	0.962505	0.0548668	0.706087	-0.0551338	0.454879	0.0522752	0.342104	1.2817	27.1468	25.9218	25.9456	26.8821	26.0611	26.2362	26.6531	25.9346	26.2619	26.1191	25.5921	25.35	24	23	25	23	25	24	22	24	22	21	23	20	24	23	25	23	25	24	22	24
755	YKR031C	YKR031C	SPO14	>YKR031C SPO14 SGDID:S000001739, Chr XI from 506395-501344, Genome Release 64-2-1, reverse complement, Verified ORF, Phospholipase D;catalyzes the hydrolysis of phosphatidylcholine, producing choline and phosphatidic acid;involved in Sec14p-independent	195.2	1	1	2.67212	3.70954	1.19508	1.41798	1.89124	0.257105	0.00288239	0.00232693	2.54025	2.63322	26.2146	25.7106	25.792	25.5999	25.379	25.967	24.855	24.1198	24.4885	24.2755	23.2992	23.6975	35	29	33	28	29	34	24	26	25	17	16	16	35	29	33	28	29	34	24	26
758	YKR065C	YKR065C	PAM17	>YKR065C PAM17 SGDID:S000001773, Chr XI from 565892-565299, Genome Release 64-2-1, reverse complement, Verified ORF, Constituent of the TIM23 complex;proposed alternatively to be a component of the import motor (PAM complex) or to interact with and modul	21.968	1	1	1.51907	2.73853	0.816865	0.603188	1.4534	-0.29183	0.00919934	0.000214045	2.03624	3.66949	24.1954	23.9186	23.8465	24.3145	24.11	24.4116	23.4608	23.1567	23.5335	22.8657	22.6315	22.9787	3	3	3	3	3	3	3	3	3	3	3	3	3	3	3	3	3	3	3	3
759	YKR066C	YKR066C	CCP1	>YKR066C CCP1 SGDID:S000001774, Chr XI from 567198-566113, Genome Release 64-2-1, reverse complement, Verified ORF, Mitochondrial cytochrome-c peroxidase;degrades reactive oxygen species in mitochondria, involved in the response to oxidative stress	40.352	1	1	1.07052	1.20792	1.09451	0.0983105	0.272528	0.130287	0.42596	0.328442	0.370631	0.483541	21.9249	22.4285	23.0024	21.8784	22.4238	22.6628	21.9231	22.0193	23.1184	21.0875	22.1902	22.8697	6	5	6	4	6	7	2	5	6	3	6	5	6	5	6	4	6	7	2	5
761	YKR070W	YKR070W		>YKR070W YKR070W SGDID:S000001778, Chr XI from 573574-574632, Genome Release 64-2-1, Uncharacterized ORF, Putative protein of unknown function;the authentic, non-tagged protein is detected in highly purified mitochondria in high-throughput studies	39.406	1	1	2.06365	0.988543	0.886567	1.0452	-0.0166245	-0.173698	0.25244	0.518097	0.597842	0.285589	20.4036	20.9406	20.4807	20.4835	21.0864	20.7762	NaN	21.1188	20.8398	20.9042	20.2395	21.2523	3	2	2	2	2	3	0	3	1	1	3	3	3	2	2	2	2	3	0	3
764	YKR085C	YKR085C	MRPL20	>YKR085C MRPL20 SGDID:S000001793, Chr XI from 599681-599094, Genome Release 64-2-1, reverse complement, Verified ORF, Mitochondrial ribosomal protein of the large subunit	22.392	1	1	1.17204	1.65894	0.985074	0.229023	0.730261	-0.0216961	0.212891	0.0292335	0.671843	1.53412	25.4569	25.6371	26.025	25.3527	25.7507	26.0808	25.0866	25.7148	25.6306	24.6348	25.161	25.1976	10	10	9	10	10	10	9	10	10	10	10	10	10	10	9	10	10	10	9	10
765	YKR087C	YKR087C	OMA1	>YKR087C OMA1 SGDID:S000001795, Chr XI from 604232-603195, Genome Release 64-2-1, reverse complement, Verified ORF, Metalloendopeptidase of the mitochondrial inner membrane;important for adaptive responses to various homeostatic insults and preservation	39.328	1	1	2.5464	2.588	0.806997	1.34846	1.37184	-0.309364	0.00196733	0.00456445	2.70612	2.34061	23.6957	23.0341	23.4011	23.573	23.4463	24.0397	21.871	22.2627	21.9518	22.094	22.7692	22.0803	5	5	5	4	5	5	4	5	5	5	5	5	5	5	5	4	5	5	4	5
768	YLL001W	YLL001W	DNM1	>YLL001W DNM1 SGDID:S000003924, Chr XII from 147890-150163, Genome Release 64-2-1, Verified ORF, Dynamin-related GTPase involved in mitochondrial organization;required for mitochondrial fission and morphology;assembles on the cytoplasmic face of mitocho	84.971	1	1	0.497582	0.421628	0.602909	-1.00699	-1.24596	-0.729988	0.996702	0.997639	0.00143477	0.00102672	18.2267	NaN	NaN	19.5633	19.0555	19.6787	19.5816	19.2102	19.0444	20.6836	20.8605	20.4913	1	0	0	1	1	2	2	3	1	4	4	5	1	0	0	1	1	2	2	3
769	YLL006W	YLL006W	MMM1	>YLL006W MMM1 SGDID:S000003929, Chr XII from 136586-137866, Genome Release 64-2-1, Verified ORF, ER integral membrane protein, ERMES complex subunit;ERMES links the ER to mitochondria and may promote inter-organellar calcium and phospholipid exchange as	48.659	1	1	350.027	271.414	1.08643	8.45132	8.08435	0.119589	0.000341266	7.1664e-05	3.46691	4.1447	26.8196	26.3312	26.0048	26.4169	25.6821	26.6979	19.3362	18.0849	16.3805	18.7782	18.54	17.2257	13	14	14	13	13	14	4	3	2	3	4	2	13	14	14	13	13	14	4	3
770	YLL007C	YLL007C	LMO1	>YLL007C YLL007C SGDID:S000003930, Chr XII from 136299-134302, Genome Release 64-2-1, reverse complement, Uncharacterized ORF, Putative protein of unknown function;green fluorescent protein (GFP)-fusion protein localizes to the cytoplasm;YLL007C is not	76.621	1	1	27.3571	12.1577	0.680793	4.77385	3.6038	-0.554712	7.39598e-06	0.000495882	5.131	3.30462	21.9943	21.7001	21.8093	22.6425	22.1215	22.4038	NaN	NaN	NaN	NaN	NaN	NaN	8	6	5	6	6	7	0	0	0	0	0	0	8	6	5	6	6	7	0	0
771	YLL009C	YLL009C	COX17	>YLL009C COX17 SGDID:S000003932, Chr XII from 131414-131205, Genome Release 64-2-1, reverse complement, Verified ORF, Copper metallochaperone that transfers copper to Sco1p and Cox11p;eventual delivery to cytochrome c oxidase;contains twin cysteine-x9-c	8.056	1	1	1.24741	0.733516	1.21489	0.318932	-0.4471	0.280821	0.155351	0.964048	0.808686	0.0159015	21.2313	20.9403	21.0878	20.5677	21.051	20.7984	21.0747	20.2466	20.9814	21.3946	21.0147	21.3491	2	2	1	1	3	3	2	2	2	2	3	2	2	2	1	1	3	3	2	2
773	YLL024C	YLL024C	SSA2	>YLL024C SSA2 SGDID:S000003947, Chr XII from 97485-95566, Genome Release 64-2-1, reverse complement, Verified ORF, ATP-binding protein;involved in protein folding and vacuolar import of proteins;member of heat shock protein 70 (HSP70) family;associated	69.469	1	1	1.09024	1.36477	0.56067	0.124645	0.44866	-0.834776	0.210601	0.053883	0.676539	1.26855	22.146	22.3037	21.9863	22.7097	22.8835	23.3472	21.8358	22.0278	22.1986	22.3944	22.4627	22.7373	28	26	28	26	27	30	26	27	26	29	30	30	3	3	4	4	3	4	4	3
776	YLL033W	YLL033W	IRC19	>YLL033W IRC19 SGDID:S000003956, Chr XII from 73409-74101, Genome Release 64-2-1, Verified ORF, Putative protein of unknown function;YLL033W is not an essential gene but mutant is defective in spore formation;null mutant displays increased levels of spo	27.378	1	1	NaN	NaN	NaN	NaN	NaN	NaN	NaN	NaN	NaN	NaN	19.5285	NaN	19.3604	19.0824	19.5765	NaN	NaN	19.8462	NaN	NaN	NaN	20.011	1	0	1	1	1	0	0	2	1	0	1	2	1	0	1	1	1	0	0	2
777	YLL041C	YLL041C	SDH2	>YLL041C SDH2 SGDID:S000003964, Chr XII from 53931-53131, Genome Release 64-2-1, reverse complement, Verified ORF, Iron-sulfur protein subunit of succinate dehydrogenase;the complex couples the oxidation of succinate to the transfer of electrons to ubiqu	30.231	1	1	0.692219	1.05852	0.698769	-0.530699	0.0820446	-0.517113	0.996456	0.304063	0.00154166	0.517037	26.4723	26.1871	26.2517	26.9251	26.7675	26.7699	26.9327	26.7292	26.8413	26.9122	26.4658	26.8385	14	12	12	12	14	14	15	15	15	15	14	16	14	12	12	12	14	14	15	15
781	YLR008C	YLR008C	PAM18	>YLR008C PAM18 SGDID:S000003998, Chr XII from 166083-165577, Genome Release 64-2-1, reverse complement, Verified ORF, Subunit of the import motor (PAM complex);the PAM complex is a component of the Translocase of the Inner Mitochondrial membrane (TIM23	17.91	1	1	1.43735	1.7018	1.2866	0.523407	0.767057	0.36356	0.125553	0.0554839	0.901172	1.25583	22.3522	21.4075	21.1673	21.5163	21.0908	21.2291	20.8336	21.3238	21.1993	19.8092	20.9463	20.7796	1	1	1	1	1	1	1	1	1	1	1	1	1	1	1	1	1	1	1	1
783	YLR017W	YLR017W	MEU1	>YLR017W MEU1 SGDID:S000004007, Chr XII from 177608-178621, Genome Release 64-2-1, Verified ORF, Methylthioadenosine phosphorylase (MTAP);catalyzes the initial step in the methionine salvage pathway;affects polyamine biosynthesis through regulation of o	37.856	1	1	0.17764	0.357901	0.600274	-2.49297	-1.48237	-0.736307	0.999957	0.987993	1.86946e-05	0.00524598	20.3906	20.3244	20.2367	21.5735	21.2971	20.29	22.6626	22.6622	23.1059	22.3158	22.4634	22.8286	3	4	3	1	3	3	6	5	6	5	5	6	3	4	3	1	3	3	6	5
789	YLR038C	YLR038C	COX12	>YLR038C COX12 SGDID:S000004028, Chr XII from 225172-224921, Genome Release 64-2-1, reverse complement, Verified ORF, Subunit VIb of cytochrome c oxidase;cytochrome c oxidase is also known as respiratory Complex IV and is the terminal member of the mitoc	9.7878	1	1	0.425506	0.60522	0.789988	-1.23275	-0.724468	-0.340097	0.977812	0.963607	0.00974444	0.0161001	23.8807	22.9981	23.4668	24.1831	23.7829	23.3999	25.3622	24.3015	24.3801	24.8561	24.5068	24.1764	6	4	6	5	6	5	6	6	5	6	6	6	6	4	6	5	6	5	6	6
790	YLR043C;YGR209C	YLR043C	TRX1	>YLR043C TRX1 SGDID:S000004033, Chr XII from 232013-231702, Genome Release 64-2-1, reverse complement, Verified ORF, Cytoplasmic thioredoxin isoenzyme;part of thioredoxin system which protects cells against oxidative and reductive stress;forms LMA1 comp	11.235	2	1	0.308024	0.231327	0.765289	-1.69889	-2.112	-0.385923	0.999219	0.989199	0.000339432	0.00471652	21.2372	20.7523	20.8118	21.521	21.4873	20.9507	22.3231	22.8639	22.711	23.1378	24.491	22.6663	1	1	1	1	1	2	5	6	6	5	6	5	1	1	1	1	1	2	5	6
799	YLR077W	YLR077W	FMP25	>YLR077W FMP25 SGDID:S000004067, Chr XII from 283872-285623, Genome Release 64-2-1, Verified ORF, Protein required for assembly of respiratory complex III;mitochondrial inner membrane protein;required for an early step in assembly of respiratory complex	66.689	1	1	1.39754	4.21801	0.50624	0.482893	2.07656	-0.982105	0.195188	0.00272528	0.709546	2.56459	19.9433	19.143	18.2737	20.681	19.4405	20.185	18.8329	18.368	18.7105	18.1654	17.7867	18.1247	1	1	1	2	1	1	1	1	1	1	1	1	1	1	1	2	1	1	1	1
802	YLR089C	YLR089C	ALT1	>YLR089C ALT1 SGDID:S000004079, Chr XII from 320015-318237, Genome Release 64-2-1, reverse complement, Verified ORF, Alanine transaminase (glutamic pyruvic transaminase);involved in alanine biosynthesis and catabolism;TOR1-independent role in determinin	66.421	1	1	3.06425	1.58442	0.997183	1.61554	0.663958	-0.00407028	0.0180143	0.0200504	1.74438	1.69788	23.4896	23.5112	22.9017	23.3958	23.0906	23.4283	20.7794	21.8611	22.4154	22.3354	22.5873	23.0001	9	4	8	8	6	8	3	6	6	5	8	8	9	4	8	8	6	8	3	6
803	YLR090W	YLR090W	XDJ1	>YLR090W XDJ1 SGDID:S000004080, Chr XII from 320701-322080, Genome Release 64-2-1, Verified ORF, Chaperone with a role in facilitating mitochondrial protein import;ascomycete-specific member of the DnaJ-like family, closely related to Ydj1p;predicted to	51.346	1	1	2.34921	4.36565	0.809241	1.23217	2.1262	-0.305359	0.0252052	0.00674836	1.59851	2.1708	21.4237	21.5469	22.0552	21.4946	21.7679	22.6794	20.5066	19.7191	21.1036	19.4459	19.5566	20.5609	4	2	3	2	4	4	2	2	3	2	3	3	4	2	3	2	4	4	2	2
809	YLR163C	YLR163C	MAS1	>YLR163C MAS1 SGDID:S000004153, Chr XII from 493254-491866, Genome Release 64-2-1, reverse complement, Verified ORF, Beta subunit of the mitochondrial processing protease (MPP);essential processing enzyme that cleaves the N-terminal targeting sequences f	51.083	1	1	0.467063	0.520025	1.21716	-1.09831	-0.943346	0.283524	0.999043	0.971192	0.000415635	0.012695	21.5063	21.7474	21.3028	20.9335	21.1062	21.6662	22.4643	22.7342	22.653	21.6682	22.2312	22.6366	3	3	6	3	6	4	6	7	7	3	8	7	3	3	6	3	6	4	6	7
814	YLR188W	YLR188W	MDL1	>YLR188W MDL1 SGDID:S000004178, Chr XII from 528300-530387, Genome Release 64-2-1, Verified ORF, Mitochondrial inner membrane half-type ABC transporter;mediates export of peptides generated upon proteolysis of mitochondrial proteins;plays a role in the	75.949	1	1	1.84042	5.7139	0.45816	0.880035	2.51448	-1.12608	0.0278394	0.000431285	1.55534	3.36524	21.2025	20.7014	20.6213	21.4126	22.3172	22.1737	20.4549	19.506	19.9242	19.4472	19.4784	19.4344	5	5	7	5	7	7	2	2	1	2	3	2	4	4	6	4	6	6	2	2
818	YLR201C	YLR201C	COQ9	>YLR201C COQ9 SGDID:S000004191, Chr XII from 550293-549511, Genome Release 64-2-1, reverse complement, Verified ORF, Protein required for ubiquinone biosynthesis and respiratory growth;localizes to the matrix face of the mitochondrial inner membrane in a	29.958	1	1	0.404619	0.480138	0.935027	-1.30536	-1.05848	-0.09692	0.999704	0.996155	0.000128666	0.0016731	23.8197	24.0425	23.6535	23.6433	23.9658	24.1974	25.0069	25.1939	25.231	25.2689	24.9048	24.8082	6	6	6	5	6	6	5	7	7	7	7	7	6	6	6	5	6	6	5	7
819	YLR203C	YLR203C	MSS51	>YLR203C MSS51 SGDID:S000004193, Chr XII from 551960-550650, Genome Release 64-2-1, reverse complement, Verified ORF, Specific translational activator for the mitochondrial COX1 mRNA;loosely associated with the matrix face of the mitochondrial inner memb	50.88	1	1	2.36654	2.55194	0.729667	1.24278	1.35159	-0.454689	0.000731835	0.000109091	3.13559	3.96221	24.583	24.5711	24.3529	24.9843	24.9149	24.9719	22.9896	23.3246	23.4645	23.5921	23.4326	23.7916	9	11	9	10	11	11	9	9	9	10	11	10	9	11	9	10	11	11	9	9
821	YLR218C	YLR218C	COA4	>YLR218C COA4 SGDID:S000004208, Chr XII from 573918-573466, Genome Release 64-2-1, reverse complement, Verified ORF, Twin Cx(9)C protein involved in cytochrome c oxidase organization;organization includes assembly or stability;localizes to the mitochond	17.252	1	1	0.431001	0.55309	NaN	-1.21424	-0.854414	NaN	0.939746	0.892875	0.0269896	0.0492096	19.2698	NaN	NaN	NaN	19.8149	NaN	19.9777	20.3847	19.3469	19.53	19.4483	19.7866	1	0	0	0	1	0	2	2	2	2	2	3	1	0	0	0	1	0	2	2
826	YLR251W	YLR251W	SYM1	>YLR251W SYM1 SGDID:S000004241, Chr XII from 641464-642057, Genome Release 64-2-1, Verified ORF, Protein required for ethanol metabolism;induced by heat shock and localized to the inner mitochondrial membrane;homologous to mammalian peroxisomal membrane	22.915	1	1	0.70242	2.16662	0.248812	-0.509594	1.11545	-2.00687	0.774094	0.163406	0.111206	0.786733	19.7086	NaN	NaN	19.0131	19.478	20.9986	19.3274	19.516	19.7239	NaN	19.4003	NaN	1	0	0	1	1	1	1	1	1	0	1	0	1	0	0	1	1	1	1	1
827	YLR253W	YLR253W	MCP2	>YLR253W MCP2 SGDID:S000004243, Chr XII from 642627-644336, Genome Release 64-2-1, Verified ORF, Mitochondrial protein of unknown function involved in lipid homeostasis;integral membrane protein that localizes to the mitochondrial inner membrane;involve	65.916	1	1	1.92028	7.37343	0.752143	0.94132	2.88234	-0.410921	0.00915129	0.0262739	2.03852	1.58048	21.8223	21.1936	21.6179	21.8895	21.9735	22.0036	20.7461	20.2844	20.7793	20.3156	19.931	NaN	4	4	4	3	3	4	2	3	3	2	2	0	4	4	4	3	3	4	2	3
829	YLR259C	YLR259C	HSP60	>YLR259C HSP60 SGDID:S000004249, Chr XII from 665002-663284, Genome Release 64-2-1, reverse complement, Verified ORF, Tetradecameric mitochondrial chaperonin;required for ATP-dependent folding of precursor polypeptides and complex assembly;prevents aggr	60.751	1	1	0.365073	0.407578	0.832424	-1.45374	-1.29485	-0.26461	0.999954	0.999047	1.98059e-05	0.000414173	31.2983	31.3648	31.1505	31.3221	31.5651	31.7204	32.8548	32.6412	32.6789	33.0857	32.7819	32.6244	51	52	53	46	53	54	58	57	55	57	57	57	51	52	53	46	53	54	58	57
833	YLR283W	YLR283W		>YLR283W YLR283W SGDID:S000004273, Chr XII from 705186-706130, Genome Release 64-2-1, Uncharacterized ORF, Putative protein of unknown function;green fluorescent protein (GFP)-fusion protein localizes to mitochondria;YLR283W is not an essential gene	36.574	1	1	0.492829	NaN	NaN	-1.02084	NaN	NaN	0.796798	NaN	0.0986519	NaN	20.3275	NaN	19.7427	NaN	20.1324	21.6601	20.6948	19.589	19.7836	20.3744	20.1437	NaN	3	0	1	1	3	2	2	1	1	2	2	1	3	0	1	1	3	2	2	1
836	YLR290C	YLR290C	COQ11	>YLR290C YLR290C SGDID:S000004281, Chr XII from 717978-717145, Genome Release 64-2-1, reverse complement, Uncharacterized ORF, Putative protein of unknown function;the authentic, non-tagged protein is detected in highly purified mitochondria in high-thro	31.524	1	1	0.619634	0.464368	1.39902	-0.690512	-1.10666	0.484419	0.961646	0.920112	0.0169847	0.0361592	20.1047	20.2905	20.0471	NaN	20.237	20.4649	20.29	21.2258	20.9981	20.4855	21.549	20.6909	1	1	1	0	2	1	2	2	1	2	2	2	1	1	1	0	2	1	2	2
838	YLR295C	YLR295C	ATP14	>YLR295C ATP14 SGDID:S000004286, Chr XII from 722373-721999, Genome Release 64-2-1, reverse complement, Verified ORF, Subunit h of the F0 sector of mitochondrial F1F0 ATP synthase;F1F0 ATP synthase is a large, evolutionarily conserved enzyme complex requ	14.128	1	1	1.44921	0.899487	1.99418	0.535263	-0.152826	0.995792	0.221559	0.674627	0.65451	0.170936	24.2588	22.5358	24.1526	22.6932	22.5252	22.7415	22.7594	22.8878	23.6942	22.2136	22.9705	23.2342	2	2	3	2	2	2	2	1	2	2	2	2	2	2	3	2	2	2	2	1
839	YLR304C	YLR304C	ACO1	>YLR304C ACO1 SGDID:S000004295, Chr XII from 737548-735212, Genome Release 64-2-1, reverse complement, Verified ORF, Aconitase;required for the tricarboxylic acid (TCA) cycle and also independently required for mitochondrial genome maintenance;phosphory	85.367	1	1	0.793543	0.654785	0.902204	-0.33362	-0.610907	-0.148474	0.822	0.879866	0.0851283	0.0555835	25.7985	26.4599	26.2048	26.2934	26.8132	25.802	26.3437	26.1356	26.9848	26.3468	26.8926	27.502	23	23	22	20	23	23	25	21	24	25	27	24	23	23	22	20	23	23	25	21
840	YLR305C	YLR305C	STT4	>YLR305C STT4 SGDID:S000004296, Chr XII from 743863-738161, Genome Release 64-2-1, reverse complement, Verified ORF, Phosphatidylinositol-4-kinase;functions in the Pkc1p protein kinase pathway;required for normal vacuole morphology, cell wall integrity,	214.6	1	1	0.0901546	0.189353	0.564056	-3.47145	-2.40085	-0.82609	0.999976	0.999777	1.04731e-05	9.68347e-05	21.7859	21.6266	21.2708	21.9907	22.7392	22.4317	25.1971	25.067	24.8336	24.7538	24.9103	24.7001	7	6	6	7	6	13	32	37	30	31	36	32	7	6	6	7	6	13	32	37
841	YLR312W-A	YLR312W-A	MRPL15	>YLR312W-A MRPL15 SGDID:S000004304, Chr XII from 759480-760241, Genome Release 64-2-1, Verified ORF, Mitochondrial ribosomal protein of the large subunit	28.167	1	1	0.949678	0.965872	1.23636	-0.0744896	-0.0500965	0.306097	0.57657	0.557313	0.239148	0.253901	25.3537	25.7682	24.9993	24.7676	25.2037	25.2315	25.0175	25.9877	25.3394	24.7978	25.6957	24.8597	7	9	9	7	10	8	9	9	9	9	11	9	7	9	9	7	10	8	9	9
848	YLR348C	YLR348C	DIC1	>YLR348C DIC1 SGDID:S000004340, Chr XII from 827873-826977, Genome Release 64-2-1, reverse complement, Verified ORF, Mitochondrial dicarboxylate carrier;integral membrane protein, catalyzes a dicarboxylate-phosphate exchange across the inner mitochondria	32.991	1	1	1.41274	4.95289	0.518385	0.498495	2.30827	-0.947905	0.16564	0.000163406	0.780835	3.78673	20.4923	19.6374	20.0505	21.2721	21.0554	20.6964	20.3142	19.1277	19.2428	18.9199	18.5832	18.5959	2	2	2	2	2	2	2	2	2	2	2	2	2	2	2	2	2	2	2	2
849	YLR351C	YLR351C	NIT3	>YLR351C NIT3 SGDID:S000004343, Chr XII from 830364-829489, Genome Release 64-2-1, reverse complement, Verified ORF, Nit protein;one of two proteins in S. cerevisiae with similarity to the Nit domain of NitFhit from fly and worm and to the mouse and huma	32.549	1	1	0.0251126	0.032021	NaN	-5.31544	-4.96484	NaN	0.999931	0.999831	2.99936e-05	7.32658e-05	NaN	NaN	NaN	NaN	NaN	NaN	23.5651	23.5645	23.5945	23.2332	23.3584	23.1363	0	0	0	0	0	0	10	10	10	8	10	8	0	0	0	0	0	0	10	10
850	YLR355C	YLR355C	ILV5	>YLR355C ILV5 SGDID:S000004347, Chr XII from 839253-838066, Genome Release 64-2-1, reverse complement, Verified ORF, Acetohydroxyacid reductoisomerase and mtDNA binding protein;involved in branched-chain amino acid biosynthesis and maintenance of wild-ty	44.368	1	1	0.72002	0.575526	1.04808	-0.47389	-0.797047	0.0677433	0.923427	0.943095	0.0345972	0.0254445	26.4522	26.7893	26.6987	26.8272	26.7278	26.1819	27.1679	26.6666	27.5275	26.7784	27.3926	27.957	20	18	18	18	21	20	22	19	19	23	21	20	20	18	18	18	21	20	22	19
851	YLR369W	YLR369W	SSQ1	>YLR369W SSQ1 SGDID:S000004361, Chr XII from 859552-861525, Genome Release 64-2-1, Verified ORF, Mitochondrial hsp70-type molecular chaperone;required for assembly of iron/sulfur clusters into proteins at a step after cluster synthesis, and for maturatio	72.364	1	1	0.264623	0.328249	0.866659	-1.91799	-1.60714	-0.206463	0.997716	0.995557	0.000992937	0.00193388	23.8659	23.897	24.0674	24.0849	23.9877	24.3771	25.2289	26.0252	26.3302	25.1241	26.0694	26.0776	11	10	12	11	13	15	21	21	26	18	24	24	11	10	12	11	13	15	21	21
858	YLR390W	YLR390W	ECM19	>YLR390W ECM19 SGDID:S000004382, Chr XII from 903066-903404, Genome Release 64-2-1, Verified ORF, Putative protein of unknown function;the authentic, non-tagged protein is detected in highly purified mitochondria in high-throughput studies	12.515	1	1	NaN	NaN	NaN	NaN	NaN	NaN	NaN	NaN	NaN	NaN	NaN	NaN	NaN	NaN	NaN	NaN	NaN	NaN	NaN	19.4012	NaN	NaN	1	0	1	0	1	2	1	1	1	1	0	0	1	0	1	0	1	2	1	1
859	YLR393W	YLR393W	ATP10	>YLR393W ATP10 SGDID:S000004385, Chr XII from 907079-907918, Genome Release 64-2-1, Verified ORF, Assembly factor for the F0 sector of mitochondrial F1F0 ATP synthase;mitochondrial inner membrane protein;interacts genetically with ATP6	32.094	1	1	16.5967	7.54709	2.01565	4.05283	2.91592	1.01125	9.48945e-06	1.91145e-05	5.02276	4.71864	28.5994	28.1081	28.1549	27.3455	27.1175	27.3656	24.3537	24.1118	24.2384	24.1375	24.5651	24.3784	22	19	22	18	18	19	12	16	9	13	15	13	22	19	22	18	18	19	12	16
860	YLR395C	YLR395C	COX8	>YLR395C COX8 SGDID:S000004387, Chr XII from 909965-909729, Genome Release 64-2-1, reverse complement, Verified ORF, Subunit VIII of cytochrome c oxidase (Complex IV);Complex IV is the terminal member of the mitochondrial inner membrane electron transpor	8.9066	1	1	1.30712	1.92696	0.947285	0.386393	0.946327	-0.0781288	0.153988	0.0272641	0.812514	1.56441	24.6969	24.6871	24.1325	25.0992	24.2478	24.4039	23.6137	24.553	24.1907	24.0608	23.6008	23.2504	1	1	1	1	1	1	1	1	1	1	1	1	1	1	1	1	1	1	1	1
862	YLR422W	YLR422W	DCK1	>YLR422W YLR422W SGDID:S000004414, Chr XII from 965897-971695, Genome Release 64-2-1, Uncharacterized ORF, Protein of unknown function with similarity to human DOCK proteins;interacts with Ino4p;green fluorescent protein (GFP)-fusion protein localizes t	221.56	1	1	14.3291	16.226	0.683213	3.84088	4.02023	-0.549593	0.00886923	0.0180017	2.05211	1.74469	22.9348	21.6841	21.8542	22.6921	22.0079	23.4219	NaN	NaN	19.8866	21.1334	NaN	NaN	9	4	6	9	7	8	0	0	1	1	0	0	9	4	6	9	7	8	0	0
866	YLR439W	YLR439W	MRPL4	>YLR439W MRPL4 SGDID:S000004431, Chr XII from 1014491-1015450, Genome Release 64-2-1, Verified ORF, Mitochondrial ribosomal protein of the large subunit;homolog of prokaryotic L29 ribosomal protein;located at the ribosomal tunnel exit	36.964	1	1	1.89508	1.94891	1.11364	0.92226	0.962667	0.155285	0.0597628	0.0318634	1.22357	1.49671	23.8443	24.4868	24.091	23.8158	24.2153	23.9251	22.4781	23.9604	23.2169	22.4852	23.7042	22.8789	6	7	6	6	7	8	6	8	6	3	8	7	6	7	6	6	7	8	6	8
874	YML009C	YML009C	MRPL39	>YML009C MRPL39 SGDID:S000004468, Chr XIII from 251516-251304, Genome Release 64-2-1, reverse complement, Verified ORF, Mitochondrial ribosomal protein of the large subunit	7.9725	1	1	0.557454	1.1076	0.576441	-0.843075	0.147434	-0.794754	0.962056	0.351612	0.0167995	0.453936	23.5006	23.5158	22.8989	23.7533	23.9703	24.576	23.888	23.8294	24.7271	23.5729	23.8272	24.4572	4	4	4	3	3	4	3	3	3	3	3	3	4	4	4	3	3	4	3	3
879	YML025C	YML025C	YML6	>YML025C YML6 SGDID:S000004487, Chr XIII from 225239-224406,225365-225339, Genome Release 64-2-1, reverse complement, Verified ORF, Mitochondrial ribosomal protein of the large subunit;has similarity to E. coli L4 ribosomal protein and human mitoribosoma	31.969	1	1	1.20885	1.1603	1.18325	0.273634	0.214493	0.242752	0.272484	0.328498	0.564659	0.483467	25.6307	26.4247	25.7541	25.4112	25.9946	25.6754	25.135	26.2778	25.5758	24.8548	26.2647	25.3183	17	16	16	10	17	17	14	18	15	15	18	16	17	16	16	10	17	17	14	18
881	YML030W	YML030W	RCF1	>YML030W RCF1 SGDID:S000004492, Chr XIII from 216435-216914, Genome Release 64-2-1, Verified ORF, Cytochrome c oxidase subunit;required for assembly of the Complex III-Complex IV supercomplex, and for assembly of Cox13p and Rcf2p into cytochrome c oxidas	18.477	1	1	2.3417	3.78843	0.892348	1.22755	1.9216	-0.164322	0.00705762	1.59667e-05	2.15134	4.79679	25.2858	24.807	24.7124	25.1833	25.0885	25.0264	23.7299	24.1037	23.2888	23.3276	23.1547	23.0511	8	8	8	7	8	8	10	9	5	8	7	6	8	8	8	7	8	8	10	9
885	YML042W	YML042W	CAT2	>YML042W CAT2 SGDID:S000004506, Chr XIII from 192788-194800, Genome Release 64-2-1, Verified ORF, Carnitine acetyl-CoA transferase;present in both mitochondria and peroxisomes;transfers activated acetyl groups to carnitine to form acetylcarnitine which	77.241	1	1	0.305069	0.789415	NaN	-1.71279	-0.341145	NaN	0.993361	0.737923	0.00289306	0.131989	NaN	NaN	NaN	NaN	NaN	NaN	19.5208	20.0402	20.446	19.4149	19.4656	19.6364	0	0	0	0	0	0	2	2	2	1	2	2	0	0	0	0	0	0	2	2
887	YML054C	YML054C	CYB2	>YML054C CYB2 SGDID:S000004518, Chr XIII from 167308-165533, Genome Release 64-2-1, reverse complement, Verified ORF, Cytochrome b2 (L-lactate cytochrome-c oxidoreductase);component of the mitochondrial intermembrane space, required for lactate utilizati	65.539	1	1	0.0444031	0.0700191	1.17918	-4.4932	-3.83611	0.23778	0.999792	0.997055	9.03875e-05	0.00128094	20.1927	18.8483	19.5629	19.6245	20.2264	18.0397	24.1878	23.7306	24.1652	22.5388	23.3811	23.4789	4	3	5	1	2	3	8	9	8	7	8	6	4	3	5	1	2	3	8	9
895	YML078W	YML078W	CPR3	>YML078W CPR3 SGDID:S000004543, Chr XIII from 111002-111550, Genome Release 64-2-1, Verified ORF, Mitochondrial peptidyl-prolyl cis-trans isomerase (cyclophilin);catalyzes the cis-trans isomerization of peptide bonds N-terminal to proline residues;invol	19.919	1	1	0.820267	0.782503	0.899439	-0.285835	-0.353832	-0.152903	0.855884	0.87607	0.0675848	0.057461	23.9636	24.3698	24.4434	24.4011	24.5646	24.2698	24.4466	24.2944	24.8933	24.373	24.701	25.223	8	7	8	7	8	8	7	7	8	8	7	8	8	7	8	7	8	8	7	7
896	YML086C	YML086C	ALO1	>YML086C ALO1 SGDID:S000004551, Chr XIII from 97371-95791, Genome Release 64-2-1, reverse complement, Verified ORF, D-Arabinono-1,4-lactone oxidase;catalyzes the final step in biosynthesis of dehydro-D-arabinono-1,4-lactone, which is protective against o	59.493	1	1	1.1757	0.925275	0.863405	0.233517	-0.112045	-0.211891	0.298547	0.594762	0.524987	0.225657	20.9021	21.5308	20.912	21.0835	21.8672	21.0299	20.4671	20.5996	21.5777	20.8837	21.3656	22.0674	2	4	3	3	6	5	2	2	4	3	4	7	2	4	3	3	6	5	2	2
897	YML091C	YML091C	RPM2	>YML091C RPM2 SGDID:S000004556, Chr XIII from 90731-87123, Genome Release 64-2-1, reverse complement, Verified ORF, Protein subunit of mitochondrial RNase P;has roles in nuclear transcription, cytoplasmic and mitochondrial RNA processing, and mitochondri	139.35	1	1	0.564354	0.865244	0.668284	-0.825329	-0.20882	-0.581467	0.972698	0.770965	0.0120221	0.112965	21.5414	21.0497	20.8513	21.6013	21.9566	21.6288	21.5269	22.1126	22.2788	21.4831	22.1816	22.1486	5	3	3	6	6	6	7	10	6	8	9	9	5	3	3	6	6	6	7	10
900	YML110C	YML110C	COQ5	>YML110C COQ5 SGDID:S000004578, Chr XIII from 50954-50031, Genome Release 64-2-1, reverse complement, Verified ORF, 2-hexaprenyl-6-methoxy-1,4-benzoquinone methyltransferase;involved in ubiquinone (Coenzyme Q) biosynthesis;localizes to the matrix face o	34.684	1	1	0.199192	0.382987	0.477504	-2.32777	-1.38463	-1.06641	0.99513	0.997467	0.00212018	0.00110159	22.5218	21.8692	20.9327	23.307	22.5254	22.6905	24.4978	23.9108	23.8985	24.2021	24.359	24.1158	5	4	2	5	5	5	9	11	9	10	12	10	5	4	2	5	5	5	9	11
901	YML120C	YML120C	NDI1	>YML120C NDI1 SGDID:S000004589, Chr XIII from 29807-28266, Genome Release 64-2-1, reverse complement, Verified ORF, NADH:ubiquinone oxidoreductase;transfers electrons from NADH to ubiquinone in the respiratory chain but does not pump protons, in contrast	57.249	1	1	1.06597	1.1084	1.27272	0.0921631	0.148476	0.347918	0.328148	0.143793	0.483931	0.842263	25.7734	25.2984	25.7546	25.1696	25.3167	25.2965	25.4411	25.3702	25.7387	24.9807	25.0212	25.3353	17	21	17	16	18	17	21	20	21	18	17	17	17	21	17	16	18	17	21	20
904	YML129C	YML129C	COX14	>YML129C COX14 SGDID:S000004598, Chr XIII from 14753-14541, Genome Release 64-2-1, reverse complement, Verified ORF, Mitochondrial cytochrome c oxidase (complex IV) assembly factor;also involved in translational regulation of Cox1p and prevention of Cox1	7.9589	1	1	7.36002	8.86682	0.895191	2.87971	3.14842	-0.159733	0.034104	0.0203984	1.46719	1.6904	22.7091	22.2976	20.9265	22.7547	21.8637	21.794	NaN	20.6793	19.4469	NaN	20.1626	19.8278	1	1	1	1	1	1	0	1	1	1	1	1	1	1	1	1	1	1	0	1
908	YMR024W	YMR024W	MRPL3	>YMR024W MRPL3 SGDID:S000004626, Chr XIII from 321875-323047, Genome Release 64-2-1, Verified ORF, Mitochondrial ribosomal protein of the large subunit;located in close proximity to the polypeptide exit channel of the ribosome;mutations in human homolog	43.999	1	1	1.15446	1.15173	1.14311	0.207216	0.203796	0.192959	0.351173	0.355705	0.454479	0.44891	26.7192	27.4344	26.5397	26.4017	27.0608	26.6518	26.0343	27.4842	26.5531	26.0365	27.4521	26.0145	22	23	22	20	21	23	23	23	20	23	23	23	22	23	22	20	21	23	23	23
912	YMR035W	YMR035W	IMP2	>YMR035W IMP2 SGDID:S000004638, Chr XIII from 341142-341675, Genome Release 64-2-1, Verified ORF, Catalytic subunit of mitochondrial inner membrane peptidase complex;required for maturation of mitochondrial proteins of the intermembrane space;complex co	19.93	1	1	4.20619	11.0402	0.797572	2.07251	3.46469	-0.326313	0.00967786	0.00138044	2.01422	2.85998	22.1683	22.1833	20.6421	22.2249	21.8494	21.8983	19.9523	19.2774	19.5464	18.8041	NaN	19.2428	2	2	2	2	2	2	1	2	2	2	0	1	2	2	2	2	2	2	1	2
914	YMR056C	YMR056C	AAC1	>YMR056C AAC1 SGDID:S000004660, Chr XIII from 388244-387315, Genome Release 64-2-1, reverse complement, Verified ORF, Mitochondrial inner membrane ADP/ATP translocator;exchanges cytosolic ADP for mitochondrially synthesized ATP;phosphorylated;Aac1p is	34.12	1	1	1.65552	1.26254	0.946375	0.727283	0.336332	-0.0795155	0.0164956	0.182756	1.78263	0.738127	27.1903	27.2792	26.9447	26.7521	27.1045	27.7961	26.0514	26.7589	26.4221	26.8254	27.114	26.7044	6	6	5	6	5	6	5	6	3	6	5	5	4	3	3	4	4	4	2	4
916	YMR061W	YMR061W	RNA14	>YMR061W RNA14 SGDID:S000004665, Chr XIII from 392755-394788, Genome Release 64-2-1, Verified ORF, Component of the cleavage and polyadenylation factor I (CF I);CF 1, composed of the CF 1A complex (Rna14p, Rna15p, Clp1p, Pcf11p) and Hrp1, is involved in	79.959	1	1	0.127323	0.0658158	0.900823	-2.97344	-3.92542	-0.150684	0.999812	0.999801	8.16856e-05	8.63159e-05	18.3603	NaN	NaN	18.7556	18.5334	18.8549	21.1196	21.6206	21.7393	22.5347	23.2855	22.1001	2	0	0	2	2	3	4	6	6	7	8	6	2	0	0	2	2	3	4	6
917	YMR062C	YMR062C	ARG7	>YMR062C ARG7 SGDID:S000004666, Chr XIII from 396379-395054, Genome Release 64-2-1, reverse complement, Verified ORF, Mitochondrial ornithine acetyltransferase;catalyzes the fifth step in arginine biosynthesis;also possesses acetylglutamate synthase act	47.848	1	1	0.686504	NaN	NaN	-0.54266	NaN	NaN	0.994533	NaN	0.00238099	NaN	NaN	NaN	NaN	NaN	NaN	NaN	18.4328	18.2225	18.5702	NaN	17.5617	18.9775	0	0	0	0	0	0	1	1	1	0	2	2	0	0	0	0	0	0	1	1
918	YMR064W	YMR064W	AEP1	>YMR064W AEP1 SGDID:S000004668, Chr XIII from 397903-399459, Genome Release 64-2-1, Verified ORF, Protein required for expression of the mitochondrial OLI1 gene;mitochondrial OLI1 gene encodes subunit 9 of F1-F0 ATP synthase	59.747	1	1	0.546419	1.05477	0.928333	-0.87192	0.0769253	-0.107286	0.983799	0.438915	0.00709372	0.357619	21.1916	20.454	20.6039	20.8959	20.9549	20.7206	21.4845	21.4571	21.9236	19.8712	21.3994	21.0699	4	3	4	1	4	5	4	5	4	4	4	4	4	3	4	1	4	5	4	5
919	YMR066W	YMR066W	SOV1	>YMR066W SOV1 SGDID:S000004670, Chr XIII from 401541-404237, Genome Release 64-2-1, Verified ORF, Mitochondrial protein of unknown function	104.75	1	1	1.23806	1.57841	0.969032	0.308079	0.658474	-0.0453835	0.253245	0.195965	0.596459	0.70782	19.8099	18.4262	19.2291	18.4884	20.2101	18.9028	18.8217	18.6299	19.0893	17.745	18.5788	19.3022	2	3	2	2	1	1	1	2	1	2	2	1	2	3	2	2	1	1	1	2
921	YMR072W	YMR072W	ABF2	>YMR072W ABF2 SGDID:S000004676, Chr XIII from 411569-412120, Genome Release 64-2-1, Verified ORF, Mitochondrial DNA-binding protein;involved in mitochondrial DNA replication and recombination, member of HMG1 DNA-binding protein family;activity may be re	21.561	1	1	1.50913	1.59678	1.63826	0.593714	0.675161	0.712162	0.00115059	0.0512948	2.93908	1.28993	28.0758	28.3336	28.3236	26.9922	27.7435	27.8608	27.6315	27.6366	27.6837	26.5216	27.0547	26.9947	19	19	21	15	17	18	20	20	16	17	18	17	19	19	21	15	17	18	20	20
922	YMR083W	YMR083W	ADH3	>YMR083W ADH3 SGDID:S000004688, Chr XIII from 434788-435915, Genome Release 64-2-1, Verified ORF, Mitochondrial alcohol dehydrogenase isozyme III;involved in the shuttling of mitochondrial NADH to the cytosol under anaerobic conditions and ethanol produc	40.369	1	1	0.729975	0.66945	1.13222	-0.454081	-0.578951	0.179155	0.851412	0.911308	0.06986	0.0403347	25.03	24.8164	24.3811	24.4765	24.7932	24.4203	25.0919	24.6889	25.809	24.6303	25.0253	25.7713	9	9	10	9	10	10	10	11	10	10	11	12	9	9	10	9	10	10	10	11
924	YMR089C	YMR089C	YTA12	>YMR089C YTA12 SGDID:S000004695, Chr XIII from 448086-445609, Genome Release 64-2-1, reverse complement, Verified ORF, Mitochondrial inner membrane m-AAA protease component;mediates degradation of misfolded or unassembled proteins;also required for corr	93.275	1	1	1.18083	1.36671	1.18913	0.239807	0.450705	0.249912	0.020895	0.00527632	1.67996	2.27767	26.5785	26.3117	26.4165	26.1407	26.0493	26.3668	26.1534	26.198	26.2358	25.7963	25.7149	25.6936	30	30	30	27	31	29	34	33	32	31	34	32	28	28	28	25	29	27	32	31
925	YMR097C	YMR097C	MTG1	>YMR097C MTG1 SGDID:S000004703, Chr XIII from 460527-459424, Genome Release 64-2-1, reverse complement, Verified ORF, Putative GTPase peripheral to the mitochondrial inner membrane;essential for respiratory competence, likely functions in assembly of the	42.144	1	1	0.846784	NaN	NaN	-0.239935	NaN	NaN	0.913961	NaN	0.0390724	NaN	17.3862	NaN	17.436	NaN	NaN	17.1623	17.7184	17.9084	17.7116	NaN	18.2523	17.4087	1	0	1	0	0	1	1	1	1	0	1	1	1	0	1	0	0	1	1	1
926	YMR098C	YMR098C	ATP25	>YMR098C ATP25 SGDID:S000004704, Chr XIII from 462609-460771, Genome Release 64-2-1, reverse complement, Verified ORF, Mitochondrial protein required for the stability of Oli1p (Atp9p) mRNA;also required for the Oli1p ring formation;YMR098C is not an es	70.413	1	1	1.16187	0.937223	0.993359	0.216454	-0.0935364	-0.00961304	0.177599	0.612249	0.75056	0.213072	20.8246	21.0618	21.1166	20.5063	21.2557	21.2697	20.625	20.5716	21.157	20.7569	21.2507	21.3048	4	3	3	1	3	4	3	3	4	3	5	4	4	3	3	1	3	4	3	3
928	YMR108W	YMR108W	ILV2	>YMR108W ILV2 SGDID:S000004714, Chr XIII from 484084-486147, Genome Release 64-2-1, Verified ORF, Acetolactate synthase;catalyses the first common step in isoleucine and valine biosynthesis and is the target of several classes of inhibitors, localizes to	74.936	1	1	0.382186	0.291823	0.901513	-1.38765	-1.77683	-0.14958	0.997874	0.999745	0.000924382	0.0001106	25.6942	25.9358	25.3425	25.4995	25.8841	26.0377	26.7489	27.0757	27.3109	27.459	27.6842	27.6086	20	20	20	19	21	19	24	25	24	26	27	26	20	20	20	19	21	19	24	25
930	YMR110C	YMR110C	HFD1	>YMR110C HFD1 SGDID:S000004716, Chr XIII from 491992-490394, Genome Release 64-2-1, reverse complement, Verified ORF, Hexadecenal dehydrogenase;involved in the conversion of sphingosine 1-phosphate breakdown product hexadecenal to hexadecenoic acid;loca	59.978	1	1	0.883508	3.24727	0.819355	-0.178684	1.69923	-0.287439	0.824568	0.0947372	0.0837736	1.02348	20.1052	19.821	19.706	20.4824	19.5227	20.4894	19.9913	20.2901	19.8868	NaN	20.1469	NaN	2	2	1	1	2	1	2	2	2	0	2	0	2	2	1	1	2	1	2	2
931	YMR115W	YMR115W	MGR3	>YMR115W MGR3 SGDID:S000004721, Chr XIII from 497704-499209, Genome Release 64-2-1, Verified ORF, Subunit of the mitochondrial (mt) i-AAA protease supercomplex;i-AAA degrades misfolded mitochondrial proteins;forms a subcomplex with Mgr1p that binds to s	58.003	1	1	1.4788	3.01753	0.86722	0.564426	1.59337	-0.20553	0.0306788	0.000793326	1.51316	3.10055	24.033	23.9195	24.3146	24.3466	24.0739	24.4633	23.7529	23.6619	23.1591	22.3858	22.9869	22.7309	10	9	12	10	11	13	7	9	7	5	10	5	10	9	12	10	11	13	7	9
935	YMR145C	YMR145C	NDE1	>YMR145C NDE1 SGDID:S000004753, Chr XIII from 556475-554793, Genome Release 64-2-1, reverse complement, Verified ORF, Mitochondrial external NADH dehydrogenase;type II NAD(P)H:quinone oxidoreductase that catalyzes the oxidation of cytosolic NADH;Nde1p a	62.773	1	1	1.68846	2.8728	0.820417	0.755707	1.52246	-0.28557	0.00396785	0.000424669	2.40144	3.37195	29.5456	29.2959	29.2463	29.6689	29.4956	29.7799	28.8478	28.5257	28.4471	28.333	28.2048	27.8394	32	34	31	31	33	32	34	31	32	33	32	32	31	33	30	30	32	31	33	30
936	YMR150C	YMR150C	IMP1	>YMR150C IMP1 SGDID:S000004758, Chr XIII from 562528-561956, Genome Release 64-2-1, reverse complement, Verified ORF, Catalytic subunit of mitochondrial inner membrane peptidase complex;required for maturation of mitochondrial proteins of the intermembra	21.432	1	1	2.16452	3.85568	1.07589	1.11405	1.94699	0.105524	0.0605826	0.0136527	1.21765	1.86478	20.5243	19.2773	21.0251	19.6988	20.263	20.5482	19.526	19.2173	NaN	18.7216	18.7555	NaN	3	1	2	2	2	2	1	1	0	1	1	0	3	1	2	2	2	2	1	1
937	YMR157C	YMR157C	AIM36	>YMR157C AIM36 SGDID:S000004766, Chr XIII from 572044-571277, Genome Release 64-2-1, reverse complement, Verified ORF, Protein of unknown function;null mutant displays reduced respiratory growth and elevated frequency of mitochondrial genome loss;the au	29.076	1	1	1.60839	2.42396	0.979441	0.685614	1.27737	-0.0299702	0.00266674	0.0320269	2.57402	1.49448	22.8174	22.5322	22.5751	23.1407	22.8535	22.0204	21.8696	21.8672	22.131	20.6469	21.7228	21.8127	3	3	3	3	3	3	3	3	3	2	3	2	3	3	3	3	3	3	3	3
938	YMR158W	YMR158W	MRPS8	>YMR158W MRPS8 SGDID:S000004767, Chr XIII from 572248-572715, Genome Release 64-2-1, Verified ORF, Mitochondrial ribosomal protein of the small subunit	17.47	1	1	0.570228	0.504922	1.00511	-0.810389	-0.985867	0.00735474	0.994996	0.953343	0.00217872	0.0207509	25.6466	25.5737	25.8401	25.1324	25.3658	26.5401	26.3942	26.2916	26.8057	26.482	26.6494	26.8646	9	9	9	10	9	11	12	11	11	13	13	13	9	9	9	10	9	11	12	11
941	YMR177W	YMR177W	MMT1	>YMR177W MMT1 SGDID:S000004789, Chr XIII from 616566-618098, Genome Release 64-2-1, Verified ORF, Putative metal transporter involved in mitochondrial iron accumulation;MMT1 has a paralog, MMT2, that arose from the whole genome duplication	56.209	1	1	3.51334	3.58685	0.59047	1.81284	1.84272	-0.760065	0.000697069	0.00851015	3.15672	2.07006	21.3995	21.5266	21.0635	22.0288	21.3711	22.8699	19.7594	19.6345	19.1571	20.5986	20.0971	20.0459	3	4	2	4	3	4	1	1	1	1	2	1	3	4	2	4	3	4	1	1
944	YMR188C	YMR188C	MRPS17	>YMR188C MRPS17 SGDID:S000004800, Chr XIII from 637004-636291, Genome Release 64-2-1, reverse complement, Verified ORF, Mitochondrial ribosomal protein of the small subunit	27.635	1	1	0.860162	0.91975	1.0224	-0.217319	-0.120686	0.0319538	0.695802	0.597321	0.157514	0.223792	24.415	24.6475	24.7421	24.09	24.5259	25.0928	24.1633	24.8162	25.477	23.9945	24.9176	25.1587	9	10	9	8	9	11	12	13	14	11	14	13	9	10	9	8	9	11	12	13
945	YMR189W	YMR189W	GCV2	>YMR189W GCV2 SGDID:S000004801, Chr XIII from 637500-640604, Genome Release 64-2-1, Verified ORF, P subunit of the mitochondrial glycine decarboxylase complex;glycine decarboxylase is required for the catabolism of glycine to 5,10-methylene-THF;expressi	114.45	1	1	NaN	0.729185	1.18214	NaN	-0.455643	0.241404	NaN	0.886491	NaN	0.0523258	NaN	18.5446	NaN	18.557	19.0526	18.7385	18.2923	NaN	18.3819	19.0366	18.8778	19.8007	0	1	0	1	1	1	1	0	1	2	3	1	0	1	0	1	1	1	1	0
946	YMR193W	YMR193W	MRPL24	>YMR193W MRPL24 SGDID:S000004806, Chr XIII from 650036-650812, Genome Release 64-2-1, Verified ORF, Mitochondrial ribosomal protein of the large subunit;two mitochondrial ribosomal proteins, YmL14 and YmL24, have been assigned to the same gene	30.049	1	1	2.01464	1.71853	1.41423	1.01052	0.781172	0.500017	0.0111049	0.0366021	1.95449	1.43649	25.0737	25.1994	25.6462	24.4694	24.5437	25.4061	23.8693	24.4331	24.5853	23.8053	24.0537	24.2168	11	11	10	9	11	11	9	11	10	6	10	10	11	11	10	9	11	11	9	11
950	YMR203W	YMR203W	TOM40	>YMR203W TOM40 SGDID:S000004816, Chr XIII from 668492-669655, Genome Release 64-2-1, Verified ORF, Component of the TOM (translocase of outer membrane) complex;responsible for recognition and initial import steps for all mitochondrially directed proteins	42.038	1	1	0.664097	0.808781	0.840147	-0.590534	-0.306179	-0.251286	0.989928	0.778883	0.00439656	0.108528	23.0069	23.0138	23.016	23.5915	23.2816	22.9174	23.5431	23.364	23.9012	22.989	23.7161	24.004	5	4	5	5	5	4	5	5	5	5	5	6	5	4	5	5	5	4	5	5
951	YMR205C	YMR205C	PFK2	>YMR205C PFK2 SGDID:S000004818, Chr XIII from 674766-671887, Genome Release 64-2-1, reverse complement, Verified ORF, Beta subunit of heterooctameric phosphofructokinase;involved in glycolysis;indispensable for anaerobic growth;activated by fructose-2,	104.62	1	1	0.041436	0.0472284	1.08214	-4.59297	-4.4042	0.113886	0.999887	0.997361	4.91104e-05	0.00114772	19.4667	19.7445	18.5608	19.5075	17.8854	20.0375	23.8647	23.9585	23.7278	24.1468	23.8704	22.6258	4	2	3	2	2	5	15	14	12	16	15	14	4	2	3	2	2	5	15	14
954	YMR225C	YMR225C	MRPL44	>YMR225C MRPL44 SGDID:S000004838, Chr XIII from 721198-720960,721403-721346, Genome Release 64-2-1, reverse complement, Verified ORF, Mitochondrial ribosomal protein of the large subunit;protein abundance increases in response to DNA replication stress	11.476	1	1	NaN	0.572118	0.635779	NaN	-0.805614	-0.653402	NaN	0.963939	NaN	0.0159502	NaN	NaN	NaN	18.0779	17.9145	17.7325	NaN	18.8651	NaN	18.0912	19.1229	18.9277	0	0	0	1	1	1	0	1	1	1	1	1	0	0	0	1	1	1	0	1
958	YMR241W	YMR241W	YHM2	>YMR241W YHM2 SGDID:S000004854, Chr XIII from 751961-752905, Genome Release 64-2-1, Verified ORF, Citrate and oxoglutarate carrier protein;exports citrate from and imports oxoglutarate into the mitochondrion, causing net export of NADPH reducing equivale	34.184	1	1	1.59623	2.26844	0.749514	0.674671	1.1817	-0.415972	0.0329829	0.000212958	1.48171	3.67171	25.9878	25.4449	25.9308	26.2935	26.1097	26.2083	25.4322	25.1798	24.7274	25.2148	24.9264	24.9251	9	9	10	10	10	12	7	10	8	9	11	7	9	9	10	10	10	12	7	10
962	YMR267W	YMR267W	PPA2	>YMR267W PPA2 SGDID:S000004880, Chr XIII from 801772-802704, Genome Release 64-2-1, Verified ORF, Mitochondrial inorganic pyrophosphatase;required for mitochondrial function and possibly involved in energy generation from inorganic pyrophosphate	35.572	1	1	1.17638	0.974785	1.14646	0.234352	-0.0368443	0.197187	0.359525	0.519654	0.444271	0.284285	21.083	21.2802	21.0015	21.0114	21.6236	20.1381	19.69	21.5829	21.3887	20.5063	22.0651	20.3122	2	2	2	2	2	1	3	4	3	1	5	3	2	2	2	2	2	1	3	4
964	YMR282C	YMR282C	AEP2	>YMR282C AEP2 SGDID:S000004895, Chr XIII from 835098-833356, Genome Release 64-2-1, reverse complement, Verified ORF, Mitochondrial protein;likely involved in translation of the mitochondrial OLI1 mRNA;exhibits genetic interaction with the OLI1 mRNA 5-	67.523	1	1	3.8714	1.55483	0.926622	1.95285	0.636753	-0.109947	0.128013	0.0240053	0.892745	1.61969	22.1805	21.8859	21.7421	21.8188	22.3159	22.0037	NaN	21.4151	21.4894	21.4667	21.0845	21.677	5	3	4	5	5	5	0	7	3	4	5	5	5	3	4	5	5	5	0	7
965	YMR286W	YMR286W	MRPL33	>YMR286W MRPL33 SGDID:S000004899, Chr XIII from 841942-842202, Genome Release 64-2-1, Verified ORF, Mitochondrial ribosomal protein of the large subunit	9.5311	1	1	0.605118	1.27477	0.758243	-0.72471	0.350239	-0.399267	0.962124	0.237919	0.0167688	0.623571	24.8787	25.2462	24.6169	24.6207	25.5732	25.7457	25.1868	25.7081	26.021	24.4116	25.2632	25.2142	7	8	7	7	8	8	6	8	8	6	8	8	7	8	7	7	8	8	6	8
968	YMR302C	YMR302C	YME2	>YMR302C YME2 SGDID:S000004917, Chr XIII from 872625-870073, Genome Release 64-2-1, reverse complement, Verified ORF, Integral inner mitochondrial membrane protein;role in maintaining mitochondrial nucleoid structure and number;mutants exhibit an increa	96.687	1	1	0.561117	0.848309	0.82265	-0.833626	-0.237339	-0.281649	0.983472	0.74936	0.00723795	0.12531	26.0148	25.2765	25.7549	25.5399	26.4133	25.938	26.7622	26.2569	26.528	26.5985	25.9833	26.0214	32	29	32	26	38	32	35	36	35	34	36	34	32	29	32	26	38	32	35	36
972	YNL005C	YNL005C	MRP7	>YNL005C MRP7 SGDID:S000004950, Chr XIV from 622428-621313, Genome Release 64-2-1, reverse complement, Verified ORF, Mitochondrial ribosomal protein of the large subunit	43.226	1	1	2.05416	1.86096	1.0927	1.03855	0.896048	0.127901	0.0168629	0.0906441	1.77307	1.04266	24.9592	25.4833	25.4651	24.3539	25.3153	25.8547	23.7935	24.241	24.7575	23.6798	24.3041	24.8518	15	15	18	13	15	15	14	16	17	9	18	17	15	15	18	13	15	15	14	16
975	YNL037C	YNL037C	IDH1	>YNL037C IDH1 SGDID:S000004982, Chr XIV from 559002-557920, Genome Release 64-2-1, reverse complement, Verified ORF, Subunit of mitochondrial NAD(+)-dependent isocitrate dehydrogenase;complex catalyzes the oxidation of isocitrate to alpha-ketoglutarate i	39.324	1	1	0.660641	0.611467	0.98847	-0.598063	-0.709654	-0.0167313	0.926746	0.928132	0.0330391	0.0323904	24.0039	24.4945	24.0265	24.4181	24.4056	23.7514	24.6441	24.345	25.3301	24.3766	24.837	25.4905	11	12	12	9	11	11	10	13	13	12	14	12	11	12	12	9	11	11	10	13
977	YNL052W	YNL052W	COX5A	>YNL052W COX5A SGDID:S000004997, Chr XIV from 531725-532186, Genome Release 64-2-1, Verified ORF, Subunit Va of cytochrome c oxidase;cytochrome c oxidase is the terminal member of the mitochondrial inner membrane electron transport chain;Cox5Ap is predo	17.14	1	1	1.05709	1.32872	0.80904	0.0800934	0.410038	-0.305717	0.37264	0.053297	0.428711	1.2733	24.9213	24.3863	24.6237	25.0722	24.9027	24.8736	24.5985	24.8395	24.253	24.6458	24.7979	24.1746	8	7	6	6	7	8	7	7	7	7	8	7	6	6	4	5	5	6	6	6
978	YNL055C	YNL055C	POR1	>YNL055C POR1 SGDID:S000005000, Chr XIV from 518845-517994, Genome Release 64-2-1, reverse complement, Verified ORF, Mitochondrial porin (voltage-dependent anion channel);outer membrane protein required for maintenance of mitochondrial osmotic stability	30.428	1	1	0.822441	0.811238	1.13863	-0.282017	-0.301804	0.187302	0.801956	0.818386	0.0958497	0.087042	28.075	28.0166	28.3553	27.9477	28.034	27.9032	28.4677	27.9322	28.893	27.7718	28.2368	28.7818	21	22	21	21	21	21	23	23	23	23	23	24	21	22	21	21	21	21	23	23
982	YNL071W	YNL071W	LAT1	>YNL071W LAT1 SGDID:S000005015, Chr XIV from 491523-492971, Genome Release 64-2-1, Verified ORF, Dihydrolipoamide acetyltransferase component (E2) of the PDC;the pyruvate dehydrogenase complex (PDC) catalyzes the oxidative decarboxylation of pyruvate to	51.817	1	1	0.0921909	0.129649	0.514231	-3.43923	-2.94732	-0.959513	0.999744	0.99979	0.000111289	9.11552e-05	28.4873	28.534	27.8159	29.2795	29.4301	29.0062	32.1539	31.6864	31.3146	32.5347	32.3061	31.7169	22	18	19	22	24	22	33	31	29	30	31	31	22	18	19	22	24	22	33	31
983	YNL073W	YNL073W	MSK1	>YNL073W MSK1 SGDID:S000005017, Chr XIV from 488386-490116, Genome Release 64-2-1, Verified ORF, Mitochondrial lysine-tRNA synthetase;required for import of both aminoacylated and deacylated forms of tRNA(Lys) into mitochondria and for aminoacylation of	66.127	1	1	4572.1	8483.36	1.15111	12.1586	13.0504	0.203032	7.41633e-05	2.31194e-05	4.12981	4.63602	29.2634	29.0346	28.7813	28.6441	28.665	29.1611	16.1066	15.9257	NaN	16.8049	15.9969	14.5172	37	36	35	36	36	36	2	2	0	2	1	1	37	36	35	36	36	36	2	2
984	YNL081C	YNL081C	SWS2	>YNL081C SWS2 SGDID:S000005025, Chr XIV from 476619-476188, Genome Release 64-2-1, reverse complement, Verified ORF, Putative mitochondrial ribosomal protein of the small subunit;has similarity to E. coli S13 ribosomal protein;participates in controllin	16.089	1	1	0.454732	0.812305	0.698696	-1.13691	-0.299906	-0.517263	0.995515	0.804861	0.00195241	0.094279	22.2875	22.4116	22.592	22.6547	22.7857	23.4025	23.3187	23.3721	24.011	22.8366	23.3814	23.5246	6	5	5	5	5	6	6	6	5	6	6	6	6	5	5	5	5	6	6	6
986	YNL100W	YNL100W	MIC27	>YNL100W MIC27 SGDID:S000005044, Chr XIV from 437613-438317, Genome Release 64-2-1, Verified ORF, Component of the MICOS complex;MICOS (formerly MINOS or MitOS) is a mitochondrial inner membrane complex that extends into the intermembrane space and has a	26.959	1	1	1.15506	2.19884	0.833181	0.207964	1.13674	-0.263298	0.341421	0.00252163	0.46671	2.59832	24.452	23.3306	23.5831	24.4192	23.8801	23.8564	24.1686	23.0304	23.5429	23.0817	22.8788	22.785	8	7	6	8	7	7	9	7	8	9	7	8	8	7	6	8	7	7	9	7
988	YNL104C	YNL104C	LEU4	>YNL104C LEU4 SGDID:S000005048, Chr XIV from 426754-424895, Genome Release 64-2-1, reverse complement, Verified ORF, Alpha-isopropylmalate synthase (2-isopropylmalate synthase);the main isozyme responsible for the first step in the leucine biosynthesis p	68.408	1	1	0.771468	0.682843	0.908104	-0.374321	-0.550375	-0.139071	0.90531	0.944407	0.0432027	0.0248408	23.0712	23.1593	23.5123	23.3619	23.3951	23.4032	23.4307	23.4233	24.0118	23.5367	23.8241	24.4504	14	12	14	12	14	13	15	16	16	14	17	18	8	7	8	7	9	7	10	10
991	YNL121C	YNL121C	TOM70	>YNL121C TOM70 SGDID:S000005065, Chr XIV from 400537-398684, Genome Release 64-2-1, reverse complement, Verified ORF, Component of the TOM (translocase of outer membrane) complex;involved in the recognition and initial import steps for all mitochondriall	70.122	1	1	3.52384	2.69678	1.1609	1.81715	1.43124	0.215246	0.00156286	0.00631881	2.80608	2.19937	25.9001	25.4089	25.5777	25.4759	25.426	25.3391	23.7157	23.441	24.2786	23.4098	23.9833	24.5542	21	19	17	19	20	20	11	13	14	9	16	16	21	19	17	19	20	20	11	13
992	YNL131W	YNL131W	TOM22	>YNL131W TOM22 SGDID:S000005075, Chr XIV from 378767-379225, Genome Release 64-2-1, Verified ORF, Component of the TOM (Translocase of Outer Membrane) complex;responsible for initial import of mitochondrially directed proteins;mediates interaction betwe	16.79	1	1	NaN	0.266315	NaN	NaN	-1.90879	NaN	NaN	0.991593	NaN	0.00366657	NaN	20.5903	21.2643	NaN	19.5751	NaN	NaN	20.811	20.9613	20.3126	21.4312	21.2981	2	1	1	1	2	0	1	1	3	3	3	3	2	1	1	1	2	0	1	1
994	YNL137C	YNL137C	NAM9	>YNL137C NAM9 SGDID:S000005081, Chr XIV from 370055-368595, Genome Release 64-2-1, reverse complement, Verified ORF, Mitochondrial ribosomal component of the small subunit	56.355	1	1	1.27247	1.13571	1.23092	0.347628	0.183598	0.29974	0.181099	0.35893	0.742083	0.44499	24.9855	25.0397	25.0624	24.3847	24.6905	25.1132	24.0533	24.7819	25.2095	23.7044	24.8814	25.0517	19	17	17	12	15	18	15	18	19	17	17	18	19	17	17	12	15	18	15	18
997	YNL169C	YNL169C	PSD1	>YNL169C PSD1 SGDID:S000005113, Chr XIV from 317671-316169, Genome Release 64-2-1, reverse complement, Verified ORF, Phosphatidylserine decarboxylase of the mitochondrial inner membrane;converts phosphatidylserine to phosphatidylethanolamine;regulates m	56.594	1	1	3.29364	5.45785	0.823345	1.71968	2.44833	-0.280432	0.000117335	2.24322e-05	3.93057	4.64913	24.0863	24.0145	23.7161	24.2354	24.2076	24.2152	22.0781	22.3462	22.2335	21.9761	21.8023	21.5348	8	7	8	8	10	10	6	6	5	5	5	4	8	7	8	8	10	10	6	6
999	YNL177C	YNL177C	MRPL22	>YNL177C MRPL22 SGDID:S000005121, Chr XIV from 304615-303686, Genome Release 64-2-1, reverse complement, Verified ORF, Mitochondrial ribosomal protein of the large subunit	34.897	1	1	1.2421	1.26753	1.21251	0.31278	0.342018	0.277994	0.119646	0.00615592	0.922104	2.21071	23.2585	23.5156	22.9664	22.8569	22.9868	23.0629	23.2475	22.8455	22.7092	22.5698	22.7288	22.582	4	6	4	4	7	7	5	5	5	6	6	5	4	6	4	4	7	7	5	5
1003	YNL185C	YNL185C	MRPL19	>YNL185C MRPL19 SGDID:S000005129, Chr XIV from 292669-292193, Genome Release 64-2-1, reverse complement, Verified ORF, Mitochondrial ribosomal protein of the large subunit	16.67	1	1	0.91262	1.04758	1.01525	-0.131914	0.0670624	0.0218372	0.61268	0.429877	0.212766	0.366656	24.1305	24.6861	24.4049	23.9721	24.5943	24.5895	23.905	24.4347	25.2776	23.8577	24.2436	24.8536	5	5	6	6	6	7	6	6	6	5	6	5	5	5	6	6	6	7	6	6
1010	YNL252C	YNL252C	MRPL17	>YNL252C MRPL17 SGDID:S000005196, Chr XIV from 172286-171441, Genome Release 64-2-1, reverse complement, Verified ORF, Mitochondrial ribosomal protein of the large subunit	32.212	1	1	1.03745	1.44701	0.934645	0.0530396	0.533073	-0.0975094	0.43803	0.10213	0.358497	0.990845	24.8405	25.0186	24.8139	24.7279	25.2622	24.9754	24.2348	25.2818	24.9973	23.9212	25.0153	24.43	9	11	12	10	9	9	11	13	13	13	13	9	9	11	12	10	9	9	11	13
1014	YNL284C	YNL284C	MRPL10	>YNL284C MRPL10 SGDID:S000005228, Chr XIV from 104102-103134, Genome Release 64-2-1, reverse complement, Verified ORF, Mitochondrial ribosomal protein of the large subunit;appears as two protein spots (YmL10 and YmL18) on two-dimensional SDS gels	36.347	1	1	1.52866	1.21907	1.28861	0.612267	0.28578	0.365812	0.0703913	0.24551	1.15248	0.609931	25.2481	25.6985	25.4279	24.6858	25.2273	25.3639	24.2444	25.2565	25.0367	24.1757	25.1109	25.133	13	13	13	8	14	14	12	14	13	12	14	12	13	13	13	8	14	14	12	14
1019	YNL306W	YNL306W	MRPS18	>YNL306W MRPS18 SGDID:S000005250, Chr XIV from 58155-58808, Genome Release 64-2-1, Verified ORF, Mitochondrial ribosomal protein of the small subunit;essential for viability, unlike most other mitoribosomal proteins	24.563	1	1	0.781805	0.707672	1.1935	-0.35512	-0.498848	0.255198	0.821845	0.902391	0.0852103	0.0446054	23.6775	23.6793	23.7695	23.4028	23.2798	23.6781	23.3907	24.4776	24.3233	23.3576	24.202	24.2977	5	4	5	4	5	5	4	5	5	5	5	5	5	4	5	4	5	5	4	5
1020	YNL310C	YNL310C	ZIM17	>YNL310C ZIM17 SGDID:S000005254, Chr XIV from 52431-51907, Genome Release 64-2-1, reverse complement, Verified ORF, Protein co-chaperone with a zinc finger motif;essential for protein import into mitochondria;may act with Pam18p to facilitate recognitio	19.855	1	1	1.11706	1.48231	0.748797	0.159704	0.567848	-0.417353	0.358509	0.0649466	0.4455	1.18744	21.7999	21.4334	20.7926	21.8136	21.5083	21.9561	20.6111	21.4415	21.4943	20.811	21.0555	21.7079	4	4	3	1	4	3	3	4	4	4	4	4	4	4	3	1	4	3	3	4
1021	YNL315C	YNL315C	ATP11	>YNL315C ATP11 SGDID:S000005259, Chr XIV from 44280-43324, Genome Release 64-2-1, reverse complement, Verified ORF, Molecular chaperone;required for the assembly of alpha and beta subunits into the F1 sector of mitochondrial F1F0 ATP synthase;N-terminal	36.851	1	1	2.5251	1.93497	1.83768	1.33634	0.952314	0.877886	0.0054728	0.135816	2.26179	0.867049	22.0508	21.9318	21.7666	21.389	20.4255	21.301	21.0245	20.0451	20.6705	18.7493	20.5269	20.9824	2	2	2	2	3	3	1	2	3	3	3	2	2	2	2	2	3	3	1	2
1024	YNL328C	YNL328C	MDJ2	>YNL328C MDJ2 SGDID:S000005272, Chr XIV from 23274-22834, Genome Release 64-2-1, reverse complement, Verified ORF, Constituent of the mitochondrial import motor;associated with the presequence translocase;function overlaps with that of Pam18p;stimulate	16.474	1	1	NaN	NaN	NaN	NaN	NaN	NaN	NaN	NaN	NaN	NaN	NaN	NaN	NaN	NaN	NaN	NaN	NaN	NaN	NaN	17.882	18.8205	NaN	1	1	1	0	0	0	1	1	0	1	1	1	1	1	1	0	0	0	1	1
1026	YNR001C;YCR005C	YNR001C	CIT1	>YNR001C CIT1 SGDID:S000005284, Chr XIV from 631061-629622, Genome Release 64-2-1, reverse complement, Verified ORF, Citrate synthase;catalyzes the condensation of acetyl coenzyme A and oxaloacetate to form citrate;the rate-limiting enzyme of the TCA cy	53.359	2	1	0.730102	0.740044	0.904145	-0.453831	-0.434317	-0.145374	0.906864	0.845008	0.0424579	0.0731393	24.9984	25.3603	25.386	25.7645	25.5183	24.8981	25.8666	25.2002	26.0394	25.2907	26.0364	26.1567	15	15	16	13	18	16	17	14	15	16	18	17	15	15	16	13	18	16	17	14
1030	YNR017W	YNR017W	TIM23	>YNR017W TIM23 SGDID:S000005300, Chr XIV from 662913-663581, Genome Release 64-2-1, Verified ORF, Essential component of the TIM23 complex;involved in protein import into mitochondrial matrix and inner membrane;with Tim17p, contributes to architecture a	23.243	1	1	1.0703	1.32206	0.974842	0.0980206	0.402782	-0.0367603	0.281187	0.149434	0.551005	0.825552	23.8694	23.5278	23.7492	23.9481	23.5505	23.7581	23.8401	23.4339	23.5783	23.6403	23.693	22.715	5	5	5	6	5	5	6	6	5	5	5	5	5	5	5	6	5	5	6	6
1031	YNR018W	YNR018W	RCF2	>YNR018W RCF2 SGDID:S000005301, Chr XIV from 664270-664944, Genome Release 64-2-1, Verified ORF, Cytochrome c oxidase subunit;has a role in assembly of respiratory supercomplexes;similar to Rcf1p, and either Rcf1p or Rcf2p is required for late-stage ass	25.344	1	1	1.41778	2.23449	0.610988	0.503635	1.15995	-0.710785	0.0662686	0.00173836	1.17869	2.75986	25.477	25.5087	25.1354	26.0099	26.1419	26.1017	25.3209	24.782	24.5072	25.2688	24.8625	24.6423	8	9	7	7	9	8	7	6	7	7	7	7	8	9	7	7	9	8	7	6
1032	YNR020C	YNR020C	ATP23	>YNR020C ATP23 SGDID:S000005303, Chr XIV from 668222-667410, Genome Release 64-2-1, reverse complement, Verified ORF, Putative metalloprotease of the mitochondrial inner membrane;required for processing of Atp6p;has an additional role in assembly of the	32.226	1	1	14792.6	17754	0.859616	13.8526	14.1159	-0.218235	9.30924e-05	3.48564e-07	4.03109	6.45772	31.4841	31.1513	31.6377	31.3984	31.5031	32.0263	15.9333	17.2991	19.4829	17.2187	17.8211	17.5404	13	12	13	13	12	13	4	3	2	2	4	1	13	12	13	13	12	13	4	3
1034	YNR022C	YNR022C	MRPL50	>YNR022C MRPL50 SGDID:S000005305, Chr XIV from 670193-669774, Genome Release 64-2-1, reverse complement, Verified ORF, Mitochondrial ribosomal protein of the large subunit;not essential for mitochondrial translation	16.283	1	1	0.941323	1.1195	1.04878	-0.0872383	0.162851	0.0687065	0.554442	0.398841	0.256144	0.399201	22.8019	23.3381	24.043	22.4967	23.5544	23.9259	22.7167	23.3665	24.3615	22.4174	23.2299	23.8411	6	7	8	5	7	8	7	8	8	7	8	8	6	7	8	5	7	8	7	8
1036	YNR036C	YNR036C	MRPS12	>YNR036C MRPS12 SGDID:S000005319, Chr XIV from 694822-694361, Genome Release 64-2-1, reverse complement, Verified ORF, Mitochondrial protein;may interact with ribosomes based on co-purification experiments;similar to E. coli and human mitochondrial S12	16.916	1	1	0.968818	1.78261	0.987856	-0.045702	0.833994	-0.0176277	0.554107	0.0210386	0.256406	1.67698	24.6479	24.4746	24.9839	24.6883	24.6389	24.8319	24.1926	25.0149	25.036	23.3655	23.9812	24.3106	6	6	6	6	6	7	7	7	7	7	6	7	6	6	6	6	6	7	7	7
1037	YNR037C	YNR037C	RSM19	>YNR037C RSM19 SGDID:S000005320, Chr XIV from 695327-695052, Genome Release 64-2-1, reverse complement, Verified ORF, Mitochondrial ribosomal protein of the small subunit;has similarity to E. coli S19 ribosomal protein	10.275	1	1	0.910303	1.33869	0.868983	-0.135582	0.420822	-0.2026	0.670377	0.140906	0.173681	0.851069	23.9475	23.3273	23.8233	23.8039	23.9866	23.9154	23.5041	23.7677	24.2331	22.8385	23.642	23.963	2	4	4	3	3	4	4	4	4	4	4	5	2	4	4	3	3	4	4	4
1038	YNR040W	YNR040W		>YNR040W YNR040W SGDID:S000005323, Chr XIV from 699690-700460, Genome Release 64-2-1, Uncharacterized ORF, Putative protein of unknown function;the authentic, non-tagged protein is detected in highly purified mitochondria in high-throughput studies	28.636	1	1	1.14291	1.64265	1.05912	0.192715	0.716028	0.0828667	0.238453	0.00335972	0.622597	2.4737	22.2113	21.8506	21.4992	21.6811	21.9372	21.6941	21.9254	21.4834	21.5742	21.2158	21.107	20.8415	6	6	5	5	4	6	3	5	5	2	5	4	6	6	5	5	4	6	3	5
1040	YOL008W	YOL008W	COQ10	>YOL008W COQ10 SGDID:S000005368, Chr XV from 310312-310935, Genome Release 64-2-1, Verified ORF, Coenzyme Q (ubiquinone) binding protein;functions in the delivery of Q<sub>6</sub> to its proper location for electron transport during respiration;START do	23.765	1	1	0.968496	0.710236	1.0787	-0.0461826	-0.493629	0.109293	0.561119	0.906372	0.250945	0.0426936	21.905	22.617	22.1067	21.7433	22.2246	22.3329	22.5065	22.3678	21.8929	22.8673	22.8245	22.0898	4	4	5	3	3	4	4	5	5	5	5	4	4	4	5	3	3	4	4	5
1041	YOL009C	YOL009C	MDM12	>YOL009C MDM12 SGDID:S000005369, Chr XV from 310139-309324, Genome Release 64-2-1, reverse complement, Verified ORF, Mitochondrial outer membrane protein, ERMES complex subunit;required for transmission of mitochondria to daughter cells;required for mit	30.728	1	1	43.7822	12.3089	1.54355	5.45227	3.62163	0.626253	0.00258792	0.00113127	2.58705	2.94643	22.8561	24.5234	23.8911	23.0247	23.8036	22.5635	NaN	19.8036	NaN	19.8984	18.7574	19.8711	5	5	4	4	5	3	0	1	0	1	1	1	5	5	4	4	5	3	0	1
1043	YOL027C	YOL027C	MDM38	>YOL027C MDM38 SGDID:S000005387, Chr XV from 273724-272003, Genome Release 64-2-1, reverse complement, Verified ORF, Mitochondrial protein;forms a complex with Mba1p to facilitate recruitment of mRNA-specific translational activators to ribosomes;roles	65.004	1	1	1.02158	2.2389	0.767589	0.0307999	1.16279	-0.381594	0.470876	0.0570983	0.327094	1.24338	23.3988	22.7318	23.5191	23.0478	24.5799	23.1668	23.6006	22.5762	23.3805	21.9829	22.316	23.0073	3	4	4	4	4	4	5	4	4	3	4	4	3	4	4	4	4	4	5	4
1046	YOL053W	YOL053W	AIM39	>YOL053W AIM39 SGDID:S000005414, Chr XV from 230085-231272, Genome Release 64-2-1, Verified ORF, Putative protein of unknown function;null mutant displays elevated frequency of mitochondrial genome loss	45.85	1	1	2.23084	3.00378	0.900628	1.15759	1.58678	-0.150997	0.00231014	1.89422e-05	2.63636	4.72257	24.2487	24.223	23.7217	24.11	24.3566	24.1796	23.0992	22.8934	22.728	22.6458	22.5676	22.6726	10	10	10	10	10	10	6	9	7	7	6	5	10	10	10	10	10	10	6	9
1047	YOL071W	YOL071W	SDH5	>YOL071W SDH5 SGDID:S000005432, Chr XV from 196507-196995, Genome Release 64-2-1, Verified ORF, Protein required for flavinylation of Sdh1p;binds to Sdh1p and promotes FAD cofactor attachment, which is necessary for succinate dehydrogenase (SDH) complex	19.042	1	1	0.418183	0.360524	1.2155	-1.2578	-1.47183	0.281548	0.96345	0.977364	0.0161708	0.00994367	18.8614	17.6198	17.9971	18.3624	17.6713	17.5999	18.7663	19.4421	20.0433	18.4506	19.7443	19.8542	1	2	1	2	1	1	1	2	2	2	2	2	1	2	1	2	1	1	1	2
1048	YOL077W-A	YOL077W-A	ATP19	>YOL077W-A ATP19 SGDID:S000007339, Chr XV from 185438-185644, Genome Release 64-2-1, Verified ORF, Subunit k of the mitochondrial F1F0 ATP synthase;F1F0 ATP synthase is a large, evolutionarily conserved enzyme complex required for ATP synthesis;associat	7.5337	1	1	1.09381	0.574482	0.883376	0.129362	-0.799667	-0.1789	0.337453	0.957164	0.471786	0.0190138	21.8639	21.9769	21.2383	22.3417	21.8619	21.4123	21.8297	21.6171	21.2443	23.0842	22.2967	22.6339	1	1	1	1	2	2	2	2	2	2	3	2	1	1	1	1	2	2	2	2
1050	YOL095C	YOL095C	HMI1	>YOL095C HMI1 SGDID:S000005455, Chr XV from 141347-139227, Genome Release 64-2-1, reverse complement, Verified ORF, Mitochondrial inner membrane localized ATP-dependent DNA helicase;required for the maintenance of the mitochondrial genome;not required f	80.575	1	1	2.87365	2.44994	0.77504	1.52288	1.29275	-0.367657	0.0115565	0.00129158	1.93718	2.88888	18.8785	19.9449	18.7323	19.7493	19.4542	19.4551	NaN	17.6615	NaN	18.476	17.9335	18.3708	2	1	2	1	1	2	0	2	0	1	1	1	2	1	2	1	1	2	0	2
1051	YOL096C	YOL096C	COQ3	>YOL096C COQ3 SGDID:S000005456, Chr XV from 139045-138107, Genome Release 64-2-1, reverse complement, Verified ORF, O-methyltransferase;catalyzes two different O-methylation steps in ubiquinone (Coenzyme Q) biosynthesis;component of a mitochondrial ubiq	36.33	1	1	0.225273	0.387302	1.47608	-2.15026	-1.36847	0.561775	0.999285	0.901995	0.000310794	0.0447957	19.9859	19.5495	19.4366	19.2628	18.9335	19.0904	22.0885	21.3801	21.9543	NaN	21.3752	21.3076	2	1	1	1	1	2	3	2	3	1	2	2	2	1	1	1	1	2	3	2
1061	YOR017W	YOR017W	PET127	>YOR017W PET127 SGDID:S000005543, Chr XV from 361412-363814, Genome Release 64-2-1, Verified ORF, Protein with a role in 5-end processing of mitochondrial RNAs;located in the mitochondrial membrane	93.406	1	1	NaN	1.21622	1.15404	NaN	0.282402	0.206697	NaN	0.166015	NaN	0.779853	18.6547	18.0095	NaN	18.5668	17.983	18.4729	NaN	18.854	18.6143	NaN	18.1469	NaN	1	1	0	1	1	1	0	1	1	0	1	0	1	1	0	1	1	1	0	1
1062	YOR020C	YOR020C	HSP10	>YOR020C HSP10 SGDID:S000005546, Chr XV from 370844-370524, Genome Release 64-2-1, reverse complement, Verified ORF, Mitochondrial matrix co-chaperonin;inhibits the ATPase activity of Hsp60p, a mitochondrial chaperonin;involved in protein folding and so	11.372	1	1	1.22834	1.60916	0.929478	0.296705	0.686306	-0.105507	0.231867	0.0272862	0.63476	1.56406	26.4231	26.2319	26.4428	26.6874	26.5777	26.1492	25.5221	25.9364	26.7492	25.4769	25.7322	26.1464	6	6	7	6	6	6	7	7	7	7	7	7	6	6	7	6	6	6	7	7
1063	YOR020W-A	YOR020W-A		>YOR020W-A YOR020W-A SGDID:S000028526, Chr XV from 371685-371957, Genome Release 64-2-1, Uncharacterized ORF, Putative protein of unknown function;conserved in A. gossypii;the authentic, non-tagged protein is detected in highly purified mitochondria in	9.6176	1	1	1.01053	1.3618	1.39117	0.0151081	0.445511	0.476297	0.483066	0.162461	0.315994	0.789252	22.9411	21.9641	22.155	22.2958	21.9791	21.3565	22.6166	22.1027	22.2958	21.866	20.8924	21.5365	3	2	3	1	3	2	3	3	3	2	3	2	3	2	3	1	3	2	3	3
1066	YOR065W	YOR065W	CYT1	>YOR065W CYT1 SGDID:S000005591, Chr XV from 447439-448368, Genome Release 64-2-1, Verified ORF, Cytochrome c1;component of the mitochondrial respiratory chain;expression is regulated by the heme-activated, glucose-repressed Hap2p/3p/4p/5p CCAAT-binding	34.054	1	1	0.749479	1.08562	0.830586	-0.41604	0.118525	-0.267799	0.940643	0.349396	0.0265753	0.456683	26.4206	26.2758	26.0772	26.6127	26.386	26.5783	27.041	26.53	26.4508	26.679	26.6875	25.855	8	7	7	8	8	8	8	8	8	9	9	6	8	7	7	8	8	8	8	8
1070	YOR108W	YOR108W	LEU9	>YOR108W LEU9 SGDID:S000005634, Chr XV from 523027-524841, Genome Release 64-2-1, Verified ORF, Alpha-isopropylmalate synthase II (2-isopropylmalate synthase);catalyzes the first step in the leucine biosynthesis pathway;the minor isozyme, responsible fo	67.199	1	1	0.333033	0.792175	0.723626	-1.58626	-0.336109	-0.466684	0.92536	0.887951	0.0336891	0.0516112	NaN	19.6451	NaN	19.7241	19.7703	19.5163	20.2163	19.3535	20.1259	20.2147	19.5656	20.2388	6	6	6	6	6	7	7	8	8	7	9	8	0	1	0	1	1	1	2	2
1073	YOR125C	YOR125C	CAT5	>YOR125C CAT5 SGDID:S000005651, Chr XV from 559731-559030, Genome Release 64-2-1, reverse complement, Verified ORF, Protein required for ubiquinone (Coenzyme Q) biosynthesis;localizes to the matrix face of the mitochondrial inner membrane in a large comp	26.059	1	1	0.503301	0.500924	0.864337	-0.990507	-0.997335	-0.210335	0.998918	0.999798	0.000470099	8.75598e-05	23.6538	23.5333	23.3835	23.695	23.718	23.7887	24.5014	24.7233	24.3174	24.8691	24.7544	24.57	8	5	7	5	6	6	7	9	6	8	8	9	8	5	7	5	6	6	7	9
1075	YOR136W	YOR136W	IDH2	>YOR136W IDH2 SGDID:S000005662, Chr XV from 580250-581359, Genome Release 64-2-1, Verified ORF, Subunit of mitochondrial NAD(+)-dependent isocitrate dehydrogenase;complex catalyzes the oxidation of isocitrate to alpha-ketoglutarate in the TCA cycle;phos	39.739	1	1	0.586793	0.626506	1.15282	-0.769075	-0.674601	0.205164	0.995769	0.987103	0.00184138	0.00563735	25.1989	25.095	25.0606	24.9162	24.936	24.8868	25.6651	25.8142	26.1823	25.2019	25.8228	25.738	8	11	8	9	10	10	11	11	11	9	10	11	8	11	8	9	10	10	11	11
1076	YOR142W	YOR142W	LSC1	>YOR142W LSC1 SGDID:S000005668, Chr XV from 593057-594046, Genome Release 64-2-1, Verified ORF, Alpha subunit of succinyl-CoA ligase;succinyl-CoA ligase is a mitochondrial enzyme of the TCA cycle that catalyzes the nucleotide-dependent conversion of succ	35.032	1	1	0.804972	0.726111	0.624822	-0.31299	-0.461739	-0.678482	0.810756	0.90465	0.0911098	0.0435195	23.313	23.7208	23.1668	23.8967	24.4171	23.9222	23.4853	23.4042	24.25	24.1544	24.4875	24.9793	9	7	8	8	9	8	9	9	11	9	11	11	9	7	8	8	9	8	9	9
1077	YOR150W	YOR150W	MRPL23	>YOR150W MRPL23 SGDID:S000005676, Chr XV from 611999-612490, Genome Release 64-2-1, Verified ORF, Mitochondrial ribosomal protein of the large subunit;localizes to vacuole in response to H2O2	18.463	1	1	0.712911	0.83765	0.937868	-0.488207	-0.255581	-0.0925426	0.873973	0.734042	0.058502	0.134279	25.4845	25.3478	26.0039	25.2398	25.5122	26.3618	25.6013	26.0446	26.655	25.6791	25.967	26.2345	11	12	14	10	12	15	13	14	11	13	14	14	11	12	14	10	12	15	13	14
1079	YOR158W	YOR158W	PET123	>YOR158W PET123 SGDID:S000005684, Chr XV from 632164-633120, Genome Release 64-2-1, Verified ORF, Mitochondrial ribosomal protein of the small subunit;PET123 exhibits genetic interactions with PET122, which encodes a COX3 mRNA-specific translational acti	35.998	1	1	1.18661	1.19078	0.984803	0.246849	0.251911	-0.0220928	0.196597	0.272453	0.706422	0.564709	24.6027	25.0165	24.9126	24.4096	24.935	25.2534	24.1638	24.7005	24.927	24.0359	24.8418	24.9647	13	10	12	9	13	12	11	12	13	9	13	14	13	10	12	9	13	12	11	12
1082	YOR176W	YOR176W	HEM15	>YOR176W HEM15 SGDID:S000005702, Chr XV from 662401-663582, Genome Release 64-2-1, Verified ORF, Ferrochelatase;a mitochondrial inner membrane protein, catalyzes the insertion of ferrous iron into protoporphyrin IX, the eighth and final step in the heme	44.596	1	1	1.06188	0.948362	0.938083	0.0866222	-0.0764904	-0.0922127	0.351199	0.616473	0.454447	0.210086	26.4722	26.9483	26.6599	26.6309	27.0225	26.7036	26.298	26.8281	26.6944	26.6087	27.277	26.7008	18	16	17	15	18	18	17	18	15	20	19	19	18	16	17	15	18	18	17	18
1083	YOR187W	YOR187W	TUF1	>YOR187W TUF1 SGDID:S000005713, Chr XV from 684030-685343, Genome Release 64-2-1, Verified ORF, Mitochondrial translation elongation factor Tu;comprises both GTPase and guanine nucleotide exchange factor activities, while these activities are found in se	47.972	1	1	0.790154	0.616613	1.16333	-0.339794	-0.697563	0.218264	0.854454	0.927014	0.0683111	0.0329135	23.6923	24.117	23.9907	23.6582	23.9849	23.502	24.0016	24.0459	24.7718	23.6965	24.7045	24.8369	10	9	10	8	11	13	8	15	12	9	14	14	10	9	10	8	11	13	8	15
1085	YOR196C	YOR196C	LIP5	>YOR196C LIP5 SGDID:S000005722, Chr XV from 716837-715593, Genome Release 64-2-1, reverse complement, Verified ORF, Protein involved in biosynthesis of the coenzyme lipoic acid;has similarity to E. coli lipoic acid synthase	46.247	1	1	0.880829	1.53693	0.628434	-0.183065	0.620049	-0.670168	0.716152	0.0950056	0.144995	1.02225	18.9296	18.9934	19.2211	20.0863	20.1351	18.9332	19.767	18.8181	19.1081	19.0859	19.0711	19.1374	2	3	2	2	2	3	2	2	3	2	3	3	2	3	2	2	2	3	2	2
1086	YOR201C	YOR201C	MRM1	>YOR201C MRM1 SGDID:S000005727, Chr XV from 721708-720470, Genome Release 64-2-1, reverse complement, Verified ORF, Ribose methyltransferase;modifies a functionally critical, conserved nucleotide in mitochondrial 21S rRNA	46.387	1	1	1.36233	1.11525	1.07433	0.446075	0.157368	0.103432	0.0736222	0.340545	1.13299	0.467826	20.2683	19.4429	20.0085	19.4523	19.456	20.5012	19.4018	19.4209	19.5588	19.7328	19.6948	19.5097	3	3	2	1	2	2	2	2	1	1	2	1	3	3	2	1	2	2	2	2
1088	YOR222W	YOR222W	ODC2	>YOR222W ODC2 SGDID:S000005748, Chr XV from 758330-759253, Genome Release 64-2-1, Verified ORF, Mitochondrial inner membrane transporter;2-oxodicarboxylate transporter, exports 2-oxoadipate and 2-oxoglutarate from the mitochondrial matrix to the cytosol	34.007	1	1	1.33136	2.63161	0.560391	0.412899	1.39594	-0.835495	0.128348	0.0379458	0.891609	1.42084	22.0806	21.7318	21.1904	22.443	22.0745	22.9919	21.5874	20.9964	21.1804	20.8793	20.3385	22.1037	5	5	3	4	4	5	4	5	2	3	3	4	5	5	3	4	4	5	4	5
1090	YOR226C	YOR226C	ISU2	>YOR226C ISU2 SGDID:S000005752, Chr XV from 762084-761614, Genome Release 64-2-1, reverse complement, Verified ORF, Protein required for synthesis of iron-sulfur proteins;localized to the mitochondrial matrix;performs a scaffolding function in mitochond	16.93	1	1	NaN	NaN	NaN	NaN	NaN	NaN	NaN	NaN	NaN	NaN	NaN	NaN	NaN	NaN	NaN	NaN	NaN	19.702	18.9262	NaN	19.3895	19.5946	0	0	0	0	0	0	0	1	1	0	2	2	0	0	0	0	0	0	0	1
1091	YOR232W	YOR232W	MGE1	>YOR232W MGE1 SGDID:S000005758, Chr XV from 774573-775259, Genome Release 64-2-1, Verified ORF, Mitochondrial matrix cochaperone;nucleotide release factor for Ssc1p in protein translocation and folding;also acts as cochaperone for Ssq1p in folding of Fe	26.066	1	1	0.831222	0.987691	0.855611	-0.266695	-0.017868	-0.224974	0.988463	0.555611	0.00503944	0.255229	26.173	26.1777	25.9544	26.2725	26.5276	26.1799	26.3748	26.3823	26.348	26.2602	26.3132	26.4602	12	11	12	12	12	12	11	12	12	12	13	11	12	11	12	12	12	12	11	12
1097	YOR271C	YOR271C	FSF1	>YOR271C FSF1 SGDID:S000005797, Chr XV from 832042-831059, Genome Release 64-2-1, reverse complement, Uncharacterized ORF, Putative protein;predicted to be an alpha-isopropylmalate carrier;belongs to the sideroblastic-associated protein family;non-tagg	35.414	1	1	1.94904	3.00472	0.773374	0.962763	1.58723	-0.370762	0.000108523	4.32552e-05	3.96448	4.36396	25.5522	25.5801	25.5091	25.9163	25.8636	25.9737	24.6576	24.6562	24.4393	24.4661	24.1521	24.3738	12	12	12	11	13	12	11	10	11	11	13	12	12	12	12	11	13	12	11	10
1101	YOR286W	YOR286W	RDL2	>YOR286W RDL2 SGDID:S000005812, Chr XV from 850280-850729, Genome Release 64-2-1, Verified ORF, Protein with rhodanese activity;contains a rhodanese-like domain similar to Rdl1p, Uba4p, Tum1p, and Ych1p;overexpression causes a cell cycle delay;null mut	16.697	1	1	1.44874	1.33631	0.724033	0.534803	0.418259	-0.465872	0.0243578	0.124912	1.61336	0.903397	19.9399	20.1655	20.3017	20.3244	21.2026	20.2777	19.4562	19.4279	19.9186	20.0261	20.2703	20.2536	1	1	2	2	2	2	1	1	1	1	2	1	1	1	2	2	2	2	1	1
1108	YOR350C	YOR350C	MNE1	>YOR350C MNE1 SGDID:S000005877, Chr XV from 994855-992864, Genome Release 64-2-1, reverse complement, Verified ORF, Protein involved in splicing Group I aI5-beta intron from COX1 mRNA;mitochondrial matrix protein	77.229	1	1	0.777159	0.66774	NaN	-0.363718	-0.582642	NaN	0.714222	0.866202	0.146167	0.0623807	18.688	18.2296	NaN	NaN	17.4255	NaN	18.2849	18.5001	18.0082	17.4954	18.3821	18.1072	1	2	1	0	2	1	2	2	2	1	2	1	1	2	1	0	2	1	2	2
1109	YOR354C	YOR354C	MSC6	>YOR354C MSC6 SGDID:S000005881, Chr XV from 1003225-1001147, Genome Release 64-2-1, reverse complement, Verified ORF, Protein of unknown function;mutant is defective in directing meiotic recombination events to homologous chromatids;the authentic, non-t	79.946	1	1	0.271454	0.196365	1.77879	-1.88122	-2.34839	0.830893	0.993117	0.999939	0.00299977	2.67008e-05	20.1052	19.455	20.7194	19.3544	18.9579	19.4746	21.771	22.4919	21.6603	21.6641	21.6121	21.5559	3	1	3	2	2	4	3	6	4	3	6	6	3	1	3	2	2	4	3	6
1110	YOR356W	YOR356W	CIR2	>YOR356W CIR2 SGDID:S000005883, Chr XV from 1007221-1009116, Genome Release 64-2-1, Verified ORF, Putative ortholog of human ETF-dH;found in a large supramolecular complex with other mitochondrial dehydrogenases;may have a role in oxidative stress respo	69.633	1	1	1.1896	1.31178	0.918256	0.250473	0.391523	-0.123032	0.219776	0.107537	0.65802	0.968441	23.0519	22.7379	22.7728	22.9948	23.3535	22.5833	23.0263	22.0883	22.6965	22.5263	22.3682	22.8627	8	8	9	9	8	8	6	7	9	7	8	8	8	8	9	9	8	8	6	7
1112	YOR374W	YOR374W	ALD4	>YOR374W ALD4 SGDID:S000005901, Chr XV from 1039840-1041399, Genome Release 64-2-1, Verified ORF, Mitochondrial aldehyde dehydrogenase;required for growth on ethanol and conversion of acetaldehyde to acetate;phosphorylated;activity is K+ dependent;uti	56.723	1	1	0.551721	0.587911	1.08803	-0.857988	-0.766331	0.121721	0.994992	0.994442	0.00218026	0.00242043	26.8002	26.9837	26.4547	26.6659	26.6629	26.5447	27.5689	27.4452	27.7984	27.059	27.5249	27.5885	29	28	28	25	27	29	30	30	28	29	28	29	27	26	26	23	25	27	28	28
1115	YPL013C	YPL013C	MRPS16	>YPL013C MRPS16 SGDID:S000005934, Chr XVI from 529350-528985, Genome Release 64-2-1, reverse complement, Verified ORF, Mitochondrial ribosomal protein of the small subunit	13.639	1	1	0.996143	1.03605	0.945525	-0.00557518	0.0510902	-0.0808125	0.507721	0.459771	0.294375	0.337458	24.2762	24.241	24.44	24.0932	24.2692	24.8372	23.889	24.2849	24.8	23.5446	24.5483	24.9534	9	8	9	6	7	9	7	9	8	6	9	9	9	8	9	6	7	9	7	9
1119	YPL059W	YPL059W	GRX5	>YPL059W GRX5 SGDID:S000005980, Chr XVI from 444579-445031, Genome Release 64-2-1, Verified ORF, Glutathione-dependent oxidoreductase;hydroperoxide and superoxide-radical responsive;mitochondrial matrix protein involved in the synthesis/assembly of iron	16.931	1	1	0.393749	0.339259	1.02721	-1.34465	-1.55954	0.0387268	0.999023	0.99524	0.000424561	0.00207229	21.5467	21.4271	21.7232	21.7619	21.6701	21.1489	22.5909	22.9963	23.1437	22.5516	23.2501	23.4576	3	3	3	3	4	3	4	5	4	4	2	3	3	3	3	3	4	3	4	5
1120	YPL061W	YPL061W	ALD6	>YPL061W ALD6 SGDID:S000005982, Chr XVI from 432588-434090, Genome Release 64-2-1, Verified ORF, Cytosolic aldehyde dehydrogenase;activated by Mg2+ and utilizes NADP+ as the preferred coenzyme;required for conversion of acetaldehyde to acetate;constitu	54.414	1	1	0.237004	0.157279	NaN	-2.07702	-2.6686	NaN	0.993747	0.998814	0.00272422	0.000515323	19.3384	NaN	NaN	NaN	NaN	NaN	20.4022	20.57	20.5748	21.0954	20.7078	20.4309	1	0	0	0	0	0	4	4	3	4	4	3	1	0	0	0	0	0	4	4
1121	YPL063W	YPL063W	TIM50	>YPL063W TIM50 SGDID:S000005984, Chr XVI from 429939-431369, Genome Release 64-2-1, Verified ORF, Essential component of the TIM23 complex;acts as receptor for the translocase of the inner mitochondrial membrane (TIM23) complex guiding incoming precursor	55.098	1	1	1.60172	2.73578	0.785551	0.679626	1.45195	-0.348223	0.00231135	0.000155979	2.63613	3.80693	26.2756	26.1001	25.9821	26.5611	26.5785	26.2628	25.338	25.6035	25.3773	24.9168	24.9758	25.1539	15	14	15	14	15	16	11	13	10	13	16	13	15	14	15	14	15	16	11	13
1122	YPL078C	YPL078C	ATP4	>YPL078C ATP4 SGDID:S000005999, Chr XVI from 408744-408010, Genome Release 64-2-1, reverse complement, Verified ORF, Subunit b of the stator stalk of mitochondrial F1F0 ATP synthase;ATP synthase is a large, evolutionarily conserved enzyme complex require	26.925	1	1	1.71594	0.86574	1.63754	0.779001	-0.207994	0.711527	0.00263447	0.912019	2.57931	0.0399963	26.8212	26.4099	26.6538	25.9877	25.9607	25.8018	25.7405	25.8133	25.994	26.025	26.3495	25.9997	11	12	11	11	12	10	12	13	12	12	12	11	11	12	11	11	12	10	12	13
1123	YPL091W	YPL091W	GLR1	>YPL091W GLR1 SGDID:S000006012, Chr XVI from 375502-376953, Genome Release 64-2-1, Verified ORF, Cytosolic and mitochondrial glutathione oxidoreductase;converts oxidized glutathione to reduced glutathione;cytosolic Glr1p is the main determinant of the g	53.44	1	1	NaN	NaN	NaN	NaN	NaN	NaN	NaN	NaN	NaN	NaN	NaN	NaN	NaN	NaN	NaN	NaN	19.0564	18.7754	NaN	NaN	18.974	19.4544	0	0	0	0	0	0	1	1	1	0	1	1	0	0	0	0	0	0	1	1
1125	YPL098C	YPL098C	MGR2	>YPL098C MGR2 SGDID:S000006019, Chr XVI from 364727-364386, Genome Release 64-2-1, reverse complement, Verified ORF, Subunit of the TIM23 translocase complex;acts to couple Tim21p with the core Tim23 translocase;absolutely required for mitochondrial imp	12.252	1	1	4.20972	1.98883	1.00841	2.07372	0.991917	0.0120792	0.000420733	0.00732233	3.37599	2.13535	22.8204	22.5527	22.8058	22.509	22.5755	23.0583	21.044	20.3103	20.6035	21.6566	22.0398	21.4705	2	2	2	2	2	2	2	1	1	2	2	2	2	2	2	2	2	2	2	1
1126	YPL099C	YPL099C	INA17	>YPL099C INA17 SGDID:S000006020, Chr XVI from 364068-363520, Genome Release 64-2-1, reverse complement, Verified ORF, F1F0 ATPase synthase peripheral stalk assembly factor;subunit of the matrix-exposed inner mitochondrial membrane localized INA complex (	21.842	1	1	0.946792	4.11719	0.504749	-0.0788803	2.04166	-0.986362	0.557467	0.00237519	0.253781	2.6243	21.2538	20.5613	19.7267	21.3754	21.1938	21.9317	20.0786	20.7866	20.9133	NaN	19.5598	19.8903	2	2	1	1	2	2	1	1	1	1	1	1	2	2	1	1	2	2	1	1
1128	YPL103C	YPL103C	FMP30	>YPL103C FMP30 SGDID:S000006024, Chr XVI from 359406-358000, Genome Release 64-2-1, reverse complement, Verified ORF, Protein with a role in maintaining mitochondrial morphology;also involved in maintaining normal cardiolipin levels;mitochondrial inner	54.367	1	1	1.98264	2.67657	0.877097	0.987423	1.42039	-0.189192	0.0200539	0.00272499	1.6978	2.56464	22.6276	21.7093	22.3514	22.0757	22.3819	22.7982	21.5526	21.2643	20.909	21.229	21.0593	20.7063	4	4	4	4	5	5	3	3	2	4	3	2	4	4	4	4	5	5	3	3
1132	YPL118W	YPL118W	MRP51	>YPL118W MRP51 SGDID:S000006039, Chr XVI from 326628-327662, Genome Release 64-2-1, Verified ORF, Mitochondrial ribosomal protein of the small subunit;MRP51 exhibits genetic interactions with mutations in the COX2 and COX3 mRNA 5-untranslated leader seq	39.445	1	1	0.633196	0.700614	0.985586	-0.659275	-0.513308	-0.0209465	0.989482	0.974884	0.00459194	0.0110472	25.7111	25.7763	25.824	25.5353	25.8102	26.0288	26.1388	26.4046	26.7459	26.0727	26.4573	26.3842	14	16	14	13	13	18	19	19	18	18	18	19	14	16	14	13	13	18	19	19
1139	YPL132W	YPL132W	COX11	>YPL132W COX11 SGDID:S000006053, Chr XVI from 301716-302618, Genome Release 64-2-1, Verified ORF, Protein required for delivery of copper to Cox1p;mitochondrial inner membrane protein;association with mitochondrial ribosomes suggests that copper deliver	34.044	1	1	2.3742	3.83212	0.768703	1.24744	1.93814	-0.379501	0.00425141	0.00102803	2.37147	2.98799	22.8434	22.5626	22.8504	23.1231	22.8107	23.461	21.7691	21.7207	21.0242	21.5439	21.1746	20.862	5	6	6	5	6	6	4	5	4	5	6	5	5	6	6	5	6	6	4	5
1140	YPL134C	YPL134C	ODC1	>YPL134C ODC1 SGDID:S000006055, Chr XVI from 299503-298571, Genome Release 64-2-1, reverse complement, Verified ORF, Mitochondrial inner membrane transporter;2-oxodicarboxylate transporter, exports 2-oxoadipate and 2-oxoglutarate from the mitochondrial m	34.206	1	1	1.49311	1.52646	0.688512	0.578323	0.610186	-0.538446	0.0282947	0.0236785	1.5483	1.62565	25.0552	24.6868	24.4696	25.3871	24.9949	25.4449	24.4006	24.1416	23.9344	24.9088	24.7313	24.3563	10	9	10	9	11	9	11	10	10	11	10	11	10	9	10	9	11	9	11	10
1141	YPL135W	YPL135W	ISU1	>YPL135W ISU1 SGDID:S000006056, Chr XVI from 297553-298050, Genome Release 64-2-1, Verified ORF, Conserved protein of the mitochondrial matrix;performs a scaffolding function during assembly of iron-sulfur clusters, interacts physically and functionally	17.895	1	1	0.795084	0.66339	1.41137	-0.33082	-0.592072	0.497095	0.763277	0.927643	0.117318	0.0326192	19.676	20.9339	20.7386	19.691	19.9016	20.2646	20.9435	20.9158	20.4817	20.8409	19.9825	20.8101	1	2	1	1	1	1	2	2	2	2	2	2	1	2	1	1	1	1	2	2
1146	YPL173W	YPL173W	MRPL40	>YPL173W MRPL40 SGDID:S000006094, Chr XVI from 223143-224036, Genome Release 64-2-1, Verified ORF, Mitochondrial ribosomal protein of the large subunit	33.751	1	1	1.63003	1.67425	1.08037	0.704901	0.743513	0.111528	0.118353	0.141727	0.926821	0.848546	24.6708	25.3994	24.5979	24.1592	25.3518	24.8224	23.3144	24.7009	24.538	23.3156	24.9749	23.8123	9	10	10	7	10	8	8	9	9	7	8	8	9	10	10	7	10	8	8	9
1149	YPL183W-A	YPL183W-A	RTC6	>YPL183W-A RTC6 SGDID:S000007224, Chr XVI from 199095-199376, Genome Release 64-2-1, Verified ORF, Protein involved in translation;mutants have defects in biogenesis of nuclear ribosomes;sequence similar to prokaryotic ribosomal protein L36, may be a mi	10.698	1	1	0.989259	0.675626	1.20129	-0.0155792	-0.565702	0.264585	0.513976	0.872236	0.289057	0.059366	22.1656	21.9823	22.3537	21.4414	21.6024	22.6641	21.3848	22.6906	22.473	22.2446	22.3209	22.8395	1	1	1	1	1	1	1	1	1	1	1	1	1	1	1	1	1	1	1	1
1150	YPL188W	YPL188W	POS5	>YPL188W POS5 SGDID:S000006109, Chr XVI from 191406-192650, Genome Release 64-2-1, Verified ORF, Mitochondrial NADH kinase;phosphorylates NADH;also phosphorylates NAD(+) with lower specificity;required for the response to oxidative stress	46.246	1	1	0.688838	0.605606	NaN	-0.537764	-0.723549	NaN	0.995474	0.87806	0.00197004	0.0564757	NaN	NaN	NaN	NaN	NaN	NaN	18.9741	19.0697	18.8809	18.632	18.8605	19.592	0	0	0	0	0	0	2	2	3	1	1	1	0	0	0	0	0	0	2	2
1152	YPL215W	YPL215W	CBP3	>YPL215W CBP3 SGDID:S000006136, Chr XVI from 147416-148423, Genome Release 64-2-1, Verified ORF, Mitochondrial protein required for assembly of cytochrome bc1 complex;forms a complex with Cbp6p that binds to mt ribosomes near the polypeptide tunnel exit	39.083	1	1	1.56387	1.83294	0.945524	0.645119	0.874163	-0.0808144	0.0320267	0.0185495	1.49449	1.73167	25.8591	25.7731	25.7245	25.7283	25.9809	25.8899	24.6743	25.2119	25.535	24.4929	25.0442	25.4395	15	13	15	13	13	14	12	13	13	13	13	14	15	13	15	13	13	14	12	13
1154	YPL224C	YPL224C	MMT2	>YPL224C MMT2 SGDID:S000006145, Chr XVI from 128088-126634, Genome Release 64-2-1, reverse complement, Verified ORF, Putative metal transporter involved in mitochondrial iron accumulation;MMT2 has a paralog, MMT1, that arose from the whole genome duplica	52.434	1	1	7.3251	10.2213	0.830311	2.87285	3.35351	-0.268276	0.00278097	0.000387886	2.5558	3.4113	23.7589	23.1005	23.507	23.6301	23.2012	24.3399	19.6104	20.9311	21.2063	20.5821	20.4496	20.079	6	5	7	5	6	7	2	2	1	2	4	3	6	5	7	5	6	7	2	2
1160	YPL262W	YPL262W	FUM1	>YPL262W FUM1 SGDID:S000006183, Chr XVI from 47336-48802, Genome Release 64-2-1, Verified ORF, Fumarase;converts fumaric acid to L-malic acid in the TCA cycle;cytosolic and mitochondrial distribution determined by the N-terminal targeting sequence, prot	53.151	1	1	0.509673	0.587935	0.819042	-0.972357	-0.766272	-0.287991	0.988356	0.975825	0.00508657	0.0106281	22.4558	22.6567	22.3502	23.0248	22.9408	22.3611	23.6089	22.9598	23.8111	23.2205	23.5792	23.8257	11	9	9	7	11	7	11	10	12	9	11	12	11	9	9	7	11	7	11	10
1161	YPL270W	YPL270W	MDL2	>YPL270W MDL2 SGDID:S000006191, Chr XVI from 30482-32803, Genome Release 64-2-1, Verified ORF, Mitochondrial inner membrane half-type ABC transporter;required for respiratory growth at high temperature;localizes to vacuole membrane in response to H2O2;	85.136	1	1	7.65657	8.22111	0.604647	2.9367	3.03933	-0.725836	0.00130433	0.00105962	2.88461	2.97485	25.0966	24.1808	24.5097	25.7877	24.8847	25.2922	20.9655	22.066	21.9455	21.7268	22.214	22.9058	15	13	15	14	16	17	2	1	4	4	5	4	14	12	14	13	15	16	2	1
1162	YPL271W	YPL271W	ATP15	>YPL271W ATP15 SGDID:S000006192, Chr XVI from 30079-30267, Genome Release 64-2-1, Verified ORF, Epsilon subunit of the F1 sector of mitochondrial F1F0 ATP synthase;which is a large, evolutionarily conserved enzyme complex required for ATP synthesis;F1 t	6.7425	1	1	0.61962	0.379621	1.08234	-0.690544	-1.39737	0.114149	0.893483	0.992353	0.0489136	0.003334	22.5849	22.8087	21.5133	22.0416	22.8232	21.6998	22.996	22.5742	23.4083	23.7599	23.5122	23.4846	2	3	2	2	4	3	4	3	4	4	4	3	2	3	2	2	4	3	4	3
1163	YPR004C	YPR004C	AIM45	>YPR004C AIM45 SGDID:S000006208, Chr XVI from 565041-564007, Genome Release 64-2-1, reverse complement, Verified ORF, Putative ortholog of mammalian ETF-alpha;interacts with frataxin, Yfh1p;null mutant displays elevated frequency of mitochondrial genome	36.802	1	1	0.367156	0.454391	0.57024	-1.44553	-1.13799	-0.81036	0.989217	0.977602	0.00470856	0.00983785	20.7348	20.779	19.6425	21.2397	21.75	20.5977	22.093	21.6571	21.7428	21.9398	22.4004	22.6612	4	4	3	4	3	3	5	5	7	5	6	7	4	4	3	4	3	3	5	5
1164	YPR011C	YPR011C		>YPR011C YPR011C SGDID:S000006215, Chr XVI from 584042-583062, Genome Release 64-2-1, reverse complement, Verified ORF, Mitochondrial transporter;major substrates are adenosine 5-phosphosulfate (APS) and 3-phospho-adenosine 5-phosphosulfate (PAPS);me	35.913	1	1	NaN	NaN	NaN	NaN	NaN	NaN	NaN	NaN	NaN	NaN	NaN	NaN	NaN	NaN	NaN	16.3963	NaN	NaN	NaN	15.9228	17.5954	NaN	0	0	0	0	0	1	0	0	0	1	1	0	0	0	0	0	0	1	0	0
1166	YPR020W	YPR020W	ATP20	>YPR020W ATP20 SGDID:S000006224, Chr XVI from 599870-600217, Genome Release 64-2-1, Verified ORF, Subunit g of the mitochondrial F1F0 ATP synthase;reversibly phosphorylated on two residues;unphosphorylated form is required for dimerization of the ATP sy	12.921	1	1	0.73215	0.738444	0.811529	-0.449789	-0.437439	-0.301285	0.837238	0.761558	0.0771511	0.118297	22.9898	23.2192	21.928	23.307	23.6723	22.0616	23.1067	23.1048	23.2748	23.0355	23.3566	23.9611	3	2	1	3	3	3	3	2	2	3	3	3	3	2	1	3	3	3	3	2
1167	YPR021C	YPR021C	AGC1	>YPR021C AGC1 SGDID:S000006225, Chr XVI from 603357-600649, Genome Release 64-2-1, reverse complement, Verified ORF, Mitochondrial amino acid transporter;acts both as a glutamate uniporter and as an aspartate-glutamate exchanger;involved in nitrogen met	104.3	1	1	2.30071	2.62296	0.793462	1.20208	1.3912	-0.333767	0.0298235	0.0329743	1.52544	1.48182	21.0455	20.9833	20.107	21.1318	20.8078	21.1975	19.08	20.1982	19.2513	20.7213	19.274	18.9682	3	3	3	3	2	3	1	2	2	1	1	1	3	3	3	3	2	3	1	2
1168	YPR024W	YPR024W	YME1	>YPR024W YME1 SGDID:S000006228, Chr XVI from 610481-612724, Genome Release 64-2-1, Verified ORF, Catalytic subunit of the i-AAA protease complex;complex is located in the mitochondrial inner membrane;responsible for degradation of unfolded or misfolded	81.771	1	1	1.83354	3.0988	0.908227	0.874634	1.63171	-0.138876	0.00590858	0.00125393	2.22852	2.90173	25.8682	25.5824	26.0524	26.0261	25.7642	26.1292	25.0735	25.134	24.6715	24.4912	24.6173	23.916	25	23	26	20	23	24	24	22	17	20	26	18	25	23	26	20	23	24	24	22
1175	YPR058W	YPR058W	YMC1	>YPR058W YMC1 SGDID:S000006262, Chr XVI from 673751-674674, Genome Release 64-2-1, Verified ORF, Putative mitochondrial inner membrane transporter;proposed role in oleate metabolism and glutamate biosynthesis;member of the mitochondrial carrier (MCF) fa	33.375	1	1	2.38303	2.83686	0.583558	1.2528	1.50429	-0.777052	0.0223883	0.00820987	1.64998	2.08566	22.3889	21.1936	21.5085	23.0903	21.9065	22.4254	19.9772	20.5429	20.8125	21.2522	20.9585	20.6986	4	4	4	4	4	4	2	3	4	4	4	3	4	4	4	4	4	4	2	3
1178	YPR098C	YPR098C		>YPR098C YPR098C SGDID:S000006302, Chr XVI from 729385-728947,729528-729482, Genome Release 64-2-1, reverse complement, Verified ORF, Protein of unknown function;localized to the mitochondrial outer membrane	17.731	1	1	2.58517	2.39516	0.848432	1.37026	1.26012	-0.237129	0.00427672	0.00905424	2.36889	2.04315	21.5297	22.1318	21.5997	22.0396	22.0996	21.8334	20.7347	20.0029	20.4128	20.5599	20.2889	21.3433	2	2	1	2	2	2	1	1	1	1	2	2	2	2	1	2	2	2	1	1
1179	YPR100W	YPR100W	MRPL51	>YPR100W MRPL51 SGDID:S000006304, Chr XVI from 729791-730213, Genome Release 64-2-1, Verified ORF, Mitochondrial ribosomal protein of the large subunit	16.123	1	1	0.86072	1.75461	0.930127	-0.216385	0.81115	-0.1045	0.770528	0.0227656	0.113211	1.64272	25.9054	25.8085	25.8768	25.5534	26.3011	26.0498	25.5621	26.2616	26.4162	24.8036	25.3717	25.2956	10	9	10	8	10	11	9	10	9	10	11	10	10	9	10	8	10	11	9	10
1182	YPR116W	YPR116W	RRG8	>YPR116W RRG8 SGDID:S000006320, Chr XVI from 758648-759481, Genome Release 64-2-1, Verified ORF, Putative protein of unknown function;required for mitochondrial genome maintenance;null mutation results in a decrease in plasma membrane electron transport	31.133	1	1	0.387136	NaN	NaN	-1.36909	NaN	NaN	0.969454	NaN	0.0134728	NaN	NaN	NaN	NaN	NaN	NaN	20.1812	19.7531	19.8626	19.9548	NaN	20.2179	20.1806	0	0	0	0	0	1	1	2	1	0	2	2	0	0	0	0	0	1	1	2
1183	YPR125W	YPR125W	YLH47	>YPR125W YLH47 SGDID:S000006329, Chr XVI from 787961-789325, Genome Release 64-2-1, Verified ORF, Mitochondrial inner membrane protein;exposed to the mitochondrial matrix;associates with mitochondrial ribosomes;NOT required for respiratory growth;homo	52.174	1	1	1.45067	1.67857	0.757413	0.536716	0.747236	-0.400848	0.0689034	0.00360218	1.16176	2.44343	19.7155	20.0535	19.7718	20.117	20.4638	20.1625	19.812	18.8845	19.2343	19.5163	19.32	19.6655	2	1	2	1	1	2	1	2	2	2	2	1	2	1	2	1	1	2	1	2
1184	YPR134W	YPR134W	MSS18	>YPR134W MSS18 SGDID:S000006338, Chr XVI from 798051-798857, Genome Release 64-2-1, Verified ORF, Nuclear encoded protein needed for splicing of mitochondrial intron;required for efficient splicing of mitochondrial COX1 aI5beta intron;mss18 mutations bl	30.957	1	1	NaN	NaN	NaN	NaN	NaN	NaN	NaN	NaN	NaN	NaN	NaN	NaN	NaN	NaN	NaN	18.7533	NaN	NaN	19.1127	NaN	NaN	NaN	0	0	0	0	0	1	0	1	1	0	1	1	0	0	0	0	0	1	0	1
1185	YPR140W	YPR140W	TAZ1	>YPR140W TAZ1 SGDID:S000006344, Chr XVI from 814391-815536, Genome Release 64-2-1, Verified ORF, Lyso-phosphatidylcholine acyltransferase;required for normal phospholipid content of mitochondrial membranes;major determinant of the final acyl chain compo	44.187	1	1	78.2534	110.114	0.793056	6.29008	6.78285	-0.334505	0.00015736	4.18121e-05	3.8031	4.3787	26.1466	25.2859	24.8347	25.4432	25.5931	26.2344	19.715	19.2676	18.4143	19.6119	18.4551	18.8552	15	15	14	15	14	16	3	3	1	4	2	2	15	15	14	15	14	16	3	3
1189	YPR155C	YPR155C	NCA2	>YPR155C NCA2 SGDID:S000006359, Chr XVI from 837413-835563, Genome Release 64-2-1, reverse complement, Verified ORF, Protein that regulates expression of Fo-F1 ATP synthase subunits;involved in the regulation of mitochondrial expression of subunits 6 (At	70.861	1	1	0.469778	0.939787	1.24092	-1.08995	-0.0895939	0.311413	0.977616	0.640618	0.00983184	0.193401	20.5486	19.4022	19.7574	19.7574	19.5823	19.4343	21.216	21.0962	20.6659	19.2567	19.8891	19.8969	2	3	4	1	2	3	3	4	2	2	5	3	2	3	4	1	2	3	3	4
1192	YPR166C	YPR166C	MRP2	>YPR166C MRP2 SGDID:S000006370, Chr XVI from 876629-876282, Genome Release 64-2-1, reverse complement, Verified ORF, Mitochondrial ribosomal protein of the small subunit	13.538	1	1	0.953453	0.825776	1.09711	-0.0687656	-0.276178	0.133705	0.602124	0.720366	0.220314	0.142447	23.5482	23.5233	23.8606	23.1915	23.3996	23.9398	23.5541	23.43	24.1542	23.2584	23.5954	24.5057	4	4	4	4	4	4	4	4	4	4	4	4	4	4	4	4	4	4	4	4
1196	YPR191W	YPR191W	QCR2	>YPR191W QCR2 SGDID:S000006395, Chr XVI from 919381-920487, Genome Release 64-2-1, Verified ORF, Subunit 2 of ubiquinol cytochrome-c reductase (Complex III);Complex III is a component of the mitochondrial inner membrane electron transport chain;phosphor	40.478	1	1	0.600361	0.865387	0.806092	-0.736097	-0.208582	-0.310984	0.989884	0.946476	0.0044155	0.0238906	28.3491	28.0826	27.7964	28.5195	28.3333	28.3084	28.9575	28.5834	28.8956	28.7093	28.6249	28.4527	32	33	30	28	31	31	33	32	33	33	33	32	32	33	30	28	31	31	33	32
[truncated: 16 more columns]
