# Supplementary material for: INA complex liaises the F1Fo-ATP synthase membrane motor modules
Source: Nat Commun. 2017 Nov 1;8:1237. doi: 10.1038/s41467-017-01437-z (PMC5665977; doi:10.1038/s41467-017-01437-z)
Supplement: Supplementary file 5 — Supplementary Data 3 [file 41467_2017_1437_MOESM5_ESM.xlsx]

## Sheet: Table S3
Supplemental Data 3: Results of all analyzed gel slices
Protein group ID	Protein IDs	Protein IDs 1st Entry	Gene Name	Fasta headers	Mol. weight [kDa]	# of proteins in protein group	Peptides	Unique peptides	Sequence coverage [%]	Rel. MS Intensity Profile Ina22-Flag	Rel. MS Intensity Ina22-Flag Gel Slice 1	Rel. MS Intensity Ina22-Flag Gel Slice 2	Rel. MS Intensity Ina22-Flag Gel Slice 3	Rel. MS Intensity Ina22-Flag Gel Slice 4	Rel. MS Intensity Ina22-Flag Gel Slice 5	Rel. MS Intensity Ina22-Flag Gel Slice 6	Rel. MS Intensity Ina22-Flag Gel Slice 7	Rel. MS Intensity Ina22-Flag Gel Slice 8	Rel. MS Intensity Ina22-Flag Gel Slice 9	Rel. MS Intensity Ina22-Flag Gel Slice 10	Rel. MS Intensity Ina22-Flag Gel Slice 11	Rel. MS Intensity Ina22-Flag Gel Slice 12	Rel. MS Intensity Ina22-Flag Gel Slice 13	Rel. MS Intensity Ina22-Flag Gel Slice 14	Rel. MS Intensity Profile Control	Rel. MS Intensity Control Gel Slice 1	Rel. MS Intensity Control Gel Slice 2	Rel. MS Intensity Control Gel Slice 3	Rel. MS Intensity Control Gel Slice 4	Rel. MS Intensity Control Gel Slice 5	Rel. MS Intensity Control Gel Slice 6	Rel. MS Intensity Control Gel Slice 7	Rel. MS Intensity Control Gel Slice 8	Rel. MS Intensity Control Gel Slice 9	Rel. MS Intensity Control Gel Slice 10	Rel. MS Intensity Control Gel Slice 11	Rel. MS Intensity Control Gel Slice 12	Rel. MS Intensity Control Gel Slice 13	Rel. MS Intensity Control Gel Slice 14	MS Intensity Ina22-Flag Gel Slice 1	MS Intensity Ina22-Flag Gel Slice 2	MS Intensity Ina22-Flag Gel Slice 3	MS Intensity Ina22-Flag Gel Slice 4	MS Intensity Ina22-Flag Gel Slice 5	MS Intensity Ina22-Flag Gel Slice 6	MS Intensity Ina22-Flag Gel Slice 7	MS Intensity Ina22-Flag Gel Slice 8	MS Intensity Ina22-Flag Gel Slice 9	MS Intensity Ina22-Flag Gel Slice 10
35	Q0045	Q0045	COX1	>Q0045 COX1 SGDID:S000007260, Chr Mito from 13818-13986,16435-16470,18954-18991,20508-20984,21995-22246,23612-23746,25318-25342,26229-26701, Genome Release 64-2-1, Verified ORF, Subunit I of cytochrome c oxidase (Complex IV);Complex IV is the terminal me	58.797	1	1	1	3.2		0.675393	0.126034	0.772033	0.688826	0.057611	0.102716	0.54946	0.412593	1	0.31927	0	0	0	0		1	0.0521863	0.508697	0.354868	0.0461067	0.178415	0.413534	0.354997	0.374585	0.124883	0	0	0	0	1865300	348080	2132200	1902400	159110	283680	1517500	1139500	2761800	881760
36	Q0105;Q0110;Q0115;Q0120	Q0105	COB	>Q0105 COB SGDID:S000007270, Chr Mito from 36540-36954,37723-37736,39141-39217,40841-41090,42508-42558,43297-43647, Genome Release 64-2-1, Verified ORF, Cytochrome b;mitochondrially encoded subunit of the ubiquinol-cytochrome c reductase complex which in	43.655	4	2	2	4.4		0.144942	0	0.614688	1	0.664461	0	0.33821	0.876881	0	0	0	0	0	0		0.220029	0.0604501	0.312524	1	0	0	0	0.0673022	0.057289	0	0	0	0	0	2013100	0	8537400	13889000	9228700	0	4697400	12179000	0	0
37	Q0140	Q0140	VAR1	>Q0140 VAR1 SGDID:S000007275, Chr Mito from 48901-50097, Genome Release 64-2-1, Verified ORF, Mitochondrial ribosomal protein of the small subunit;mitochondrially-encoded;polymorphic in different strains due to variation in number of AAT (asparagine) co	47.123	1	2	2	5.8		0.514889	0	1	0	0	0	0	0	0	0	0	0	0	0		0	0	1	0.398339	0.727673	0	0	0	0	0	0	0	0.257993	0	1857100	0	3606800	0	0	0	0	0	0	0
38	Q0250	Q0250	COX2	>Q0250 COX2 SGDID:S000007281, Chr Mito from 73758-74513, Genome Release 64-2-1, Verified ORF, Subunit II of cytochrome c oxidase (Complex IV);Complex IV is the terminal member of the mitochondrial inner membrane electron transport chain;one of three mit	28.567	1	4	4	22.3		1	0.209357	0.413119	0.397069	0.187835	0.239752	0.375472	0.323169	0.707939	0.127255	0.0689746	0.113202	0.206908	0		1	0	0.266198	0.0660611	0.00760093	0.108625	0.189718	0.478577	0.348408	0.206828	0.0982744	0.0488067	0.143925	0.0790421	37321000	7813400	15418000	14819000	7010200	8947800	14013000	12061000	26421000	4749300
39	Q0275	Q0275	COX3	>Q0275 COX3 SGDID:S000007283, Chr Mito from 79213-80022, Genome Release 64-2-1, Verified ORF, Subunit III of cytochrome c oxidase (Complex IV);Complex IV is the terminal member of the mitochondrial inner membrane electron transport chain;one of three mi	30.359	1	1	1	6.3		1	0	0.0671932	0.0745998	0	0	0	0	0	0	0	0	0	0		1	0	0.0197365	0.0427218	0	0.0794476	0	0.0622949	0.104045	0.105522	0.184526	0.0772772	0	0	4716100	0	316890	351820	0	0	0	0	0	0
46	YLL024C;YER103W;YAL005C;YBL075C	YLL024C	SSA3	>YLL024C SSA2 SGDID:S000003947, Chr XII from 97485-95566, Genome Release 64-2-1, reverse complement, Verified ORF, ATP-binding protein;involved in protein folding and vacuolar import of proteins;member of heat shock protein 70 (HSP70) family;associated	69.469	4	3	2	4.5		0.985902	1	0.836546	0	0	0	0.874344	0	0	0	0	0	0	0		0.900988	0.963298	0.922678	0.0925879	0.0603676	1	0	0	0	0	0	0	0	0.78873	1447600	1468300	1228300	0	0	0	1283800	0	0	0
47	YAL039C	YAL039C	CYC3	>YAL039C CYC3 SGDID:S000000037, Chr I from 69525-68716, Genome Release 64-2-1, reverse complement, Verified ORF, Cytochrome c heme lyase (holocytochrome c synthase);attaches heme to apo-cytochrome c (Cyc1p or Cyc7p) in the mitochondrial intermembrane spa	30.081	1	4	4	13		0.787523	0.100067	0.0277066	0.0568107	0	0	0	0	0	0	0	0	0	1		1	0	0	0.130251	0.0102347	0	0.202874	0	0	0	0	0	0	0	4823500	612900	169700	347960	0	0	0	0	0	0
48	YAL044C	YAL044C	GCV3	>YAL044C GCV3 SGDID:S000000042, Chr I from 58462-57950, Genome Release 64-2-1, reverse complement, Verified ORF, H subunit of the mitochondrial glycine decarboxylase complex;glycine decarboxylase is required for the catabolism of glycine to 5,10-methylen	18.793	1	3	3	28.8		1	0	0	0	0	0	0	0	0	0	0	0	0	0		1	0	0	0	0	0	0	0	0	0	0	0	0	0	1756100	0	0	0	0	0	0	0	0	0
49	YBL004W	YBL004W	UTP20	>YBL004W UTP20 SGDID:S000000100, Chr II from 227636-235117, Genome Release 64-2-1, Verified ORF, Component of the small-subunit (SSU) processome;SSU processome is involved in the biogenesis of the 18S rRNA	287.56	1	2	2	1		0	0	0	0	0	1	0	0	0	0	0	0	0	0		0	0	0	0	0	1	0	0	0	0	0	0	0	0	0	0	0	0	0	132160	0	0	0	0
50	YBL015W	YBL015W	ACH1	>YBL015W ACH1 SGDID:S000000111, Chr II from 194122-195702, Genome Release 64-2-1, Verified ORF, Protein with CoA transferase activity;particularly for CoASH transfer from succinyl-CoA to acetate;has minor acetyl-CoA-hydrolase activity;phosphorylated;r	58.711	1	10	10	21.7		0.151179	0.00313498	0	0	0	0	0	0	0	0.0192837	1	0.0933813	0	0		0.440116	0.00819532	0.00673689	0	0.00585047	0.00675726	0	0	0	0	1	0.31984	0	0	11359000	235550	0	0	0	0	0	0	0	1448900
51	YBL022C	YBL022C	PIM1	>YBL022C PIM1 SGDID:S000000118, Chr II from 181275-177874, Genome Release 64-2-1, reverse complement, Verified ORF, ATP-dependent Lon protease;involved in degradation of misfolded proteins in mitochondria;required for biogenesis and maintenance of mitoc	127.11	1	80	80	62.9		0.170771	0.192466	0.138442	0.180071	0.173966	0.0885212	0.392865	0.857324	1	0.324497	0.0982309	0.00740381	0.00407437	0.0135947		0.0312536	0.0552147	0.0886127	0.0616276	0.0545877	0.0919512	0.496611	1	0.351103	0.121212	0.0769645	0.0108513	0.0121212	0.00900099	156090000	175920000	126540000	164590000	159010000	80911000	359090000	783620000	914030000	296600000
52	YBL030C;YBR085W	YBL030C	AAC3	>YBL030C PET9 SGDID:S000000126, Chr II from 163997-163041, Genome Release 64-2-1, reverse complement, Verified ORF, Major ADP/ATP carrier of the mitochondrial inner membrane;exchanges cytosolic ADP for mitochondrially synthesized ATP;also imports heme a	34.426	2	30	28	61.9		0.903401	0.14337	0.0964222	0.136851	0.134105	0.137521	0.153086	0.244605	0.854555	0.718751	1	0.8007	0.171638	0.0119489		1	0.0509491	0.0621709	0.0555698	0.0727035	0.123186	0.28092	0.291075	0.383756	0.373214	0.45262	0.442102	0.0929347	0.00399255	2398800000	380690000	256030000	363380000	356090000	365160000	406490000	649500000	2269100000	1908500000
53	YBL045C	YBL045C	COR1	>YBL045C COR1 SGDID:S000000141, Chr II from 135516-134143, Genome Release 64-2-1, reverse complement, Verified ORF, Core subunit of the ubiquinol-cytochrome c reductase complex;the ubiquinol-cytochrome c reductase complex (bc1 complex) is a component of	50.227	1	20	20	54		0.536523	0.136294	0.581922	1	0.472184	0.0291208	0.0122383	0.000527955	0.0112397	0.00282025	0	0	0	0		0.667343	0.0816461	1	0.472789	0.474937	0.584801	0.0810855	0.0327352	0.0436613	0.0352749	0.00382363	0.00190415	0	0	88977000	22603000	96506000	165840000	78307000	4829400	2029600	87556	1864000	467710
54	YBL059W	YBL059W		>YBL059W YBL059W SGDID:S000000155, Chr II from 110594-110879,110949-111244, Genome Release 64-2-1, Uncharacterized ORF, Putative protein of unknown function;the authentic, non-tagged protein is detected in highly purified mitochondria in high-throughput	22.278	1	3	3	19.7		1	0.108307	0	0	0.0998972	0	0.117922	0.172338	0	0	0	0	0.332359	0.680461		1	0	0	0	0.044374	0.0702754	0.172139	0	0.132688	0.133625	0.1985	0	0.347604	0.199043	9921800	1074600	0	0	991160	0	1170000	1709900	0	0
55	YBL064C	YBL064C	PRX1	>YBL064C PRX1 SGDID:S000000160, Chr II from 101156-100371, Genome Release 64-2-1, reverse complement, Verified ORF, Mitochondrial peroxiredoxin with thioredoxin peroxidase activity;has a role in reduction of hydroperoxides;reactivation requires Trr2p an	29.495	1	5	5	26.1		1	0	0	0	0	0	0	0	0	0	0	0	0	0.572359		1	0	0	0	0	0	0	0	0	0	0	0	0	0.0823684	6081500	0	0	0	0	0	0	0	0	0
56	YBL095W	YBL095W	MRX3	>YBL095W YBL095W SGDID:S000000191, Chr II from 43277-44089, Genome Release 64-2-1, Uncharacterized ORF, Putative protein of unknown function;likely functions in cristae junction formation;the authentic, non-tagged protein is detected in highly purified	30.545	1	9	9	44.8		1	0.16015	0.00474362	0.00921055	0.0462841	0.0122012	0.0356259	0.130555	0.267585	0.594699	0.285228	0.0206144	0.00519122	0		1	0.0412827	0.0140346	0	0	0.0896862	0.242921	0.305164	0.559047	0.549487	0.301022	0.0983621	0.11032	0	31769000	5087800	150700	292610	1470400	387620	1131800	4147600	8500900	18893000
57	YBL099W	YBL099W	ATP1	>YBL099W ATP1 SGDID:S000000195, Chr II from 37053-38690, Genome Release 64-2-1, Verified ORF, Alpha subunit of the F1 sector of mitochondrial F1F0 ATP synthase;which is a large, evolutionarily conserved enzyme complex required for ATP synthesis;F1 trans	58.607	1	31	31	61.3		0.058175	0.0315758	0.0286885	0.106307	0.185151	0.025173	0.592309	0.366302	1	0.257009	0.732288	0.29014	0.116246	0.10089		0.202327	0.0214147	0.0371209	0.0168432	0.0529869	0.0540287	1	0.356223	0.348396	0.134332	0.412805	0.209477	0.134301	0.149887	88269000	47910000	43529000	161300000	280930000	38195000	898710000	555790000	1517300000	389960000
58	YBL104C	YBL104C	SEA4	>YBL104C SEA4 SGDID:S000000200, Chr II from 21293-18177, Genome Release 64-2-1, reverse complement, Verified ORF, Subunit of the SEA (Seh1-associated) complex;SEA is a coatomer-related complex that associates dynamically with the vacuole;has an N-termin	117.63	1	7	7	10.1		0	0	0	0	0	0	0.0532594	0.162929	1	0.713301	0	0	0.0742783	0.354115		0	0	0	0	0	0	0.0530181	0.118436	1	0.600167	0.0739275	0	0.0187168	0	0	0	0	0	0	0	207930	636090	3904100	2784800
59	YBR015C	YBR015C	MNN2	>YBR015C MNN2 SGDID:S000000219, Chr II from 269503-267710, Genome Release 64-2-1, reverse complement, Verified ORF, Alpha-1,2-mannosyltransferase;responsible for addition of the first alpha-1,2-linked mannose to form the branches on the mannan backbone o	67.773	1	1	1	3		0	0	0	0	0	0.0160347	0	0.304631	1	0	0	0	0	0		0	0	0	0	0	0	0.150994	0.464806	1	0.248356	0	0	0	0	0	0	0	0	0	309870	0	5887000	19325000	0
60	YBR016W	YBR016W		>YBR016W YBR016W SGDID:S000000220, Chr II from 270247-270633, Genome Release 64-2-1, Verified ORF, Tail-anchored plasma membrane protein with a conserved CYSTM module;predicted to be palmitoylated;has similarity to hydrophilins, which are involved in th	14.617	1	1	1	14.1		1	0	0	0	0	0	0	0	0	0	0	0	0	0		1	0	0	0	0	0	0	0	0	0	0	0	0	0	51016	0	0	0	0	0	0	0	0	0
61	YBR024W	YBR024W	SCO2	>YBR024W SCO2 SGDID:S000000228, Chr II from 289445-290350, Genome Release 64-2-1, Verified ORF, Protein anchored to mitochondrial inner membrane;may have a redundant function with Sco1p in delivery of copper to cytochrome c oxidase;interacts with Cox2p;	34.888	1	9	9	37.5		1	0.172456	0	0.0141542	0.0137658	0.0198789	0.0328917	0.0407007	0.0457627	0.0626126	0.0199758	0.0428276	0.054754	0.238322		1	0.0481336	0	0.00718267	0	0.00863116	0.025666	0.0481643	0.064358	0.0125253	0.0953212	0.0623769	0.121731	0.0914041	48380000	8343400	0	684780	665990	961740	1591300	1969100	2214000	3029200
62	YBR026C	YBR026C	ETR1	>YBR026C ETR1 SGDID:S000000230, Chr II from 294019-292877, Genome Release 64-2-1, reverse complement, Verified ORF, 2-enoyl thioester reductase;member of the medium chain dehydrogenase/reductase family;localized to in mitochondria, where it has a probab	42.066	1	4	4	11.3		0.0360092	0	0	0	0	0	0	0	0	0.00624927	0.171343	1	0.0301408	0		0.0786887	0	0	0	0	0	0	0	0	0	0.0577724	1	0.0946362	0.0412234	736460	0	0	0	0	0	0	0	0	127810
63	YDR012W;YBR031W	YDR012W	RPL4A	>YDR012W RPL4B SGDID:S000002419, Chr IV from 471853-472941, Genome Release 64-2-1, Verified ORF, Ribosomal 60S subunit protein L4B;homologous to mammalian ribosomal protein L4 and bacterial L4;RPL4B has a paralog, RPL4A, that arose from the whole genome	39.062	2	3	3	12.7		0.0975943	0.102216	0	0	0.0145184	0	0.340169	0.444317	0.724162	0.490087	1	0.143379	0.104191	0		0	0	0	0	0	0.0205727	0.520622	0.521673	0.591487	0.193107	1	0.555529	0.489816	0.0871827	83287	87231	0	0	12390	0	290300	379180	618000	418240
64	YBR037C	YBR037C	SCO1	>YBR037C SCO1 SGDID:S000000241, Chr II from 311452-310565, Genome Release 64-2-1, reverse complement, Verified ORF, Copper-binding protein of mitochondrial inner membrane;required for cytochrome c oxidase activity and respiration;may function to deliver	33.166	1	8	8	28.5		1	0.060803	0.00258603	0.00779502	0.0271614	0.026009	0.0604684	0.0474291	0.147394	0.0924836	0	0.0416924	0.0347615	0.453403		1	0.0114638	0.000447895	0.00114999	0.00458817	0.010043	0.0270779	0.0339158	0.0326704	0.026813	0.0237702	0.0222634	0.0344054	0.0614132	43039000	2616900	111300	335490	1169000	1119400	2602500	2041300	6343700	3980400
65	YBR039W	YBR039W	ATP3	>YBR039W ATP3 SGDID:S000000243, Chr II from 315575-316510, Genome Release 64-2-1, Verified ORF, Gamma subunit of the F1 sector of mitochondrial F1F0 ATP synthase;F1F0 ATP synthase is a large, evolutionarily conserved enzyme complex required for ATP synth	34.35	1	13	13	47.9		0.0943958	0.0658744	0.0450908	0.0783338	0.154199	0.0175451	1	0.0744989	0.214077	0.334292	0.813874	0.509757	0.671128	0.495566		0.244051	0.0182625	0.0734588	0.0259578	0.086595	0.0276986	1	0.0498701	0.00879389	0	0.120074	0.0935831	0.177804	0.117588	6791400	4739400	3244100	5635800	11094000	1262300	71946000	5359900	15402000	24051000
66	YBR079C	YBR079C	RPG1	>YBR079C RPG1 SGDID:S000000283, Chr II from 398277-395383, Genome Release 64-2-1, reverse complement, Verified ORF, eIF3a subunit of the eukaryotic translation initiation factor 3 (eIF3);subunit of the core complex of eIF3;essential for translation;par	110.34	1	1	1	0.8		0	0	0	0	0	0	0	0	0	0	0	0	0	0		0	0	0	0	0	0	0	0	0	0	0	0	0	1	0	0	0	0	0	0	0	0	0	0
67	YBR104W	YBR104W	YMC2	>YBR104W YMC2 SGDID:S000000308, Chr II from 449667-450656, Genome Release 64-2-1, Verified ORF, Putative mitochondrial inner membrane transporter;proposed role in oleate metabolism and glutamate biosynthesis;member of the mitochondrial carrier (MCF) fam	36.555	1	1	1	4		1	0	0.111304	0.136695	0.233047	0.188359	0.138439	0.205015	0.718377	0.808442	0	0	0	0		1	0	0	0	0	0	0	0	0	0.141659	0	0	0	0	527620	0	58726	72123	122960	99382	73043	108170	379030	426550
68	YBR120C	YBR120C	CBP6	>YBR120C CBP6 SGDID:S000000324, Chr II from 480923-480435, Genome Release 64-2-1, reverse complement, Verified ORF, Mitochondrial protein required for translation of the COB mRNA;forms a complex with Cbp3p that binds to mt ribosomes near the polypeptide	18.678	1	8	8	39.5		0	0	0	0.00361423	0.0193353	0.0865703	0.321349	1	0.741548	0.11935	0.0536829	0	0	0		0	0	0	0	0	0	0.30933	0.32567	0.800224	0.936662	1	0	0	0.593698	0	0	0	100490	537600	2407000	8934800	27804000	20618000	3318400
69	YBR125C	YBR125C	PTC4	>YBR125C PTC4 SGDID:S000000329, Chr II from 488380-487199, Genome Release 64-2-1, reverse complement, Verified ORF, Cytoplasmic type 2C protein phosphatase (PP2C);identified as a high-copy number suppressor of cnb1 mpk1 synthetic lethality;overexpressio	44.175	1	2	2	5.1		0	0	0	0	0	0	0.0346487	0.0596729	1	0	0	0	0	0		0	0	0.194862	0	0	0	0	0	0.371638	0.308299	1	0.0338148	0.09793	0.0651945	0	0	0	0	0	0	204230	351730	5894300	0
70	YBR136W	YBR136W	MEC1	>YBR136W MEC1 SGDID:S000000340, Chr II from 505668-512774, Genome Release 64-2-1, Verified ORF, Genome integrity checkpoint protein and PI kinase superfamily member;Mec1p and Dun1p function in same pathway to regulate dNTP pools and telomere length;sign	273.34	1	41	41	19.8		0.00280237	0.0225952	0.0795265	0.297274	0.304637	1	0.169176	0.0132266	0	0	0	0	0	0		0	0.000288789	0.0214825	0.0429937	0.0615438	1	0.363808	0.00934124	0.00261645	0	0	0	0	0	42966	346430	1219300	4557800	4670700	15332000	2593800	202790	0	0
71	YBR146W	YBR146W	MRPS9	>YBR146W MRPS9 SGDID:S000000350, Chr II from 535260-536096, Genome Release 64-2-1, Verified ORF, Mitochondrial ribosomal protein of the small subunit	31.925	1	2	2	8.3		0	0	0	0	0	1	0.706071	0	0	0	0	0	0	0		0	0	0	0	0	0.930345	1	0	0	0	0	0	0	0	0	0	0	0	0	869190	613710	0	0	0
72	YPL090C;YBR181C	YPL090C	RPS6A	>YPL090C RPS6A SGDID:S000006011, Chr XVI from 377995-377291,378395-378390, Genome Release 64-2-1, reverse complement, Verified ORF, Protein component of the small (40S) ribosomal subunit;homologous to mammalian ribosomal protein S6, no bacterial homolog;	26.996	2	2	2	12.3		0	0	0	0.0166731	0.0108276	0	0.0641709	0.0419822	0.102877	1	0.227001	0	0	0.188405		0	0	0	0	0.100813	0.0164098	0.0341606	0.0317455	0.605601	0.413028	1	0.0232014	0.820505	0.550416	0	0	0	23409	15202	0	90096	58943	144440	1404000
73	YBR192W	YBR192W	RIM2	>YBR192W RIM2 SGDID:S000000396, Chr II from 607652-608785, Genome Release 64-2-1, Verified ORF, Mitochondrial pyrimidine nucleotide transporter;imports pyrimidine nucleoside triphosphates and exports pyrimidine nucleoside monophosphates;member of the mi	42.101	1	4	4	13		0.327183	0.012047	0	0.0115814	0.0327653	0.0367677	0	0.0829093	0.311564	0.258692	0.6084	1	0	0		1	0	0	0.0133574	0	0	0	0	0.28183	0.309138	0.572482	0.891122	0.0578516	0	2714800	99960	0	96097	271870	305080	0	687940	2585200	2146500
74	YBR218C;YGL062W	YBR218C	PYC1	>YBR218C PYC2 SGDID:S000000422, Chr II from 662249-658707, Genome Release 64-2-1, reverse complement, Verified ORF, Pyruvate carboxylase isoform;cytoplasmic enzyme that converts pyruvate to oxaloacetate;differentially regulated than isoform Pyc1p;mutat	130.17	2	2	2	3.1		0	0	0	0	0	0.0290438	0	0.0541107	0.417025	0.41013	0.763765	1	0.89834	0.515194		0	0	0	0	0	0.0594046	0	0	0	0	0.672716	1	0.856774	0.720606	0	0	0	0	0	1356200	0	2526700	19473000	19151000
75	YBR230C	YBR230C	OM14	>YBR230C OM14 SGDID:S000000434, Chr II from 679942-679549,680050-680040, Genome Release 64-2-1, reverse complement, Verified ORF, Mitochondrial outer membrane receptor for cytosolic ribosomes;integral protein of the outer membrane that interacts with the	14.609	1	2	2	32.8		0.373024	0	0	0	0	0	0	0	0.675416	0	0.74154	0.536956	0.489896	1		1	0	0	0	0	0	0.181947	0.16258	0.272609	0.261282	0	0.240582	0.322392	0.178407	537900	0	0	0	0	0	0	0	973950	0
76	YBR247C	YBR247C	ENP1	>YBR247C ENP1 SGDID:S000000451, Chr II from 714455-713004, Genome Release 64-2-1, reverse complement, Verified ORF, Protein associated with U3 and U14 snoRNAs;required for pre-rRNA processing and 40S ribosomal subunit synthesis;localized in the nucleus	55.136	1	4	4	8.3		0	0	0	0	0	0	0	0.108692	1	0.680152	0	0	0	0		0	0	0	0	0	0	0	0.138023	0.925882	1	0.818164	0.670076	0.27688	0	0	0	0	0	0	0	0	122670	1128600	767620
77	YBR255C-A	YBR255C-A	RCF3	>YBR255C-A YBR255C-A SGDID:S000007649, Chr II from 726917-726618,727074-727012, Genome Release 64-2-1, reverse complement, Uncharacterized ORF, Putative protein of unknown function;may interact with respiratory chain complexes III (ubiquinol-cytochrome c	13.741	1	4	4	38.3		0.556163	0.0361431	0	0.00225574	0	0	0	0.0131679	0.0539024	0.0230335	0.0726623	0.106591	0.368242	1		1	0.0243796	0	0.00165192	0.000925695	0.0102732	0.0268851	0.0195586	0	0.0279053	0.0763036	0.218073	0.484797	0.473237	34461000	2239500	0	139770	0	0	0	815910	3339900	1427200
78	YBR262C	YBR262C	MIC12	>YBR262C MIC12 SGDID:S000000466, Chr II from 736040-735720, Genome Release 64-2-1, reverse complement, Verified ORF, Component of the MICOS complex;MICOS (formerly MINOS or MitOS) is a mitochondrial inner membrane complex that extends into the intermembr	12.388	1	9	9	64.2		1	0.18827	0.115981	0.17818	0.0581492	0.00377094	0.00444335	0.00494705	0.0349781	0	0	0	0	0		1	0.125379	0.124047	0.0478009	0.046718	0.0246495	0.0553081	0.0552376	0.0391084	0.0313688	0.0133603	0.0015096	0	0	74032000	13938000	8586300	13191000	4304900	279170	328950	366240	2589500	0
79	YBR263W	YBR263W	SHM1	>YBR263W SHM1 SGDID:S000000467, Chr II from 736264-737736, Genome Release 64-2-1, Verified ORF, Mitochondrial serine hydroxymethyltransferase;converts serine to glycine plus 5,10 methylenetetrahydrofolate;involved in generating precursors for purine, py	53.686	1	6	6	18.4		0.00982628	0	0	0	0	0	0	0	0.0408048	1	0	0	0	0		0.0346733	0	0	0	0	0	0	0	0	1	0.0333983	0	0	0	302050	0	0	0	0	0	0	0	1254300	30739000
80	YBR282W	YBR282W	MRPL27	>YBR282W MRPL27 SGDID:S000000486, Chr II from 768240-768680, Genome Release 64-2-1, Verified ORF, Mitochondrial ribosomal protein of the large subunit;homolog of human Bcl-2 interacting protein BMRP	16.492	1	4	4	28.8		0	0.00781591	0.00924788	0.0260949	0	0	0	0.136085	0.117713	1	0	0	0	0		0	0	0	0.0981223	0.132548	0.151313	0.205836	0	1	0.436027	0	0	0	0	0	56552	66913	188810	0	0	0	984640	851710	7235500
81	YBR291C	YBR291C	CTP1	>YBR291C CTP1 SGDID:S000000495, Chr II from 784572-783673, Genome Release 64-2-1, reverse complement, Verified ORF, Mitochondrial inner membrane citrate transporter;member of the mitochondrial carrier family	32.173	1	4	4	18.7		0.736902	0.0946817	0.0770582	0.0993616	0	0	0	0	0	1	0	0.816281	0	0		0.963141	0	0	0.0334656	0.184374	0.0740207	0.545126	0.472604	0.554156	0.528083	0.934804	1	0.697853	0.0678978	1673800	215060	175030	225690	0	0	0	0	0	2271400
82	YCL044C	YCL044C	MGR1	>YCL044C MGR1 SGDID:S000000549, Chr III from 48364-47111, Genome Release 64-2-1, reverse complement, Verified ORF, Subunit of the mitochondrial (mt) i-AAA protease supercomplex;i-AAA degrades misfolded mitochondrial proteins;forms a subcomplex with Mgr3	47.156	1	16	16	48.9		1	0.743675	0.0309112	0.08898	0.359983	0.368874	0.33002	0.324039	0.235868	0.094378	0	0	0	0		1	0.192581	0.0262036	0.04606	0.138562	0.366572	0.591048	0.479082	0.352235	0.149505	0.0937822	0	0	0	55336000	41152000	1710500	4923800	19920000	20412000	18262000	17931000	13052000	5222500
83	YCL057C-A	YCL057C-A	MIC10	>YCL057C-A MIC10 SGDID:S000007547, Chr III from 24325-24032, Genome Release 64-2-1, reverse complement, Verified ORF, Conserved component of the MICOS complex;MICOS (formerly MINOS or MitOS) is a mitochondrial inner membrane complex that extends into the	10.408	1	6	6	66		1	0.283052	0.10655	0.119365	0.129452	0.0827245	0.0783778	0.0952469	0.300405	0.278262	0.377913	0.336578	0.261326	0.192796		1	0.13886	0.103848	0.0573783	0.0710761	0.125992	0.194791	0.17152	0.198246	0.172201	0.30742	0.217876	0.299221	0.0874862	647160000	183180000	68955000	77248000	83776000	53536000	50723000	61640000	194410000	180080000
84	YCR046C	YCR046C	IMG1	>YCR046C IMG1 SGDID:S000000642, Chr III from 210423-209914, Genome Release 64-2-1, reverse complement, Verified ORF, Mitochondrial ribosomal protein of the large subunit;required for respiration and for maintenance of the mitochondrial genome	19.393	1	3	3	22.5		0	0	0	0	0	0	0	0	0	0	0.0728743	0.094243	0.2727	1		0	0	0	0	0	0	0	0	0	0	0	0.12536	0.189419	1	0	0	0	0	0	0	0	0	0	0
85	YCR057C	YCR057C	PWP2	>YCR057C PWP2 SGDID:S000000653, Chr III from 223228-220457, Genome Release 64-2-1, reverse complement, Verified ORF, Conserved 90S pre-ribosomal component;essential for proper endonucleolytic cleavage of the 35 S rRNA precursor at A0, A1, and A2 sites;c	103.98	1	2	2	2.8		1	0	0	0	0	0	0	0	0	0	0	0	0	0		1	0	0	0	0	0	0	0	0	0	0	0	0	0	474010	0	0	0	0	0	0	0	0	0
86	YCR071C	YCR071C	IMG2	>YCR071C IMG2 SGDID:S000000667, Chr III from 240543-240103, Genome Release 64-2-1, reverse complement, Verified ORF, Mitochondrial ribosomal protein of the large subunit;conserved in metazoa, with similarity to human mitochondrial ribosomal protein MRPL4	16.38	1	1	1	8.2		0	0	0.30442	1	0.877568	0.677443	0	0	0	0	0	0	0	0		0	0	0.296794	0.276282	0.324353	1	0.676067	0	0	0	0	0	0	0	0	0	136630	448820	393870	304050	0	0	0	0
87	YDL004W	YDL004W	ATP16	>YDL004W ATP16 SGDID:S000002162, Chr IV from 443029-443511, Genome Release 64-2-1, Verified ORF, Delta subunit of the central stalk of mitochondrial F1F0 ATP synthase;F1F0 ATP synthase is a large, evolutionarily conserved enzyme complex required for ATP	17.02	1	3	3	45		0	0	0	0	0	0	1	0.107215	0	0	0	0	0.0651922	0.307494		0	0	0	0	0	0	0	0	0	0	0	0	0	0	0	0	0	0	0	0	1394400	149500	0	0
88	YDL027C	YDL027C	MRX9	>YDL027C YDL027C SGDID:S000002185, Chr IV from 404957-403695, Genome Release 64-2-1, reverse complement, Uncharacterized ORF, Putative protein of unknown function;the authentic, non-tagged protein is detected in highly purified mitochondria in high-throu	48.312	1	3	3	7.4		1	0	0.051927	0	0.06957	0.0895172	0.173602	0.338475	0.56142	0.46288	0	0	0	0		1	0.0760026	0	0	0	0	0	0.377535	0.267324	0.218105	0.316229	0	0	0	2465000	0	128000	0	171490	220660	427930	834340	1383900	1141000
89	YDL066W	YDL066W	IDP1	>YDL066W IDP1 SGDID:S000002224, Chr IV from 334835-336121, Genome Release 64-2-1, Verified ORF, Mitochondrial NADP-specific isocitrate dehydrogenase;catalyzes the oxidation of isocitrate to alpha-ketoglutarate;not required for mitochondrial respiration	48.19	1	3	2	13.6		0	0	0	0	0	0	0	0	0	0	1	0	0	0		0	0	0	0	0	0	0	0	0	0	1	0.705348	0.564244	0.715077	0	0	0	0	0	0	0	0	0	0
90	YDL067C	YDL067C	COX9	>YDL067C COX9 SGDID:S000002225, Chr IV from 334396-334217, Genome Release 64-2-1, reverse complement, Verified ORF, Subunit VIIa of cytochrome c oxidase (Complex IV);Complex IV is the terminal member of the mitochondrial inner membrane electron transport	6.9631	1	7	7	39		1	0.137525	0.0273505	0.0306337	0.0258418	0.0332338	0.0447711	0.0624123	0.0728069	0.0416565	0	0.0348057	0.03652	0.296878		1	0.00122548	0.000492714	0.00443399	0.00802061	0.0262607	0.0650108	0.0463282	0.0514072	0.0596683	0.0792626	0.0179446	0.0783394	0.0784262	269370000	37045000	7367400	8251800	6961000	8952200	12060000	16812000	19612000	11221000
91	YDL085W	YDL085W	NDE2	>YDL085W NDE2 SGDID:S000002243, Chr IV from 303211-304848, Genome Release 64-2-1, Verified ORF, Mitochondrial external NADH dehydrogenase;catalyzes the oxidation of cytosolic NADH;Nde1p and Nde2p are involved in providing the cytosolic NADH to the mitoc	61.659	1	23	23	42.6		1	0.155943	0.0183849	0.0266698	0.0466978	0.0497704	0.053955	0.0968331	0.408658	0.518249	0.25537	0.280507	0.438215	0.0607479		1	0.0681595	0.0113316	0.0198384	0.0438045	0.103296	0.2385	0.194029	0.164934	0.251544	0.327471	0.244267	0.378401	0.0807376	211250000	32943000	3883800	5634000	9864900	10514000	11398000	20456000	86329000	109480000
92	YDL097C	YDL097C	RPN6	>YDL097C RPN6 SGDID:S000002255, Chr IV from 286695-285391, Genome Release 64-2-1, reverse complement, Verified ORF, Essential, non-ATPase regulatory subunit of the 26S proteasome lid;required for the assembly and activity of the 26S proteasome;the human	49.773	1	1	1	2.8		0	0	0	0	0	0	0	0	0	0	0	0	0	0		0	0.246966	1	0	0	0	0	0	0	0	0	0	0	0	0	0	0	0	0	0	0	0	0	0
93	YDL113C	YDL113C	ATG20	>YDL113C ATG20 SGDID:S000002271, Chr IV from 258555-256633, Genome Release 64-2-1, reverse complement, Verified ORF, Sorting nexin family member;required for the cytoplasm-to-vacuole targeting (Cvt) pathway and for endosomal sorting;has a Phox homology	72.545	1	6	6	13.3		0	0	0.00979187	0.0134278	0.0328246	0.0516926	0.0754228	0.0325613	0.0993559	0.573416	0.530585	0.829071	1	0		0	0	0	0	0	0	0.0773589	0.0684817	0.248717	0.340758	0.630225	0.677622	1	0.36003	0	0	61726	84646	206920	325860	475450	205260	626320	3614700
94	YDL119C	YDL119C	HEM25	>YDL119C YDL119C SGDID:S000002277, Chr IV from 247612-246689, Genome Release 64-2-1, reverse complement, Uncharacterized ORF, Putative mitochondrial transport protein;GFP-fusion protein is induced in response to the DNA-damaging agent MMS;the authentic,	34.203	1	9	9	36.5		1	0	0	0	0	0	0	0	0.0177306	0.178138	0.0680372	0.210041	0.0569759	0		1	0	0.00239749	0	0	0	0	0	0	0.0712511	0.198997	0.224336	0.0697423	0	7206200	0	0	0	0	0	0	0	127770	1283700
95	YDL135C	YDL135C	RDI1	>YDL135C RDI1 SGDID:S000002294, Chr IV from 219288-218680, Genome Release 64-2-1, reverse complement, Verified ORF, Rho GDP dissociation inhibitor;involved in the localization and regulation of Cdc42p and Rho1p;protein abundance increases in response to	23.138	1	1	1	8.9		0	0	0	0	0	0	0	0	0	0	0	0	0	0		0	0	0	0	0	0	0	0	0.365155	0.240336	1	0	0	0	0	0	0	0	0	0	0	0	0	0
96	YDL142C	YDL142C	CRD1	>YDL142C CRD1 SGDID:S000002301, Chr IV from 202570-201719, Genome Release 64-2-1, reverse complement, Verified ORF, Cardiolipin synthase;produces cardiolipin, which is a phospholipid of the mitochondrial inner membrane that is required for normal mitocho	32.019	1	4	4	17		1	0.0479285	0	0	0	0	0	0	0	0	0	0	0	0		1	0.0142798	0.012156	0	0	0.056139	0.15939	0.111449	0.193755	0.144788	0.207745	0.173148	0.242662	0.195683	1821900	87321	0	0	0	0	0	0	0	0
97	YDL143W	YDL143W	CCT4	>YDL143W CCT4 SGDID:S000002302, Chr IV from 199996-201582, Genome Release 64-2-1, Verified ORF, Subunit of the cytosolic chaperonin Cct ring complex;related to Tcp1p, required for the assembly of actin and tubulins in vivo	57.603	1	4	4	11.9		0	0	0	0	0	0.0113572	0.0167627	0.04935	0.178689	0.276328	0.369596	0.957337	1	0		0	0	0	0	0	0	0	0	0	0.0826831	0.369635	0.401314	1	0.0145801	0	0	0	0	0	59497	87815	258530	936100	1447600
98	YDL148C	YDL148C	NOP14	>YDL148C NOP14 SGDID:S000002307, Chr IV from 190586-188154, Genome Release 64-2-1, reverse complement, Verified ORF, Nucleolar protein;forms a complex with Noc4p that mediates maturation and nuclear export of 40S ribosomal subunits;also present in the s	94.301	1	3	3	4.3		0	0	0	0	0	0.0321755	1	0	0	0	0	0	0	0		0	0	0	0	0	0.377648	1	0	0	0	0	0	0	0	0	0	0	0	0	261040	8113000	0	0	0
99	YDL157C	YDL157C		>YDL157C YDL157C SGDID:S000002316, Chr IV from 174588-174232, Genome Release 64-2-1, reverse complement, Uncharacterized ORF, Putative protein of unknown function;the authentic, non-tagged protein is detected in highly purified mitochondria in high-throu	13.562	1	5	5	38.1		1	0.0770206	0.00310803	0.00436509	0.00504616	0	0.0108868	0.0107713	0.0381333	0.0290117	0.0481784	0.051279	0.0542175	0.124861		1	0.0286771	0.00644236	0.00210647	0.00410849	0.0143993	0.0323184	0.0115446	0.0476666	0.0323048	0.0852054	0.0688114	0.0805431	0.0374163	28382000	2186000	88212	123890	143220	0	308990	305710	1082300	823410
100	YDL174C	YDL174C	DLD1	>YDL174C DLD1 SGDID:S000002333, Chr IV from 147589-145826, Genome Release 64-2-1, reverse complement, Verified ORF, D-lactate dehydrogenase;oxidizes D-lactate to pyruvate, transcription is heme-dependent, repressed by glucose, and derepressed in ethanol	65.292	1	40	40	66.1		0.54691	0.0446686	0.0115024	0.0152753	0.019185	0.021266	0.046446	0.0851652	0.389402	0.327839	1	0.250572	0.240675	0.0477828		1	0.0307445	0.015738	0.0109941	0.0128468	0.0437978	0.121577	0.165755	0.270083	0.24666	0.734805	0.26205	0.213079	0.0733438	779730000	63684000	16399000	21778000	27352000	30319000	66218000	121420000	555170000	467400000
101	YDL198C	YDL198C	GGC1	>YDL198C GGC1 SGDID:S000002357, Chr IV from 104551-103649, Genome Release 64-2-1, reverse complement, Verified ORF, Mitochondrial GTP/GDP transporter;essential for mitochondrial genome maintenance;has a role in mitochondrial iron transport;member of th	33.215	1	22	22	65.7		0.844523	0.0852009	0.0160941	0.0216314	0.0133613	0.0197253	0.0277341	0.0481056	0.166346	0.201977	0.535587	0.980253	1	0.190452		1	0.0305096	0.0103269	0.00542416	0.0149192	0.0382758	0.0611482	0.0728117	0.131464	0.128141	0.326383	0.616072	0.997735	0.0623963	389190000	39264000	7416800	9968600	6157400	9090200	12781000	22169000	76659000	93079000
102	YDL217C	YDL217C	TIM22	>YDL217C TIM22 SGDID:S000002376, Chr IV from 68606-67983, Genome Release 64-2-1, reverse complement, Verified ORF, Essential core component of the mitochondrial TIM22 complex;involved in insertion of polytopic proteins into the inner membrane;forms the	21.864	1	7	7	39.1		0.556872	0	0	0.0151401	0.0209862	0	0.0306525	1	0	0	0	0	0	0		0.775946	0	0	0.00234284	0.0134076	0.157671	0.269837	1	0.0558283	0	0	0	0	0	6341100	0	0	172400	238970	0	349040	11387000	0	0
103	YNL209W;YDL229W	YNL209W	SSB1	>YNL209W SSB2 SGDID:S000005153, Chr XIV from 252059-253900, Genome Release 64-2-1, Verified ORF, Cytoplasmic ATPase that is a ribosome-associated molecular chaperone;functions with J-protein partner Zuo1p;may be involved in the folding of newly-synthesi	66.594	2	2	2	4.2		0.337867	0.413252	0.512827	0.527405	0	0	0.537104	0.625201	1	0.584137	0	0	0	0		0.49401	0.762638	0.536948	0.220291	0.142403	0.593153	0.803085	0.604154	0.830963	0.502183	1	0.573812	0.682528	0.418519	1177400	1440100	1787100	1837900	0	0	1871700	2178700	3484800	2035600
104	YDR019C	YDR019C	GCV1	>YDR019C GCV1 SGDID:S000002426, Chr IV from 485365-484163, Genome Release 64-2-1, reverse complement, Verified ORF, T subunit of the mitochondrial glycine decarboxylase complex;glycine decarboxylase is required for the catabolism of glycine to 5,10-methy	44.468	1	2	2	4.5		1	0	0.041778	0.0494858	0.0369833	0.0268342	0.034334	0	0.349118	0.499541	0	0.367254	0	0		1	0	0	0	0	0	0.0613497	0.0470296	0.157961	0.266743	0.0279548	0.16902	0.190209	0.186926	3374500	0	140980	166990	124800	90552	115860	0	1178100	1685700
105	YDR033W;YBR054W	YDR033W	YRO2	>YDR033W MRH1 SGDID:S000002440, Chr IV from 508147-509109, Genome Release 64-2-1, Verified ORF, Protein that localizes primarily to the plasma membrane;also found at the nuclear envelope;long-lived protein that is asymmetrically retained in the plasma m	36.19	2	2	2	9.7		1	0	0	0	0	0	0	0	0	0	0	0	0	0		1	0	0.0286852	0	0	0	0	0	0	0	0	0	0	0	1315200	0	0	0	0	0	0	0	0	0
106	YDR079W	YDR079W	PET100	>YDR079W PET100 SGDID:S000002486, Chr IV from 603064-603399, Genome Release 64-2-1, Verified ORF, Chaperone that facilitates the assembly of cytochrome c oxidase;integral to the mitochondrial inner membrane;interacts with a subcomplex of subunits VII, V	13.187	1	4	4	31.5		1	0	0	0	0	0	0	0	0	0	0	0	0	0		1	0.00477935	0	0	0	0	0	0	0	0	0	0	0	0	5185100	0	0	0	0	0	0	0	0	0
107	YDR116C	YDR116C	MRPL1	>YDR116C MRPL1 SGDID:S000002523, Chr IV from 683581-682724, Genome Release 64-2-1, reverse complement, Verified ORF, Mitochondrial ribosomal protein of the large subunit	30.996	1	6	6	36.1		0	0	0	0	0	0	0	0	0	0.037441	0.246319	0.222009	0.806313	1		0	0	0	0	0	0	0	0	0	0	0.0714288	0.364895	1	0.850625	0	0	0	0	0	0	0	0	0	189440
108	YDR119W-A	YDR119W-A	COX26	>YDR119W-A COX26 SGDID:S000113555, Chr IV from 691014-691214, Genome Release 64-2-1, Verified ORF, Putative protein of unknown function;copurifies with respiratory chain supercomplexes composed of Complex III (ubiquinol-cytochrome c reductase) and Comple	7.4516	1	2	2	18.2		0	0.963081	1	0	0	0	0	0	0	0	0	0	0	0		0	0.264856	1	0.591206	0	0	0	0	0	0	0	0	0	0	0	873890	907390	0	0	0	0	0	0	0
109	YDR148C	YDR148C	KGD2	>YDR148C KGD2 SGDID:S000002555, Chr IV from 755066-753675, Genome Release 64-2-1, reverse complement, Verified ORF, Dihydrolipoyl transsuccinylase;component of the mitochondrial alpha-ketoglutarate dehydrogenase complex, which catalyzes the oxidative dec	50.43	1	9	9	21.8		1	0.139139	0.00216743	0.000991284	0	0	0	0	0	0	0	0	0	0		1	0.0410207	0.00901976	0.0013452	0	0	0	0	0	0	0	0	0	0	51402000	7152000	111410	50954	0	0	0	0	0	0
110	YDR175C	YDR175C	RSM24	>YDR175C RSM24 SGDID:S000002582, Chr IV from 814152-813193, Genome Release 64-2-1, reverse complement, Verified ORF, Mitochondrial ribosomal protein of the small subunit	37.393	1	1	1	4.4		0	0	0	0	0	0	0	0	0.365638	0	0.594325	1	0.512623	0		0	0	0	0	0	0	0	0.330487	0	0.255574	0	1	0.841911	0.218916	0	0	0	0	0	0	0	0	148310	0
111	YDR178W	YDR178W	SDH4	>YDR178W SDH4 SGDID:S000002585, Chr IV from 817950-818495, Genome Release 64-2-1, Verified ORF, Membrane anchor subunit of succinate dehydrogenase (SDH);involved in coupling the oxidation of succinate to the transfer of electrons to ubiquinone as part of	20.248	1	3	3	22.1		0.269513	0.0146584	0.00752618	0.0106818	0.0202537	0.0182623	0.0439849	0.0293196	0.451509	1	0.594214	0	0	0		0.672406	0	0	0	0.0113827	0.0328031	0.0737592	0.0716546	0.38816	1	0.785558	0	0	0	14748000	802120	411840	584520	1108300	999330	2406900	1604400	24707000	54721000
112	YDR188W	YDR188W	CCT6	>YDR188W CCT6 SGDID:S000002596, Chr IV from 836421-838061, Genome Release 64-2-1, Verified ORF, Subunit of the cytosolic chaperonin Cct ring complex;related to Tcp1p, essential protein that is required for the assembly of actin and tubulins in vivo;cont	59.923	1	5	5	11.7		0	0	0	0	0.723504	0	0	0	0	0.122952	0.111616	0.536975	1	0.140248		0	0	0	0	0.00812034	0.0670869	0.194577	0.378042	0.934898	1	0.580892	0.145185	0.216856	0.240368	0	0	0	0	1244500	0	0	0	0	211490
113	YDR194C	YDR194C	MSS116	>YDR194C MSS116 SGDID:S000002602, Chr IV from 847946-845952, Genome Release 64-2-1, reverse complement, Verified ORF, Mitochondrial transcription elongation factor;DEAD-box protein;required for efficient splicing of mitochondrial Group I and II introns;	76.268	1	5	5	9		0	0	0	0	0	0	0.0464699	0.449186	0.771509	0.13271	1	0	0	0		0	0	0	0	0	0	0.0174984	0.378599	1	0.764965	0.807009	0.11361	0.105143	0.0665445	0	0	0	0	0	0	57934	560000	961840	165450
114	YDR204W	YDR204W	COQ4	>YDR204W COQ4 SGDID:S000002612, Chr IV from 858137-859144, Genome Release 64-2-1, Verified ORF, Protein with a role in ubiquinone (Coenzyme Q) biosynthesis;possibly functioning in stabilization of Coq7p;located on the matrix face of the mitochondrial in	38.627	1	2	2	9.9		0	0	0	0.451176	1	0	0	0	0	0	0	0	0	0		0	0	0	0	0.287274	0.511933	1	0.95676	0.526407	0.0307869	0	0	0	0	0	0	0	157650	349420	0	0	0	0	0
115	YDR212W	YDR212W	TCP1	>YDR212W TCP1 SGDID:S000002620, Chr IV from 887232-888911, Genome Release 64-2-1, Verified ORF, Alpha subunit of chaperonin-containing T-complex;complex mediates protein folding in the cytosol;involved in actin cytoskeleton maintenance;overexpression i	60.48	1	6	6	14.3		0	0	0	0	0	0	0	0	0.0284033	0.229969	0.488988	1	0.404515	0		0	0	0	0	0	0	0	0.0126658	0.100045	0.229986	0.656544	1	0.649694	0.0897599	0	0	0	0	0	0	0	0	62030	502230
116	YDR231C	YDR231C	COX20	>YDR231C COX20 SGDID:S000002639, Chr IV from 926910-926293, Genome Release 64-2-1, reverse complement, Verified ORF, Mitochondrial inner membrane protein;required for proteolytic processing of Cox2p and its assembly into cytochrome c oxidase	23.758	1	11	11	43.4		1	0.166827	0.0202348	0.0290871	0.0762665	0.125996	0.0995646	0.176708	0.245818	0.256999	0.278734	0.105976	0.250679	0.0763522		1	0.0416223	0.00026778	0.00941553	0.0254869	0.0764284	0.263333	0.167256	0.131503	0.148738	0.178822	0.0755349	0.17831	0.085134	151600000	25291000	3067600	4409600	11562000	19101000	15094000	26789000	37266000	38961000
117	YDR234W	YDR234W	LYS4	>YDR234W LYS4 SGDID:S000002642, Chr IV from 931129-933210, Genome Release 64-2-1, Verified ORF, Homoaconitase;catalyzes the conversion of homocitrate to homoisocitrate, which is a step in the lysine biosynthesis pathway	75.15	1	2	2	5.3		1	0	0	0	0	0	0	0	0	0	0	0	0	0		1	0	0	0	0	0	0	0	0	0	0.0646833	0	0	0	210920	0	0	0	0	0	0	0	0	0
118	YDR237W	YDR237W	MRPL7	>YDR237W MRPL7 SGDID:S000002645, Chr IV from 936615-937493, Genome Release 64-2-1, Verified ORF, Mitochondrial ribosomal protein of the large subunit;MRPL7 produces both YmL5 and YmL7, which are two different modified forms of the same protein	33.099	1	2	2	10.3		0	0	0	0	0	0	0	1	0	0	0	0	0	0		0	0	0	0	0	0	0	0	0.780512	1	0.976037	0.269404	0	0	0	0	0	0	0	0	0	18102	0	0
119	YDR298C	YDR298C	ATP5	>YDR298C ATP5 SGDID:S000002706, Chr IV from 1058814-1058176, Genome Release 64-2-1, reverse complement, Verified ORF, Subunit 5 of the stator stalk of mitochondrial F1F0 ATP synthase;F1F0 ATP synthase is a large, evolutionarily conserved enzyme complex r	22.814	1	9	9	52.8		0.02881	0.0110138	0.0127672	0.0774842	0.136737	0	0.00188846	0.00116223	0.0128608	0	0.0332439	0.0569283	0.160366	1		0.573819	0.00555175	0.0665921	0.00648126	0.162003	0.0092021	0.0205129	0	0.0402493	0.018256	0.069366	0	0.274223	1	2803100	1071600	1242200	7538900	13304000	0	183740	113080	1251300	0
120	YDR316W	YDR316W	OMS1	>YDR316W OMS1 SGDID:S000002724, Chr IV from 1093763-1095178, Genome Release 64-2-1, Verified ORF, Protein integral to the mitochondrial membrane;has a conserved methyltransferase motif and is predicted to be an RNA methyltransferase;multicopy suppressor	55.588	1	12	12	30.8		1	0.00618023	0	0.0212827	0.0411635	0.118876	0.0794906	0.113766	0.0157362	0.198884	0	0	0	0		1	0.00873204	0	0.00567236	0.0149348	0.113381	0.275555	0.147411	0.167615	0.154319	0.197391	0.0398006	0.102673	0	19708000	121800	0	419440	811250	2342800	1566600	2242100	310130	3919600
121	YDR322W	YDR322W	MRPL35	>YDR322W MRPL35 SGDID:S000002730, Chr IV from 1110589-1111692, Genome Release 64-2-1, Verified ORF, Mitochondrial ribosomal protein of the large subunit	42.825	1	4	4	12		0	0	0	0	0	0.0331246	0.122449	0.129131	0	0.162212	1	0.415726	0.574777	0.943503		0	0	0	0	0	0	0	0.150101	0.208826	0.0695835	0.687817	0.617667	1	0.830634	0	0	0	0	0	70943	262250	276560	0	347410
122	YDR324C	YDR324C	UTP4	>YDR324C UTP4 SGDID:S000002732, Chr IV from 1116763-1114433, Genome Release 64-2-1, reverse complement, Verified ORF, Subunit of U3-containing 90S preribosome and SSU processome complexes;involved in production of 18S rRNA and assembly of small ribosomal	87.8	1	2	2	3.2		1	0	0	0	0	0	0	0	0	0	0	0	0	0		1	0	0	0	0	0	0	0	0	0	0	0	0	0	693500	0	0	0	0	0	0	0	0	0
123	YDR342C;YDR343C;YHR094C;YHR096C;YDR345C;YHR092C	YDR342C	HXT1	>YDR342C HXT7 SGDID:S000002750, Chr IV from 1155928-1154216, Genome Release 64-2-1, reverse complement, Verified ORF, High-affinity glucose transporter;member of the major facilitator superfamily, nearly identical to Hxt6p, expressed at high basal levels	62.734	6	8	8	22.5		1	0.24317	0.141663	0.185624	0	0.0154952	0.00862654	0	0	0	0	0	0	0		1	0.0323662	0.124703	0.0969285	0.0345101	0.0306599	0.0330203	0	0	0	0	0	0	0	14802000	3599400	2096900	2747600	0	229360	127690	0	0	0
124	YDR347W	YDR347W	MRP1	>YDR347W MRP1 SGDID:S000002755, Chr IV from 1169178-1170143, Genome Release 64-2-1, Verified ORF, Mitochondrial ribosomal protein of the small subunit;MRP1 exhibits genetic interactions with PET122, encoding a COX3-specific translational activator, and w	36.728	1	6	6	20.9		0.0222532	0.0213236	0.0271122	0	0.380518	0.944753	1	0.0896878	0	0	0	0	0	0		0	0	0.0177496	0.00511145	0.114782	0.747382	1	0.234688	0.0687413	0.0354819	0.00989528	0	0	0	70932	67969	86420	0	1212900	3011400	3187500	285880	0	0
125	YDR381C-A	YDR381C-A		>YDR381C-A YDR381C-A SGDID:S000007650, Chr IV from 1238630-1238312,1238850-1238825, Genome Release 64-2-1, reverse complement, Verified ORF, Protein of unknown function;localized to the mitochondrial outer membrane	12.714	1	4	4	40.4		1	0.140376	0.00938473	0	0.0148624	0	0	0	0	0	0	0	0	0		1	0.00911223	0.00287973	0	0.0119286	0.0167261	0	0	0	0.0406782	0	0.0502634	0.0416433	0.049679	17082000	2397900	160310	0	253880	0	0	0	0	0
126	YDR405W	YDR405W	MRP20	>YDR405W MRP20 SGDID:S000002813, Chr IV from 1277646-1278437, Genome Release 64-2-1, Verified ORF, Mitochondrial ribosomal protein of the large subunit	30.566	1	4	4	16.3		0	0	0.0259907	0.0413245	0.0359727	0.0187036	0.0318812	0.07872	1	0	0	0	0	0		0.00392148	0.00122498	0.0103762	0.0103714	0.015401	0.0578577	0.0491891	0.341306	1	0.769041	0.0499495	0	0.00422217	0	0	0	177550	282300	245740	127770	217790	537760	6831300	0
127	YDR434W	YDR434W	GPI17	>YDR434W GPI17 SGDID:S000002842, Chr IV from 1331237-1332841, Genome Release 64-2-1, Verified ORF, Transmembrane protein;subunit of the glycosylphosphatidylinositol transamidase complex that adds GPIs to newly synthesized proteins;human PIG-S homolog	60.813	1	2	2	4.7		0	0	0	1	0	0	0	0	0	0	0	0	0	0		0	0	0.432017	1	0	0	0	0	0	0	0	0	0	0	0	0	0	33481	0	0	0	0	0	0
128	YDR462W	YDR462W	MRPL28	>YDR462W MRPL28 SGDID:S000002870, Chr IV from 1386073-1386516, Genome Release 64-2-1, Verified ORF, Mitochondrial ribosomal protein of the large subunit;protein abundance increases in response to DNA replication stress	17.342	1	2	2	15.6		0	0	0	0	0	0	0	0.144811	0	1	0	0	0	0		0	0	0	0	0	0	0	0.269338	0.512444	1	0.400129	0.389072	0	0	0	0	0	0	0	0	0	327620	0	2262400
129	YDR499W	YDR499W	LCD1	>YDR499W LCD1 SGDID:S000002907, Chr IV from 1447830-1450073, Genome Release 64-2-1, Verified ORF, Essential protein required for the DNA integrity checkpoint pathways;interacts physically with Mec1p;putative homolog of S. pombe Rad26 and human ATRIP;fo	86.424	1	7	7	9.4		0	0	0.0192051	0.353677	0.263543	1	0	0	0	0	0	0	0	0		0	0	0	0.0656514	0.0427843	1	0.123789	0.00721345	0.00608614	0	0.0986332	0	0	0	0	0	45883	844970	629630	2389100	0	0	0	0
130	YDR512C	YDR512C	EMI1	>YDR512C EMI1 SGDID:S000002920, Chr IV from 1471063-1470500, Genome Release 64-2-1, reverse complement, Verified ORF, Non-essential protein of unknown function;required for transcriptional induction of the early meiotic-specific transcription factor IME1	21.071	1	2	2	16		1	0	0	0	0	0	0	0	0	0	0	0	0	0		1	0.0424277	0	0	0	0	0	0	0	0	0	0	0	0	1068000	0	0	0	0	0	0	0	0	0
131	YDR529C	YDR529C	QCR7	>YDR529C QCR7 SGDID:S000002937, Chr IV from 1496548-1496165, Genome Release 64-2-1, reverse complement, Verified ORF, Subunit 7 of ubiquinol cytochrome-c reductase (Complex III);Complex III is a component of the mitochondrial inner membrane electron tran	14.565	1	5	5	59.1		0.476878	0.168068	0.323485	1	0.302371	0	0	0	0	0	0	0	0	0		1	0.0580552	0.368687	0.2355	0.106961	0	0	0	0	0	0	0	0	0	5651000	1991600	3833300	11850000	3583100	0	0	0	0	0
132	YEL024W	YEL024W	RIP1	>YEL024W RIP1 SGDID:S000000750, Chr V from 107260-107907, Genome Release 64-2-1, Verified ORF, Ubiquinol-cytochrome-c reductase;a Rieske iron-sulfur protein of the mitochondrial cytochrome bc1 complex;transfers electrons from ubiquinol to cytochrome c1	23.365	1	9	9	54.4		0.794873	0.274988	0.526689	1	0.498083	0.0354624	0.0552492	0.0710757	0.110283	0.0883733	0.134943	0.119739	0.246263	0.498563		1	0.0833021	0.112713	0.13262	0.0725995	0.0178619	0.0511364	0.0405591	0.10759	0.0472657	0.0751836	0.0617555	0.243476	0.247477	33178000	11478000	21984000	41740000	20790000	1480200	2306100	2966700	4603200	3688700
133	YEL062W	YEL062W	NPR2	>YEL062W NPR2 SGDID:S000000788, Chr V from 34407-36254, Genome Release 64-2-1, Verified ORF, Subunit of SEA (Seh1-associated), Npr2/3, and Iml1p complexes;Npr2/3 complex mediates downregulation of TORC1 activity upon amino acid limitation;SEA complex is	69.858	1	1	1	1.8		0	0	0	0.334131	0.507771	0.577216	0.423918	0.321667	0.463502	0.345353	0	1	0	0		0	0	0	0	1	0	0	0	0	0	0	0	0.90506	0	0	0	0	403730	613540	697450	512220	388670	560050	417290
134	YER004W	YER004W	FMP52	>YER004W FMP52 SGDID:S000000806, Chr V from 159580-160275, Genome Release 64-2-1, Verified ORF, Protein of unknown function;localized to the mitochondrial outer membrane;induced by treatment with 8-methoxypsoralen and UVA irradiation	25.086	1	2	2	9.1		1	0.158433	0.0120235	0	0	0	0	0	0	0	0	0	0	0		1	0	0.00436559	0	0	0	0	0	0	0	0	0	0	0	1439600	228080	17309	0	0	0	0	0	0	0
135	YER014W	YER014W	HEM14	>YER014W HEM14 SGDID:S000000816, Chr V from 182600-184219, Genome Release 64-2-1, Verified ORF, Protoporphyrinogen oxidase;a mitochondrial enzyme that catalyzes the seventh step in the heme biosynthetic pathway, converting protoporphyrinogen IX to protop	59.702	1	1	1	3.7		0	0	0	0	0	0	0	0	0	0	0	1	0	0		0	0	0	0	0	0	0	0	0	0	0	0	0	0	0	0	0	0	0	0	0	0	0	0
136	YER017C	YER017C	AFG3	>YER017C AFG3 SGDID:S000000819, Chr V from 191788-189503, Genome Release 64-2-1, reverse complement, Verified ORF, Mitochondrial inner membrane m-AAA protease component;mediates degradation of misfolded or unassembled proteins and is also required for co	84.543	1	7	7	11.8		1	0.332362	0.0664264	0	0	0	0	0	0	0	0	0	0	0		1	0.21716	0.119536	0	0	0	0	0	0	0	0	0	0	0	16096000	5349700	1069200	0	0	0	0	0	0	0
137	YER021W	YER021W	RPN3	>YER021W RPN3 SGDID:S000000823, Chr V from 196948-198519, Genome Release 64-2-1, Verified ORF, Essential non-ATPase regulatory subunit of the 26S proteasome lid;similar to the p58 subunit of the human 26S proteasome;temperature-sensitive alleles cause m	60.392	1	2	2	4.6		0	0	0	0	0	0	0	0	0	0	0	0	0	0		0	0	1	0	0	0	0	0	0	0	0	0	0	0	0	0	0	0	0	0	0	0	0	0
138	YGL210W;YER031C	YGL210W	YPT31	>YGL210W YPT32 SGDID:S000003178, Chr VII from 93792-94460, Genome Release 64-2-1, Verified ORF, Rab family GTPase involved in the exocytic pathway;mediates intra-Golgi traffic or the budding of post-Golgi vesicles from the trans-Golgi;protein abundance	24.52	2	1	1	5		1	0	0	0	0	0	0	0	0	0	0	0	0	0		1	0.296639	0	0	0	0	0	0	0	0	0	0	0	0	464620	0	0	0	0	0	0	0	0	0
139	YER043C	YER043C	SAH1	>YER043C SAH1 SGDID:S000000845, Chr V from 237119-235770, Genome Release 64-2-1, reverse complement, Verified ORF, S-adenosyl-L-homocysteine hydrolase;catabolizes S-adenosyl-L-homocysteine which is formed after donation of the activated methyl group of S	49.125	1	4	4	9.6		0.124668	0.090123	0.024055	0.024338	0.0249794	0	0.0275241	0.0374793	0.551462	0.385082	0.553604	0.171486	0.0735207	1		0.231504	0.163007	0.201237	0.138041	0.110614	0.191595	0.426849	0.261163	0.163341	0.393108	0.185456	0.352518	0.559737	1	3840900	2776600	741110	749830	769590	0	847990	1154700	16990000	11864000
140	YER053C	YER053C	PIC2	>YER053C PIC2 SGDID:S000000855, Chr V from 259639-258737, Genome Release 64-2-1, reverse complement, Verified ORF, Mitochondrial copper and phosphate carrier;imports copper and inorganic phosphate into mitochondria;functionally redundant with Mir1p but	33.528	1	4	4	12.3		1	0	0	0	0	0	0	0	0	0	0	0.914088	0	0		0.862238	0	0	0	0	0	0	0	0	0	0	1	0.543764	0	2623600	0	0	0	0	0	0	0	0	0
141	YER058W	YER058W	PET117	>YER058W PET117 SGDID:S000000860, Chr V from 271768-272091, Genome Release 64-2-1, Verified ORF, Protein required for assembly of cytochrome c oxidase	12.281	1	11	11	52.3		1	0.0656778	0.000839661	0.00853104	0.014361	0.00789895	0.00366053	0.0357587	0.105524	0.00685095	0.118297	0.115642	0.126181	0.155151		1	0.0181917	0.00176234	0	0	0	0.0482796	0.0347079	0.039202	0.0354951	0.0590561	0.00758044	0.0920316	0.0509146	23731000	1558600	19926	202450	340800	187450	86868	848590	2504200	162580
142	YER073W	YER073W	ALD5	>YER073W ALD5 SGDID:S000000875, Chr V from 304030-305592, Genome Release 64-2-1, Verified ORF, Mitochondrial aldehyde dehydrogenase;involved in regulation or biosynthesis of electron transport chain components and acetate formation;activated by K+;util	56.692	1	1	1	2.1		0	0	0	0	0	0	0	0.341271	1	0	0	0	0	0		0	0	0	0	0	0	0	0	1	0	0	0	0	0	0	0	0	0	0	0	0	143170	419520	0
143	YER093C-A	YER093C-A	AIM11	>YER093C-A AIM11 SGDID:S000002960, Chr V from 348201-347912,348400-348277, Genome Release 64-2-1, reverse complement, Verified ORF, Protein of unknown function;null mutant is viable but shows increased loss of mitochondrial genome and synthetic interacti	15.753	1	2	2	18.2		1	0	0	0	0	0	0	0	0	0	0	0	0	0		1	0	0	0	0	0	0	0	0	0	0	0	0	0	1922000	0	0	0	0	0	0	0	0	0
144	YER141W	YER141W	COX15	>YER141W COX15 SGDID:S000000943, Chr V from 453459-454919, Genome Release 64-2-1, Verified ORF, Protein required for the hydroxylation of heme O to form heme A;heme A is an essential prosthetic group for cytochrome c oxidase	54.658	1	16	16	33.3		0.754074	0.0674198	0.0260261	0.0644275	0.168982	0.107329	0.479186	0.274127	1	0.469722	0.817299	0.494307	0.129947	0		1	0.0296592	0.0103398	0.0118516	0.0347487	0.133865	0.319833	0.329179	0.356351	0.353172	0.300784	0.352304	0.101192	0	211940000	18949000	7314900	18108000	47494000	30166000	134680000	77046000	281060000	132020000
145	YER154W	YER154W	OXA1	>YER154W OXA1 SGDID:S000000956, Chr V from 475020-476228, Genome Release 64-2-1, Verified ORF, Mitochondrial inner membrane insertase;mediates the insertion of both mitochondrial- and nuclear-encoded proteins from the matrix into the inner membrane;also	44.815	1	1	1	4.7		0.275789	0	0	0	0	0	0	0	0	0	0	1	0	0		1	0	0	0	0	0	0	0	0	0	0	0	0	0	950480	0	0	0	0	0	0	0	0	0
146	YER176W	YER176W	ECM32	>YER176W ECM32 SGDID:S000000978, Chr V from 541690-545055, Genome Release 64-2-1, Verified ORF, DNA dependent ATPase/DNA helicase;helicase belonging to the Dna2p- and Nam7p-like family of helicases that is involved in modulating translation termination;	126.97	1	1	1	0.7		0	0	0	0	0	0	0	0	0	0	0	0	0	0		0	0	0	0	0	0	0	0	0	0	0	0	1	0	0	0	0	0	0	0	0	0	0	0
147	YER182W	YER182W	FMP10	>YER182W FMP10 SGDID:S000000984, Chr V from 552525-553259, Genome Release 64-2-1, Uncharacterized ORF, Putative protein of unknown function;the authentic, non-tagged protein is detected in highly purified mitochondria in high-throughput studies	27.698	1	12	12	49.2		1	0.280224	0.019427	0.0266204	0.0553151	0.147959	0.107735	0.200985	0.427959	0.564727	0.21709	0.260134	0.228979	0.211638		1	0.0561326	0.000477441	0.0140612	0.0330268	0.0980549	0.208966	0.17813	0.139655	0.150143	0.210905	0.0694292	0.164094	0.0983169	111700000	31301000	2170000	2973500	6178700	16527000	12034000	22450000	47803000	63080000
148	YFL005W	YFL005W	SEC4	>YFL005W SEC4 SGDID:S000001889, Chr VI from 130334-130981, Genome Release 64-2-1, Verified ORF, Rab family GTPase;essential for vesicle-mediated exocytic secretion and autophagy;associates with the exocyst component Sec15p and may regulate polarized del	23.505	1	3	2	18.6		0.176277	0.0162415	0.00547138	0.0110103	0.0103408	0.00878178	0.0400832	0.0377315	0.350973	1	0	0	0	0		0	0	0	0	0	0	0.0428252	0.0280541	0	0.249492	1	0.465359	0	0	673870	62088	20916	42090	39531	33571	153230	144240	1341700	3822800
149	YFL011W	YFL011W	HXT10	>YFL011W HXT10 SGDID:S000001883, Chr VI from 112345-113985, Genome Release 64-2-1, Verified ORF, Putative hexose transporter;expressed at low levels and expression is repressed by glucose	60.661	1	1	1	3.8		0.144706	0.0612109	0.222208	0.14862	0	0.0779773	0.580513	0	0.885479	0.486886	1	0.670838	0.701781	0.958864		0.93971	0	0	0.240417	0.30005	0.550804	0.85599	0.810558	0	0.8037	1	0.706608	0	0.995214	398910	168740	612560	409700	0	214960	1600300	0	2441000	1342200
150	YFL018C	YFL018C	LPD1	>YFL018C LPD1 SGDID:S000001876, Chr VI from 103127-101628, Genome Release 64-2-1, reverse complement, Verified ORF, Dihydrolipoamide dehydrogenase;the lipoamide dehydrogenase component (E3) of the pyruvate dehydrogenase and 2-oxoglutarate dehydrogenase m	54.009	1	19	19	46.1		0.0396028	0	0	0	0	0	0	0.000945674	0	0.0399681	1	0.0114206	0	0		0.0774544	0.000654439	0	0	0	0	0	0	0	0	1	0.0941785	0	0	5584000	0	0	0	0	0	0	133340	0	5635500
151	YFL039C	YFL039C	ACT1	>YFL039C ACT1 SGDID:S000001855, Chr VI from 54377-53260,54696-54687, Genome Release 64-2-1, reverse complement, Verified ORF, Actin;structural protein involved in cell polarization, endocytosis, and other cytoskeletal functions	41.689	1	2	2	6.9		0.652527	0.607725	0.929569	0.96434	0.930982	0.754117	1	0	0	0	0	0	0	0		0.638939	0	0.435275	0.745578	0.167708	0.188026	1	0.139613	0.291206	0	0	0	0.20699	0	323340	301140	460620	477850	461320	373680	495520	0	0	0
152	YFR004W	YFR004W	RPN11	>YFR004W RPN11 SGDID:S000001900, Chr VI from 153393-154313, Genome Release 64-2-1, Verified ORF, Metalloprotease subunit of 19S regulatory particle;part of 26S proteasome lid;couples the deubiquitination and degradation of proteasome substrates;involve	34.398	1	2	2	8.8		0	0	1	0	0	0	0	0	0	0	0	0	0	0		0	0	1	0.117431	0	0.173879	0	0	0	0	0	0	0	0	0	0	488810	0	0	0	0	0	0	0
153	YFR011C	YFR011C	MIC19	>YFR011C MIC19 SGDID:S000001907, Chr VI from 167258-166746, Genome Release 64-2-1, reverse complement, Verified ORF, Component of the MICOS complex;MICOS (formerly MINOS or MitOS) is a mitochondrial inner membrane complex that extends into the intermembr	18.855	1	6	6	38.8		0.605983	0.197248	0.0664664	0.0672417	0.13649	0	0	0	0	0	0	0	0.53301	1		0.641492	0.169429	0.18721	0.109705	0.0927045	0.0788188	0.048224	0	0	0.0154993	0.0287152	0.0834351	0.44879	1	20478000	6665600	2246100	2272300	4612400	0	0	0	0	0
154	YIL018W;YFR031C-A	YIL018W	RPL2A	>YIL018W RPL2B SGDID:S000001280, Chr IX from 316768-316771,317172-317932, Genome Release 64-2-1, Verified ORF, Ribosomal 60S subunit protein L2B;homologous to mammalian ribosomal protein L2 and bacterial L2;RPL2B has a paralog, RPL2A, that arose from th	27.408	2	1	1	4.3		0	0	0	0	0	0	0	0	0	0	0	0	0	0		0	0	0	0	0	0	0	0	0	0	0.353187	0.295064	0.736102	1	0	0	0	0	0	0	0	0	0	0
155	YFR045W	YFR045W		>YFR045W YFR045W SGDID:S000001941, Chr VI from 241998-242009,242082-242999, Genome Release 64-2-1, Uncharacterized ORF, Putative mitochondrial transport protein;null mutant is viable, exhibits decreased levels of chitin and normal resistance to calcofluo	34.391	1	5	5	20.4		1	0.0375658	0	0.0644107	0.101943	0.0302779	0.0771109	0.0862773	0.189898	0.131127	0.173667	0	0.242771	0		1	0	0	0.0230241	0.0585283	0.100704	0.25128	0.0635345	0.25763	0.290152	0.0670837	0.344159	0.451089	0.079079	7442400	279580	0	479370	758700	225340	573890	642110	1413300	975900
156	YFR049W	YFR049W	YMR31	>YFR049W YMR31 SGDID:S000001945, Chr VI from 248523-248894, Genome Release 64-2-1, Verified ORF, Subunit of the mitochondrial alpha-ketoglutarate dehydrogenase;recruits E3 subunit (Lpd1p) to the E1-E2 (Kgd1p, Kgd2p) core;has similarity to human mitochon	13.689	1	1	1	9.8		1	0	0	0	0	0	0	0	0	0	0	0	0	0		1	0	0	0	0	0	0	0	0	0	0	0	0	0	193780	0	0	0	0	0	0	0	0	0
157	YGL008C;YPL036W	YGL008C	PMA1	>YGL008C PMA1 SGDID:S000002976, Chr VII from 482666-479910, Genome Release 64-2-1, reverse complement, Verified ORF, Plasma membrane P2-type H+-ATPase;pumps protons out of cell;major regulator of cytoplasmic pH and plasma membrane potential;long-lived	99.618	2	20	20	26.8		1	0.310783	0.023038	0	0.00151436	0	0	0.000642801	0.00413664	0.00435032	0	0.0165468	0	0		1	0.0933263	0.0201971	0	0	0	0	0	0	0	0	0.00202313	0.0066893	0.0103933	106190000	33002000	2446400	0	160810	0	0	68259	439270	461960
158	YGL009C	YGL009C	LEU1	>YGL009C LEU1 SGDID:S000002977, Chr VII from 478652-476313, Genome Release 64-2-1, reverse complement, Verified ORF, Isopropylmalate isomerase;catalyzes the second step in the leucine biosynthesis pathway	85.793	1	4	4	7.4		0	0	0	0	0	0	0.520791	1	0	0	0	0	0	0		0	0	0	0	0	0	0	0.177311	0.590476	1	0.560969	0.178321	0.0301056	0	0	0	0	0	0	0	73494	141120	0	0
159	YGL057C	YGL057C	GEP7	>YGL057C GEP7 SGDID:S000003025, Chr VII from 395829-394966, Genome Release 64-2-1, reverse complement, Verified ORF, Protein of unknown function;null mutant exhibits a respiratory growth defect and synthetic interactions with prohibitin (phb1) and gem1;	32.959	1	6	6	30.3		1	0	0	0.0207885	0.0501597	0.00380756	0.0776291	0.130151	0.0890573	0.320109	0.129469	0.0546012	0.0763798	0		1	0.00610047	0	0.00401106	0.0243324	0.0837032	0.199035	0.401113	0.531811	0.199436	0.263094	0.11853	0.132502	0.0366519	8796700	0	0	182870	441240	33494	682880	1144900	783410	2815900
160	YGL068W	YGL068W	MNP1	>YGL068W MNP1 SGDID:S000003036, Chr VII from 375087-375671, Genome Release 64-2-1, Verified ORF, Protein associated with the mitochondrial nucleoid;putative mitochondrial ribosomal protein with similarity to E. coli L7/L12 ribosomal protein;required for	20.65	1	2	2	12.4		0	0	0	0	0	0	0.0788855	1	0	0	0	0	0	0		0	0	0	0	0	0.124332	0.757702	1	0.21683	0	0	0	0	0	0	0	0	0	0	0	28906	366430	0	0
161	YGL080W	YGL080W	MPC1	>YGL080W MPC1 SGDID:S000003048, Chr VII from 358636-359028, Genome Release 64-2-1, Verified ORF, Highly conserved subunit of the mitochondrial pyruvate carrier;a mitochondrial inner membrane complex comprised of Mpc1p and either Mpc2p or Mpc3p mediates m	14.995	1	6	6	44.6		1	0.133798	0.011052	0.0102403	0.0129956	0.0109849	0.0127132	0.0237143	0	0	0.0665044	0.0630794	0	0		1	0.014543	0	0.0177322	0.0352934	0.0408841	0.113468	0.060537	0.0594754	0.0566204	0.064679	0.0613985	0.0269583	0.0299621	57518000	7695800	635690	589000	747480	631830	731240	1364000	0	0
162	YGL187C	YGL187C	COX4	>YGL187C COX4 SGDID:S000003155, Chr VII from 150171-149704, Genome Release 64-2-1, reverse complement, Verified ORF, Subunit IV of cytochrome c oxidase;the terminal member of the mitochondrial inner membrane electron transport chain;precursor N-terminal	17.142	1	4	4	39.4		1	0.25206	0.74334	0.85375	0.0724505	0.09872	0.193315	0.177087	0	0	0	0	0	0		1	0	0.147665	0.189167	0	0	0	0.156978	0	0	0	0	0	0	4804800	1211100	3571600	4102100	348110	474330	928840	850870	0	0
163	YGL191W	YGL191W	COX13	>YGL191W COX13 SGDID:S000003159, Chr VII from 144808-145197, Genome Release 64-2-1, Verified ORF, Subunit VIa of cytochrome c oxidase;present in a subclass of cytochrome c oxidase complexes that may have a role in mimimizing generation of reactive oxygen	15.021	1	2	2	14		1	0.21644	0.300459	0.354832	0	0	0	0	0	0	0	0	0	0		1	0.03685	0.093444	0.052625	0.00931846	0.0206617	0.0598019	0.0455553	0	0	0	0	0	0	6648500	1439000	1997600	2359100	0	0	0	0	0	0
164	YGL226W	YGL226W	MTC3	>YGL226W MTC3 SGDID:S000003195, Chr VII from 73340-73711, Genome Release 64-2-1, Verified ORF, Protein of unknown function;green fluorescent protein (GFP)-fusion protein localizes to the mitochondrion;mtc3 is synthetically sick with cdc13-1	14.488	1	3	3	27.6		1	0	0	0	0	0.0623308	0.0733932	0.100322	0.251785	0.16618	0.347864	0.171595	0	0		1	0.0153374	0	0	0	0	0	0	0.119334	0	0	0.0901801	0	0	4565000	0	0	0	0	284540	335040	457970	1149400	758610
165	YGL244W	YGL244W	RTF1	>YGL244W RTF1 SGDID:S000003213, Chr VII from 41498-43174, Genome Release 64-2-1, Verified ORF, Subunit of RNAPII-associated chromatin remodeling Paf1 complex;regulates gene expression by directing cotranscriptional histone modification, influences transc	65.868	1	2	2	4.3		0	0	0	0	0	0	0	0	0	1	0	0	0	0		0	0	0	0	0	0	0	0	0	0.163803	1	0.186866	0.0433521	0	0	0	0	0	0	0	0	0	0	256130
166	YGR033C	YGR033C	TIM21	>YGR033C TIM21 SGDID:S000003265, Chr VII from 554967-554248, Genome Release 64-2-1, reverse complement, Verified ORF, Nonessential component of the TIM23 complex;interacts with the Translocase of the Outer Mitochondrial membrane (TOM complex) and with re	27.205	1	2	2	9.2		1	0	0	0.0889993	0.129361	0.183894	0.178699	0.213064	0.856613	0	0.598468	0	0	0		1	0	0	0	0	0.176346	0.416153	0.354898	0.333681	0.186176	0	0.102787	0.107218	0	4125200	0	0	367140	533640	758600	737170	878930	3533700	0
167	YGR061C	YGR061C	ADE6	>YGR061C ADE6 SGDID:S000003293, Chr VII from 615965-611889, Genome Release 64-2-1, reverse complement, Verified ORF, Formylglycinamidine-ribonucleotide (FGAM)-synthetase;catalyzes a step in the de novo purine nucleotide biosynthetic pathway	148.9	1	1	1	0.7		0	0	0	0	0	0	0	0.280908	0	0	0	1	0.823242	0.941539		0	0	0	0	0	0	0	0	0	0	0	1	0.821982	0	0	0	0	0	0	0	0	592940	0	0
168	YGR070W;YLR371W	YGR070W	ROM2	>YGR070W ROM1 SGDID:S000003302, Chr VII from 627806-631273, Genome Release 64-2-1, Verified ORF, GDP/GTP exchange protein (GEP) for Rho1p;mutations are synthetically lethal with mutations in rom2, which also encodes a GEP;ROM1 has a paralog, ROM2, that	131.42	2	2	2	2.2		0	0	0	0	0	0	0	0	0	0	0	0	0	0		0	0	0	0	0	0	1	0.714218	0	0	0	0	0	0	0	0	0	0	0	0	0	0	0	0
169	YGR084C	YGR084C	MRP13	>YGR084C MRP13 SGDID:S000003316, Chr VII from 648142-647123, Genome Release 64-2-1, reverse complement, Verified ORF, Mitochondrial ribosomal protein of the small subunit	38.988	1	1	1	4.4		0	0	0	0	0	0	0	0	0	0	0.126801	0	0.442581	1		0	0	0	0	0	0	0	0	0	0	0.211895	0.238586	0.850686	1	0	0	0	0	0	0	0	0	0	0
170	YGR086C	YGR086C	PIL1	>YGR086C PIL1 SGDID:S000003318, Chr VII from 650617-649598, Genome Release 64-2-1, reverse complement, Verified ORF, Eisosome core component;eisosomes are large immobile cell cortex structures associated with endocytosis;detected in phosphorylated state	38.349	1	2	1	8.6		0	0	0	0	0	0	0	0	0	0	0	1	0	0		0	0	0	0	0	0	0	0	0	0	0.770077	1	0.699374	0.296481	0	0	0	0	0	0	0	0	0	0
171	YGR090W	YGR090W	UTP22	>YGR090W UTP22 SGDID:S000003322, Chr VII from 662358-666071, Genome Release 64-2-1, Verified ORF, Component of the small-subunit processome;required for nuclear export of tRNAs;may facilitate binding of Utp8p to aminoacylated tRNAs and their delivery to	140.48	1	3	3	3.5		0	0	0	0	0	0	0	1	0	0	0	0	0	0		0	0	0	0	0	0	0.140498	1	0.356203	0	0	0	0	0	0	0	0	0	0	0	0	357460	0	0
172	YGR096W	YGR096W	TPC1	>YGR096W TPC1 SGDID:S000003328, Chr VII from 676621-677565, Genome Release 64-2-1, Verified ORF, Mitochondrial membrane transporter;mediates uptake of the essential cofactor thiamine pyrophosphate (ThPP) into mitochondria;expression appears to be regula	35.136	1	6	6	20.4		1	0.83245	0	0	0	0.0132824	0.0163084	0.0219601	0.12436	0.0213262	0.139024	0.277211	0.26747	0		0.660373	0.26741	1	0.0809599	0	0.00289365	0.0111792	0.0141903	0.0210335	0.0223434	0.0961169	0.194547	0.209644	0	5379300	4478000	0	0	0	71450	87728	118130	668970	114720
173	YGR097W;YPR115W	YGR097W	ASK10	>YGR097W ASK10 SGDID:S000003329, Chr VII from 678695-682135, Genome Release 64-2-1, Verified ORF, Component of RNA polymerase II holoenzyme;phosphorylated in response to oxidative stress;has a role in destruction of Ssn8p;proposed to function in activa	126.86	2	2	2	2.2		0	0	0	0	0	0	1	0	0	0	0	0	0	0		0	0	0	0	0	0	1	0.671525	0.0866237	0	0	0	0	0	0	0	0	0	0	0	65690	0	0	0
174	YGR101W	YGR101W	PCP1	>YGR101W PCP1 SGDID:S000003333, Chr VII from 693363-694403, Genome Release 64-2-1, Verified ORF, Mitochondrial serine protease;required for the processing of various mitochondrial proteins and maintenance of mitochondrial DNA and morphology;belongs to t	38.815	1	2	2	3.2		0	0.711897	0	0.127075	0.536291	1	0	0	0	0	0	0	0	0		0	0.0448416	0.0087943	0.0117738	0.0108169	0.216789	1	0.110967	0	0	0	0	0.00958305	0.0108147	0	703240	0	125530	529770	987840	0	0	0	0
175	YGR103W	YGR103W	NOP7	>YGR103W NOP7 SGDID:S000003335, Chr VII from 695417-697234, Genome Release 64-2-1, Verified ORF, Component of several different pre-ribosomal particles;forms a complex with Ytm1p and Erb1p that is required for maturation of the large ribosomal subunit;r	69.876	1	2	2	2		0	0	0	0	0	1	0.444925	0.93553	0	0	0	0	0	0		0	0	0	0	0	0.0185047	0.0264521	0.0349262	0.117032	0.150224	0.571499	0.60118	1	0.386911	0	0	0	0	0	323560	143960	302700	0	0
176	YGR112W	YGR112W	SHY1	>YGR112W SHY1 SGDID:S000003344, Chr VII from 717358-718527, Genome Release 64-2-1, Verified ORF, Mitochondrial inner membrane protein required for complex IV assembly;associates with complex IV assembly intermediates and complex III/complex IV supercompl	45.055	1	7	7	21.9		1	0	0	0	0	0	0.0372111	0.026197	0.199876	0.21681	0.290949	0.157878	0	0		1	0.00574257	0.00195209	0.00620992	0.017792	0	0	0	0.0345878	0.0356564	0.0573129	0.142441	0.147422	0.0821372	11291000	0	0	0	0	0	420150	295790	2256800	2448000
177	YGR132C	YGR132C	PHB1	>YGR132C PHB1 SGDID:S000003364, Chr VII from 756452-755589, Genome Release 64-2-1, reverse complement, Verified ORF, Subunit of the prohibitin complex (Phb1p-Phb2p);prohibitin is a 1.2 MDa ring-shaped inner mitochondrial membrane chaperone that stabilize	31.427	1	8	8	35.5		1	0.184727	0.0338285	0.00158661	0	0	0	0	0	0	0	0	0	0		1	0.175822	0.0480054	0.00233052	0	0	0	0.00216929	0.00172448	0	0	0	0	0	69746000	12884000	2359400	110660	0	0	0	0	0	0
178	YGR147C	YGR147C	NAT2	>YGR147C NAT2 SGDID:S000003379, Chr VII from 786920-786054, Genome Release 64-2-1, reverse complement, Verified ORF, Protein of unknown function;has an apparent role in acetylation of N-terminal methionine residues	32.804	1	11	11	38.9		1	0.0365804	0.00217334	0.00347766	0.0148759	0.03677	0.0503938	0.0488839	0.300457	0.0965792	0.430499	0.182417	0.337517	0.714135		1	0.0173346	0.00206915	0.000928841	0.0134132	0.0326494	0.0981426	0.112093	0.0968722	0.140251	0.185165	0.130715	0.185672	0.411257	69078000	2526900	150130	240230	1027600	2540000	3481100	3376800	20755000	6671500
179	YGR165W	YGR165W	MRPS35	>YGR165W MRPS35 SGDID:S000003397, Chr VII from 829116-830153, Genome Release 64-2-1, Verified ORF, Mitochondrial ribosomal protein of the small subunit;null mutant does not grow on glycerol, is sensitive to 2,4-dichlorophenol, and accumulates large lipid	39.575	1	2	2	8.1		0	0	0	0	0	0	0	0	0	1	0	0.173263	0	0.237012		0	0	0	0	0	0	0	0	0	0.556286	0.321132	0.392037	0.346453	1	0	0	0	0	0	0	0	0	0	393090
180	YGR174C	YGR174C	CBP4	>YGR174C CBP4 SGDID:S000003406, Chr VII from 846405-845893, Genome Release 64-2-1, reverse complement, Verified ORF, Mitochondrial protein required for assembly of cytochrome bc1 complex;interacts with the Cbp3p-Cbp6p complex and newly synthesized cytoch	20.219	1	9	9	61.8		1	0.125366	0.00256588	0.00441159	0.00648762	0.0235752	0.0583851	0.195867	0.0342335	0.0475694	0.145375	0.0677209	0.0195495	0.367329		1	0.038409	0.0012102	0.00064061	0.00111423	0.00252026	0.00571606	0.0234014	0.0327623	0.0280509	0.0462401	0.0535935	0.0491596	0.0681447	120750000	15138000	309830	532700	783380	2846700	7050000	23651000	4133700	5744000
181	YJR009C;YGR192C	YJR009C	TDH2	>YJR009C TDH2 SGDID:S000003769, Chr X from 454681-453683, Genome Release 64-2-1, reverse complement, Verified ORF, Glyceraldehyde-3-phosphate dehydrogenase (GAPDH), isozyme 2;involved in glycolysis and gluconeogenesis;tetramer that catalyzes reaction of	35.846	2	2	2	3.3		0	0	0	1	0	0	0	0	0	0	0	0	0	0		0	0	0.956825	0	0.918093	1	0	0	0	0	0	0	0	0	0	0	0	3303000	0	0	0	0	0	0
182	YGR207C	YGR207C	CIR1	>YGR207C CIR1 SGDID:S000003439, Chr VII from 911628-910843, Genome Release 64-2-1, reverse complement, Verified ORF, Mitochondrial protein that interacts with frataxin (Yfh1p);putative ortholog of mammalian electron transfer flavoprotein complex subunit	28.758	1	3	3	18.4		0.181731	0	0	0	0	0	0	0	0	0	0.522963	0.241608	0.510007	1		1	0	0	0	0	0	0	0	0	0	0	0	0	0.0804192	90893	0	0	0	0	0	0	0	0	0
183	YGR231C	YGR231C	PHB2	>YGR231C PHB2 SGDID:S000003463, Chr VII from 953480-952548, Genome Release 64-2-1, reverse complement, Verified ORF, Subunit of the prohibitin complex (Phb1p-Phb2p);prohibitin is a 1.2 MDa ring-shaped inner mitochondrial membrane chaperone that stabilize	34.406	1	8	8	27.7		1	0.157432	0.0266519	0	0	0	0	0	0	0	0	0	0	0		1	0.0822527	0.0245289	0	0	0	0	0	0	0	0	0	0	0	70100000	11036000	1868300	0	0	0	0	0	0	0
184	YGR234W	YGR234W	YHB1	>YGR234W YHB1 SGDID:S000003466, Chr VII from 959904-961103, Genome Release 64-2-1, Verified ORF, Nitric oxide oxidoreductase;flavohemoglobin involved in nitric oxide detoxification;plays a role in the oxidative and nitrosative stress responses;protein	44.646	1	3	3	11.3		0.570428	0	0	0	0	0	0	0	0	0	0	0	0	1		1	0	0	0	0	0	0	0	0	0	0	0	0	0	2444400	0	0	0	0	0	0	0	0	0
185	YGR235C	YGR235C	MIC26	>YGR235C MIC26 SGDID:S000003467, Chr VII from 962061-961360, Genome Release 64-2-1, reverse complement, Verified ORF, Component of the MICOS complex;MICOS (formerly MINOS or MitOS) is a mitochondrial inner membrane complex that extends into the intermemb	26.912	1	11	11	48.5		1	0.338201	0.156369	0.147814	0.0163319	0	0	0.010025	0	0	0	0.0484326	0.250536	0.621414		1	0.075123	0.127206	0.0760928	0.0341736	0.0226001	0.035781	0.0127749	0.0186111	0.0176746	0.0396141	0.00839072	0.125502	0.227202	36845000	12461000	5761400	5446200	601750	0	0	369370	0	0
186	YGR243W	YGR243W	MPC3	>YGR243W MPC3 SGDID:S000003475, Chr VII from 977336-977776, Genome Release 64-2-1, Verified ORF, Highly conserved subunit of mitochondrial pyruvate carrier;more highly expressed in glucose-containing minimal medium than in lactate-containing medium;expr	16.23	1	9	8	54.1		1	0.0795905	0.0114656	0.0137883	0.0153219	0.0210953	0.00193451	0.0582266	0.125882	0.17131	0.431477	0.0537602	0.0104966	0		1	0.0144257	0.00800383	0.00675871	0.0280127	0.0133774	0.0347821	0.0412092	0.105712	0.10037	0.183224	0.422882	0.088141	0	28815000	2293400	330380	397310	441500	607860	55743	1677800	3627300	4936300
187	YGR244C	YGR244C	LSC2	>YGR244C LSC2 SGDID:S000003476, Chr VII from 979319-978036, Genome Release 64-2-1, reverse complement, Verified ORF, Beta subunit of succinyl-CoA ligase;succinyl-CoA ligase is a mitochondrial enzyme of the TCA cycle that catalyzes the nucleotide-dependen	46.9	1	9	9	29.3		1	0	0	0	0	0	0	0	0	0	0.332318	0	0.320072	0		1	0	0	0	0	0	0	0	0	0	0.116293	0	0	0	10796000	0	0	0	0	0	0	0	0	0
188	YGR255C	YGR255C	COQ6	>YGR255C COQ6 SGDID:S000003487, Chr VII from 1003962-1002523, Genome Release 64-2-1, reverse complement, Verified ORF, Putative flavin-dependent monooxygenase;involved in ubiquinone (Coenzyme Q) biosynthesis;localizes to the matrix face of the mitochond	53.527	1	4	4	9.6		0	0	0.146172	0.234976	0.0653397	0.163876	1	0.151083	0.294657	0.880449	0	0	0	0		0	0	0	0.0583417	0.202711	0.16662	1	0.290945	0.214463	0.124635	0.492212	0.0588488	0	0.0122292	0	0	169340	272220	75696	189850	1158500	175030	341360	1020000
189	YGR257C	YGR257C	MTM1	>YGR257C MTM1 SGDID:S000003489, Chr VII from 1007305-1006205, Genome Release 64-2-1, reverse complement, Verified ORF, Mitochondrial protein of the mitochondrial carrier family;high affinity pyridoxal 5&#8242;-phosphate transporter;involved in mitochond	40.763	1	6	6	25.7		0.8778	0	0	0	0.0150153	0.0190242	0.055195	0.0494324	0.191619	0.132343	0.241928	0.635732	1	0		1	0	0	0	0	0	0.05446	0.0491428	0.0569728	0	0.172194	0.247069	0.606059	0.0783745	3765500	0	0	0	64411	81608	236770	212050	821990	567710
190	YHL004W	YHL004W	MRP4	>YHL004W MRP4 SGDID:S000000996, Chr VIII from 99219-100403, Genome Release 64-2-1, Verified ORF, Mitochondrial ribosomal protein of the small subunit	44.151	1	1	1	2.8		0	0	0	0.153068	0.233234	0.68301	1	0	0	0	0	0	0	0		0	0	0	0	0	0	1	0.302282	0.175808	0	0	0	0	0	0	0	0	44174	67309	197110	288590	0	0	0
191	YHL023C	YHL023C	NPR3	>YHL023C NPR3 SGDID:S000001015, Chr VIII from 62563-59123, Genome Release 64-2-1, reverse complement, Verified ORF, Subunit of SEA (Seh1-associated), Npr2/3, and Iml1p complexes;Npr2/3 complex mediates downregulation of TORC1 activity upon amino acid lim	129.97	1	2	2	1.8		0	0.136293	0	0	0	1	0.619325	0	0	0	0	0	0	0		0	0	0	0	0.17545	1	0.73738	0.625083	0.351712	0.114209	0.11103	0.111941	0	0	0	114820	0	0	0	842450	521750	0	0	0
192	YLL045C;YHL033C	YLL045C	RPL8A	>YLL045C RPL8B SGDID:S000003968, Chr XII from 48629-47859, Genome Release 64-2-1, reverse complement, Verified ORF, Ribosomal 60S subunit protein L8B;required for processing of 27SA3 pre-rRNA to 27SB pre-rRNA during assembly of large ribosomal subunit;d	28.111	2	1	1	4.3		0	0	0	0	0	0	0	0	0	0	0	0	0	0		0	0	0	0	0	0	0	0	0	0	0.614294	0.91021	0.859685	1	0	0	0	0	0	0	0	0	0	0
193	YHR001W-A	YHR001W-A	QCR10	>YHR001W-A QCR10 SGDID:S000003529, Chr VIII from 107826-107831,107895-108122, Genome Release 64-2-1, Verified ORF, Subunit of the ubiqunol-cytochrome c oxidoreductase complex;this complex comprises part of the mitochondrial respiratory chain;members inc	8.5928	1	3	3	35.1		0.0928771	0	0	0	0.208427	0	0	0	0	0	0	0	0.15196	1		1	0.00376789	0.00583079	0	0	0	0	0	0	0	0	0	0	0.138666	1061400	0	0	0	2381900	0	0	0	0	0
194	YHR008C	YHR008C	SOD2	>YHR008C SOD2 SGDID:S000001050, Chr VIII from 123590-122889, Genome Release 64-2-1, reverse complement, Verified ORF, Mitochondrial manganese superoxide dismutase;protects cells against oxygen toxicity;phosphorylated	25.774	1	6	6	22.3		0.0699992	0	0	0	0	0	0	0	0	0	0	0.0174682	1	0		0.216236	0	0	0	0	0	0	0	0	0	0	0	1	0.0181975	2527600	0	0	0	0	0	0	0	0	0
195	YHR027C	YHR027C	RPN1	>YHR027C RPN1 SGDID:S000001069, Chr VIII from 164711-161730, Genome Release 64-2-1, reverse complement, Verified ORF, Non-ATPase base subunit of the 19S RP of the 26S proteasome;may participate in the recognition of several ligands of the proteasome;con	109.49	1	2	2	2.6		0	0	1	0	0	0	0	0	0	0	0	0	0	0		0	0	1	0.191931	0	0	0	0	0	0	0	0	0	0	0	0	403910	0	0	0	0	0	0	0
196	YHR037W	YHR037W	PUT2	>YHR037W PUT2 SGDID:S000001079, Chr VIII from 181977-183704, Genome Release 64-2-1, Verified ORF, Delta-1-pyrroline-5-carboxylate dehydrogenase;nuclear-encoded mitochondrial protein involved in utilization of proline as sole nitrogen source;deficiency o	64.434	1	3	3	5.7		0	0	0	0	0	0	0	1	0	0	0	0	0	0		0	0	0	0	0	0	0	1	0	0	0	0	0	0	0	0	0	0	0	0	0	4400600	0	0
197	YHR051W	YHR051W	COX6	>YHR051W COX6 SGDID:S000001093, Chr VIII from 209705-210151, Genome Release 64-2-1, Verified ORF, Subunit VI of cytochrome c oxidase (Complex IV);Complex IV is the terminal member of the mitochondrial inner membrane electron transport chain;expression i	17.341	1	7	7	54.1		1	0.0479981	0.0266405	0.0443457	0.000787348	0.00093977	0	0	0	0	0	0	0	0		1	0.0207182	0.0198802	0.00509602	0	0.00423721	0.00997665	0	0	0	0	0	0	0	72555000	3482500	1932900	3217500	57126	68185	0	0	0	0
198	YHR111W	YHR111W	UBA4	>YHR111W UBA4 SGDID:S000001153, Chr VIII from 333072-334394, Genome Release 64-2-1, Verified ORF, E1-like protein that activates Urm1p before urmylation;also acts in thiolation of the wobble base of cytoplasmic tRNAs by adenylating and then thiolating Ur	49.361	1	3	3	7		0	0	0.889202	1	0	0.594666	0	0	0	0	0	0	0	0		0	0	0.084788	0.0618038	0.100236	0.160127	0.634871	0.297222	0.440635	0.366653	1	0.484622	0.238425	0.35266	0	0	123030	138360	0	82278	0	0	0	0
199	YHR162W	YHR162W	MPC2	>YHR162W MPC2 SGDID:S000001205, Chr VIII from 423072-423461, Genome Release 64-2-1, Verified ORF, Highly conserved subunit of the mitochondrial pyruvate carrier;a mitochondrial inner membrane complex comprised of Mpc1p and either Mpc2p or Mpc3p mediates	14.555	1	2	1	21.7		0	0	0	0	0	0	0	0	0	0	0	0	0	0		1	0	0	0	0	0	0	0	0	0	0	0	0	0	0	0	0	0	0	0	0	0	0	0
200	YHR194W	YHR194W	MDM31	>YHR194W MDM31 SGDID:S000001237, Chr VIII from 488657-490396, Genome Release 64-2-1, Verified ORF, Mitochondrial protein that may have a role in phospholipid metabolism;inner membrane protein with similarity to Mdm32p;required for normal mitochondrial m	66.702	1	2	2	4.3		1	0	0	0	0	0	0	0	0	0	0	0	0	0		0.380923	0	0	0.025141	0.0355958	0.576818	1	0.849267	0	0	0	0	0	0	108320	0	0	0	0	0	0	0	0	0
201	YHR196W	YHR196W	UTP9	>YHR196W UTP9 SGDID:S000001239, Chr VIII from 491931-493658, Genome Release 64-2-1, Verified ORF, Nucleolar protein;component of the small subunit (SSU) processome containing the U3 snoRNA that is involved in processing of pre-18S rRNA	65.271	1	2	2	5		1	0	0	0	0	0	0	0	0	0	0	0	0	0		1	0	0	0	0	0	0	0	0	0	0	0	0	0	251740	0	0	0	0	0	0	0	0	0
202	YHR199C	YHR199C	AIM46	>YHR199C AIM46 SGDID:S000001242, Chr VIII from 498422-497490, Genome Release 64-2-1, reverse complement, Verified ORF, Putative protein of unknown function;the authentic, non-tagged protein is detected in highly purified mitochondria in high-throughput s	34.113	1	20	20	71		1	0.0963487	0.00758596	0.00883757	0.00538248	0.00477264	0.0431406	0.0378731	0.120012	0.0718254	0.258064	0.213394	0.355117	0.606061		1	0.035305	0.00270503	0.00319862	0.00493391	0.0213761	0.0464789	0.0485832	0.0709235	0.0673129	0.135679	0.0891769	0.185058	0.14697	72331000	6969000	548700	639230	389320	345210	3120400	2739400	8680600	5195200
203	YHR208W;YJR148W	YHR208W	BAT1	>YHR208W BAT1 SGDID:S000001251, Chr VIII from 517532-518713, Genome Release 64-2-1, Verified ORF, Mitochondrial branched-chain amino acid (BCAA) aminotransferase;preferentially involved in BCAA biosynthesis;homolog of murine ECA39;highly expressed duri	43.596	2	3	3	12.7		0.0356528	0	0	0	0	0	0	0	0	0.0363681	0.290694	1	0	0		0.24775	0	0	0	0	0	0	0	0	0.0371865	0.260352	1	0.107752	0	154020	0	0	0	0	0	0	0	0	157110
204	YIL022W	YIL022W	TIM44	>YIL022W TIM44 SGDID:S000001284, Chr IX from 311165-312460, Genome Release 64-2-1, Verified ORF, Essential component of the TIM23 complex;tethers the import motor and regulatory factors (PAM complex) to the translocation channel (Tim23p-Tim17p core compl	48.854	1	2	2	4.6		0	0	0	0	0	0	0	0	0.0680996	0.0287222	0.117584	0.136283	1	0.257719		0	0	0	0	0	0	0	0	0	0	0	0	1	0.89701	0	0	0	0	0	0	0	0	178380	75235
205	YIL051C	YIL051C	MMF1	>YIL051C MMF1 SGDID:S000001313, Chr IX from 258280-257843, Genome Release 64-2-1, reverse complement, Verified ORF, Mitochondrial protein required for transamination of isoleucine;but not of valine or leucine;may regulate specificity of branched-chain t	15.908	1	5	5	50.3		1	0.0499719	0.0624971	0.0622091	0.12365	0.218492	0.249038	0.0918286	0.0930603	0.0647883	0.069854	0	0	0		1	0.0128761	0.0502061	0.0216903	0.0343394	0.115188	0.119205	0.151704	0.0875202	0.0243463	0.0486573	0.0181525	0.00860994	0.004632	30203000	1509300	1887600	1878900	3734600	6599100	7521700	2773500	2810700	1956800
207	YIL070C	YIL070C	MAM33	>YIL070C MAM33 SGDID:S000001332, Chr IX from 231072-230272, Genome Release 64-2-1, reverse complement, Verified ORF, Acidic protein of the mitochondrial matrix;involved in oxidative phosphorylation;related to the human complement receptor gC1q-R	30.132	1	7	7	24.8		0.00164182	0	0	0	0	0	0	0	0	0	0	0	0	1		0.0112926	0	0	0	0	0	0	0	0	0	0	0	0	1	131520	0	0	0	0	0	0	0	0	0
208	YIL075C	YIL075C	RPN2	>YIL075C RPN2 SGDID:S000001337, Chr IX from 220700-217863, Genome Release 64-2-1, reverse complement, Verified ORF, Subunit of the 26S proteasome;substrate of the N-acetyltransferase Nat1p;protein abundance increases in response to DNA replication stres	104.23	1	3	3	3.3		0	0.727346	1	0.198459	0	0	0	0	0	0	0	0	0	0		0	0	1	0.0425286	0	0	0	0	0	0	0	0	0	0	0	254360	349710	69403	0	0	0	0	0	0
209	YIL077C	YIL077C		>YIL077C YIL077C SGDID:S000001339, Chr IX from 215953-214991, Genome Release 64-2-1, reverse complement, Uncharacterized ORF, Putative protein of unknown function;the authentic, non-tagged protein is detected in highly purified mitochondria in high-throu	36.946	1	5	5	20.3		1	0	0.00995923	0.00672872	0.0172158	0	0.0246746	0	0	0.0917258	0	0.0415782	0.0320251	0		1	0.0127652	0	0	0	0	0	0	0	0	0	0	0.0317536	0	9320500	0	92825	62715	160460	0	229980	0	0	854930
210	YIL087C	YIL087C	AIM19	>YIL087C AIM19 SGDID:S000001349, Chr IX from 200119-199646, Genome Release 64-2-1, reverse complement, Verified ORF, Putative protein of unknown function;mitochondrial protein that physically interacts with Tim23p;null mutant displays reduced respirator	16.923	1	7	7	49		1	0.13077	0.0190614	0.031008	0.0637019	0.0838222	0.0970837	0.136589	0.249604	0.191028	0.351768	0.255932	0.371369	0.594632		1	0.0438489	0.011853	0.00987929	0.020814	0.041943	0.0813096	0.0746617	0.100084	0.069978	0.104776	0.130003	0.163046	0.144717	35765000	4677000	681730	1109000	2278300	2997900	3472200	4885100	8927100	6832100
211	YIL094C	YIL094C	LYS12	>YIL094C LYS12 SGDID:S000001356, Chr IX from 187632-186517, Genome Release 64-2-1, reverse complement, Verified ORF, Homo-isocitrate dehydrogenase;an NAD-linked mitochondrial enzyme required for the fourth step in the biosynthesis of lysine, in which hom	40.068	1	5	5	16.7		1	0	0	0	0	0	0	0	0	0	0	0.0706869	0.156897	0.744971		1	0	0.00753013	0	0	0	0	0	0	0	0	0	0.055996	0.106596	5920900	0	0	0	0	0	0	0	0	0
212	YIL105C	YIL105C	SLM1	>YIL105C SLM1 SGDID:S000001367, Chr IX from 169641-167581, Genome Release 64-2-1, reverse complement, Verified ORF, Phosphoinositide PI4,5P(2) binding protein, forms a complex with Slm2p;acts downstream of Mss4p in a pathway regulating actin cytoskeleton	77.994	1	1	1	2.9		0	0	0	0	0	0	0	0	0	0	0	0	0	0		0	0	0	0	0	0	0	0	1	0	0	0	0	0	0	0	0	0	0	0	0	0	0	0
213	YIL107C	YIL107C	PFK26	>YIL107C PFK26 SGDID:S000001369, Chr IX from 165761-163278, Genome Release 64-2-1, reverse complement, Verified ORF, 6-phosphofructo-2-kinase;inhibited by phosphoenolpyruvate and sn-glycerol 3-phosphate;has negligible fructose-2,6-bisphosphatase activit	93.416	1	42	42	45.5		0.00499698	0.00312349	0.00470064	0.0252104	0.0647394	0.209914	0.404634	0.527328	1	0.196381	0.0463046	0.0184076	0.00664029	0		0.00136819	0.000490579	0.00267706	0.00946756	0.0527607	0.341796	1	0.998957	0.632503	0.240272	0.0730939	0.0202242	0.0143934	0.00271472	4962600	3102000	4668300	25037000	64294000	208470000	401850000	523700000	993120000	195030000
214	YIL125W	YIL125W	KGD1	>YIL125W KGD1 SGDID:S000001387, Chr IX from 122689-125733, Genome Release 64-2-1, Verified ORF, Subunit of the mitochondrial alpha-ketoglutarate dehydrogenase complex;catalyzes a key step in the tricarboxylic acid (TCA) cycle, the oxidative decarboxylati	114.41	1	20	20	25		0.0050343	0	0	0	0	0.0010936	0.00355884	0.0553374	1	0.0405261	0.0131567	0	0	0		0.00745318	0	0	0	0	0	0.00680111	0.110447	1	0.0309395	0.0112239	0.00043304	0.0132401	0.00177828	541590	0	0	0	0	117650	382860	5953200	107580000	4359800
215	YIL136W	YIL136W	OM45	>YIL136W OM45 SGDID:S000001398, Chr IX from 93619-94800, Genome Release 64-2-1, Verified ORF, Mitochondrial outer membrane protein of unknown function;major constituent of the outer membrane, located on the outer (cytosolic) face;interacts with porin (P	44.58	1	6	6	14		0.407659	0.369025	0.0196731	0	0.0299977	0.0389187	0	0	1	0	0.578982	0.536382	0.463708	0		1	0.273517	0.214206	0.141075	0.291861	0.317644	0.443223	0.0457881	0.0762557	0.109727	0.530665	0.820771	0.540057	0.315779	1809600	1638100	87329	0	133160	172760	0	0	4439000	0
216	YIL142W	YIL142W	CCT2	>YIL142W CCT2 SGDID:S000001404, Chr IX from 83302-84885, Genome Release 64-2-1, Verified ORF, Subunit beta of the cytosolic chaperonin Cct ring complex;related to Tcp1p, required for the assembly of actin and tubulins in vivo	57.203	1	7	7	19.5		0	0	0	0	0.0138642	0	0.0264975	0.076507	0.0240821	0.150825	1	0.122219	0.046875	0		0	0	0	0	0	0	0.0275915	0.160483	0.277469	0.405519	1	0.52943	0.0642857	0.0917816	0	0	0	0	131100	0	250560	723450	227720	1426200
217	YKR094C;YIL148W;YLR167W;YLL039C	YKR094C	RPS31	>YKR094C RPL40B SGDID:S000001802, Chr XI from 618374-617996,618750-618743, Genome Release 64-2-1, reverse complement, Verified ORF, Ubiquitin-ribosomal 60S subunit protein L40B fusion protein;cleaved to yield ubiquitin and ribosomal protein L40B;ubiquit	14.554	4	2	2	19.5		1	0.545157	0.136044	0.092153	0.577925	0	0	0	0	0	0	0	0	0		1	0.618027	0.74585	0.256444	0.323665	0.849571	0	0	0	0.39712	0	0	0	0	1745900	951790	237520	160890	1009000	0	0	0	0	0
219	YIL155C	YIL155C	GUT2	>YIL155C GUT2 SGDID:S000001417, Chr IX from 53708-51759, Genome Release 64-2-1, reverse complement, Verified ORF, Mitochondrial glycerol-3-phosphate dehydrogenase;expression is repressed by both glucose and cAMP and derepressed by non-fermentable carbon	72.388	1	32	32	59.2		0.283959	0.0731448	0.00417412	0.00434097	0.00922646	0.0134927	0.0169491	0.0282018	0.140267	0.335193	0.29514	0.121152	1	0.0486018		0.415827	0.0264033	0.00191502	0.0014021	0.00694124	0.0150891	0.0670805	0.0718855	0.119261	0.240726	0.298574	0.0964705	1	0.244803	115560000	29767000	1698700	1766600	3754800	5491000	6897600	11477000	57083000	136410000
220	YIL156W-B	YIL156W-B		>YIL156W-B YIL156W-B SGDID:S000028511, Chr IX from 47690-47698,47761-47973, Genome Release 64-2-1, Uncharacterized ORF, Putative protein of unknown function;originally identified based on homology to <i>Ashbya gossypii</i> and other related yeasts	8.1644	1	2	2	46.6		1	0.266713	0.044414	0.016749	0.0252761	0.0182427	0.0210424	0.0234742	0.0782692	0.0891918	0.254965	0.201333	0.216539	0.281658		1	0.0947412	0.0247379	0.00843559	0.0148454	0.0150121	0.0255124	0.0374786	0.041668	0.0556998	0.111204	0.135963	0.105647	0.105124	244630000	65246000	10865000	4097300	6183300	4462700	5147600	5742500	19147000	21819000
221	YIL157C	YIL157C	COA1	>YIL157C COA1 SGDID:S000001419, Chr IX from 47542-46949, Genome Release 64-2-1, reverse complement, Verified ORF, Mitochondrial inner membrane protein;required for assembly of the cytochrome c oxidase complex (complex IV);interacts with complex IV assem	22.044	1	6	6	32.5		1	0.0153325	0	0	0.00876116	0.0165977	0.019643	0.0335325	0	0	0.0941378	0.176778	0.0408315	0		1	0.0129619	0.00191504	0	0.00197253	0.0114345	0.0180013	0.099276	0	0.0239321	0.0285868	0.0842643	0.0826389	0.0995741	81011000	1242100	0	0	709750	1344600	1591300	2716500	0	0
222	YIR024C	YIR024C	INA22	>YIR024C INA22 SGDID:S000001463, Chr IX from 403491-402841, Genome Release 64-2-1, reverse complement, Verified ORF, F1F0 ATP synthase peripheral stalk assembly factor;subunit of the matrix-exposed inner mitochondrial membrane localized INA complex (Ina2	24.597	1	10	10	34.7		0.0182538	0.000798201	0.000379774	0.00323102	0.00702521	0.0141505	0.0355977	0.0504321	0.230342	0.0899659	0.224787	1	0.531525	0.120254		0	0	0	0	0	0	0	0	0.698654	0	0	0	1	0	6696400	292820	139320	1185300	2577200	5191100	13059000	18501000	84501000	33004000
223	YJL008C	YJL008C	CCT8	>YJL008C CCT8 SGDID:S000003545, Chr X from 421663-419957, Genome Release 64-2-1, reverse complement, Verified ORF, Subunit of the cytosolic chaperonin Cct ring complex;related to Tcp1p, required for the assembly of actin and tubulins in vivo	61.662	1	8	8	16		0.034566	0	0.0221364	0.0266471	0.0256988	0	0	0.019661	0.0476478	0.0739471	1	0.328102	0.140498	0		0	0	0	0	0	0	0.00692343	0.0116851	0.0870366	0.147164	1	0.753844	0.348033	0	333880	0	213820	257390	248230	0	0	189910	460240	714270
224	YJL014W	YJL014W	CCT3	>YJL014W CCT3 SGDID:S000003551, Chr X from 407558-409162, Genome Release 64-2-1, Verified ORF, Subunit of the cytosolic chaperonin Cct ring complex;related to Tcp1p, required for the assembly of actin and tubulins in vivo;capable of binding Q/N rich pro	58.814	1	4	4	8.2		0	0	0	0	0	0	0	0	0	0	0	0	0	0		0	0	0	0	0	0	0	0	0	0	1	0.608201	0.50471	0	0	0	0	0	0	0	0	0	0	0
225	YJL036W	YJL036W	SNX4	>YJL036W SNX4 SGDID:S000003573, Chr X from 378825-380096, Genome Release 64-2-1, Verified ORF, Sorting nexin;involved in retrieval of late-Golgi SNAREs from post-Golgi endosomes to the trans-Golgi network and in cytoplasm to vacuole transport;contains a	49.002	1	4	4	15.1		0	0	0	0	0	0	0	0	0	0	0.0972596	0.85583	1	0		0	0	0	0	0	0	0	0	0	0	0	0	1	0.898836	0	0	0	0	0	0	0	0	0	0
226	YJL054W	YJL054W	TIM54	>YJL054W TIM54 SGDID:S000003590, Chr X from 334265-335701, Genome Release 64-2-1, Verified ORF, Component of the mitochondrial TIM22 complex;involved in insertion of polytopic proteins into the inner membrane	54.182	1	17	17	44.6		0.912802	0.0178888	0.00834201	0.0148798	0.0338879	0.0700099	0.340681	1	0	0	0	0	0	0		1	0	0	0.00227768	0.00281523	0.0133539	0.24669	0.831445	0.0118375	0.0017031	0	0.0156344	0.00661377	0	15608000	305880	142640	254430	579450	1197100	5825300	17099000	0	0
227	YJL062W-A	YJL062W-A	COA3	>YJL062W-A COA3 SGDID:S000007611, Chr X from 316723-316980, Genome Release 64-2-1, Verified ORF, Mitochondrial protein required for cytochrome c oxidase assembly;also involved in translational regulation of Cox1p and prevention of Cox1p aggregation befor	9.8814	1	2	2	25.9		0.182523	0	0	0	0	0	0	0	0.0273437	0.0195183	0.0290996	0	0.020088	1		1	0.0217585	0	0	0	0.0109473	0.0365335	0.0288432	0.0561435	0.0689131	0.113304	0.0993725	0.27213	0.353501	846140	0	0	0	0	0	0	0	126760	90483
228	YJL066C	YJL066C	MPM1	>YJL066C MPM1 SGDID:S000003602, Chr X from 314872-314114, Genome Release 64-2-1, reverse complement, Verified ORF, Mitochondrial intermembrane space protein of unknown function	28.47	1	3	3	18.3		1	0	0	0.215834	0.629582	0.168279	0	0	0	0	0	0	0	0		1	0	0	0	0.207975	0.462878	0.643294	0.190765	0	0.345019	0.26642	0	0	0	979920	0	0	211500	616940	164900	0	0	0	0
229	YJL069C	YJL069C	UTP18	>YJL069C UTP18 SGDID:S000003605, Chr X from 312706-310922, Genome Release 64-2-1, reverse complement, Verified ORF, Small-subunit processome protein involved in pre-18S rRNA maturation;part of a subunit of the 90S preribosomal particle capable of interac	66.423	1	1	1	3.5		1	0	0	0	0	0	0	0	0	0	0	0	0	0		1	0	0	0	0	0	0	0	0	0	0	0	0	0	305520	0	0	0	0	0	0	0	0	0
230	YJL077C	YJL077C	ICS3	>YJL077C ICS3 SGDID:S000003613, Chr X from 295061-294666, Genome Release 64-2-1, reverse complement, Verified ORF, Protein with a role in processing of secretory proteins;possible role in vacuolar sorting, null mutants are hypersensitive to sortin2	14.828	1	1	1	6.1		0	0	0	0	0	0	0	0	0	0	0	0	0	0		0	0	0	0	0	0	0	0	0	0	0	0	0	0	0	0	0	0	0	0	0	0	0	0
231	YJL096W	YJL096W	MRPL49	>YJL096W MRPL49 SGDID:S000003632, Chr X from 246490-246975, Genome Release 64-2-1, Verified ORF, Mitochondrial ribosomal protein of the large subunit	18.387	1	2	2	14.9		0	0	0.101683	0	0.20647	1	0	0	0	0	0	0	0	0		0	0	0	0.0356665	0.0601644	1	0.232935	0	0	0	0	0	0	0	0	0	120860	0	245410	1188600	0	0	0	0
232	YJL109C	YJL109C	UTP10	>YJL109C UTP10 SGDID:S000003645, Chr X from 217309-212000, Genome Release 64-2-1, reverse complement, Verified ORF, Nucleolar protein;component of the small subunit (SSU) processome containing the U3 snoRNA that is involved in processing of pre-18S rRNA;	200.08	1	2	2	1.9		1	0	0	0	0	0	0	0	0	0	0	0	0	0		1	0	0	0	0	0	0	0	0	0	0	0	0	0	184530	0	0	0	0	0	0	0	0	0
233	YJL111W	YJL111W	CCT7	>YJL111W CCT7 SGDID:S000003647, Chr X from 207877-209529, Genome Release 64-2-1, Verified ORF, Subunit of the cytosolic chaperonin Cct ring complex;related to Tcp1p, required for the assembly of actin and tubulins in vivo;mutant has increased aneuploidy	59.735	1	6	6	15.5		0	0	0	0	0	0	0	0	0	0	0.7194	0.97119	1	0		0	0	0	0	0	0	0	0.0111075	0.0174831	0.0846277	0.341324	1	0.742306	0.0412423	0	0	0	0	0	0	0	0	0	0
234	YJL133W	YJL133W	MRS3	>YJL133W MRS3 SGDID:S000003669, Chr X from 160619-161563, Genome Release 64-2-1, Verified ORF, Iron transporter, mediates Fe2+ transport across inner mito membrane;mitochondrial carrier family member;active under low-iron conditions;may transport other	34.501	1	3	3	11.8		1	0	0	0	0	0	0	0	0	0	0	0	0	0		1	0	0	0	0	0	0	0	0	0	0	0	0	0	1910800	0	0	0	0	0	0	0	0	0
235	YJL143W	YJL143W	TIM17	>YJL143W TIM17 SGDID:S000003679, Chr X from 147101-147577, Genome Release 64-2-1, Verified ORF, Essential component of the TIM23 complex;with Tim23p, contributes to the architecture and function of the import channel;may link the import motor to the cor	16.584	1	2	2	15.2		1	0	0	0.259808	0.198579	0	0	0	0	0	0	0	0	0		1	0	0	0	0.0298733	0	0	0	0	0	0	0	0	0	979260	0	0	254420	194460	0	0	0	0	0
236	YJL161W	YJL161W	FMP33	>YJL161W FMP33 SGDID:S000003697, Chr X from 117245-117787, Genome Release 64-2-1, Uncharacterized ORF, Putative protein of unknown function;the authentic, non-tagged protein is detected in highly purified mitochondria in high-throughput studies	20.185	1	5	5	38.3		1	0	0	0	0	0	0	0	0	0	0	0	0	0.0502021		1	0	0	0	0	0	0	0	0	0	0	0	0	0	6109500	0	0	0	0	0	0	0	0	0
237	YJL166W	YJL166W	QCR8	>YJL166W QCR8 SGDID:S000003702, Chr X from 106434-106718, Genome Release 64-2-1, Verified ORF, Subunit 8 of ubiquinol cytochrome-c reductase (Complex III);Complex III is a component of the mitochondrial inner membrane electron transport chain;oriented f	10.974	1	2	2	26.6		0.473283	0.256123	0.56161	1	0.512206	0	0	0	0	0	0	0	0.147453	0		1	0.0590844	0.170249	0.198958	0.102211	0.0380829	0.130316	0	0	0	0.13197	0.114748	0.160592	0.119012	4804300	2599900	5700900	10151000	5199400	0	0	0	0	0
238	YJL200C	YJL200C	ACO2	>YJL200C ACO2 SGDID:S000003736, Chr X from 58813-56444, Genome Release 64-2-1, reverse complement, Verified ORF, Putative mitochondrial aconitase isozyme;similarity to Aco1p, an aconitase required for the TCA cycle;expression induced during growth on gl	86.582	1	1	1	1.6		0	0	0	0	0	0	0	0	0	0	0	0	0	0		0	0	0	0	0	0	0	0	0	0	0	0	0	0	0	0	0	0	0	0	0	0	0	0
239	YJL205C	YJL205C	NCE101	>YJL205C NCE101 SGDID:S000003742, Chr X from 50268-50139,50443-50412, Genome Release 64-2-1, reverse complement, Verified ORF, Protein of unknown function;involved in secretion of proteins that lack classical secretory signal sequences	6.3364	1	2	2	20.8		0.0215046	0.00297304	0	0.00531534	0.000756481	0.00112334	0.0248837	0.0708148	0.269283	0.140452	0.0175001	1	0.269979	0.0170769		0.961879	0.0669237	0.0410035	0	0	0.184678	0.366291	0	0.422327	0.273285	0.480418	0.778683	1	0	6611600	914060	0	1634200	232580	345370	7650500	21772000	82791000	43182000
240	YJL208C	YJL208C	NUC1	>YJL208C NUC1 SGDID:S000003744, Chr X from 41183-40194, Genome Release 64-2-1, reverse complement, Verified ORF, Major mitochondrial nuclease;has RNAse and DNA endo- and exonucleolytic activities;roles in mitochondrial recombination, apoptosis and maint	37.209	1	13	13	45		1	0.0965973	0.00688723	0.0400383	0.133387	0.177082	0.313025	0.397535	0.392245	0.528188	0.445893	0.14266	0	0		1	0.0304296	0.00932261	0.0049453	0.0617513	0.188087	0.466922	0.419165	0.360043	0.209	0.221539	0.0713435	0.0110591	0	66359000	6410100	457030	2656900	8851400	11751000	20772000	26380000	26029000	35050000
241	YJR002W	YJR002W	MPP10	>YJR002W MPP10 SGDID:S000003762, Chr X from 438865-440646, Genome Release 64-2-1, Verified ORF, Component of the SSU processome and 90S preribosome;required for pre-18S rRNA processing, interacts with and controls the stability of Imp3p and Imp4p, essent	66.952	1	1	1	2.2		1	0	0	0	0	0	0	0	0	0	0	0	0	0		1	0.301455	0.515249	0.443714	0.124265	0.259204	0.406261	0.23674	0.177515	0	0	0	0	0	162820	0	0	0	0	0	0	0	0	0
242	YJR016C	YJR016C	ILV3	>YJR016C ILV3 SGDID:S000003777, Chr X from 466208-464451, Genome Release 64-2-1, reverse complement, Verified ORF, Dihydroxyacid dehydratase;catalyzes third step in the common pathway leading to biosynthesis of branched-chain amino acids	62.86	1	4	4	9.7		0.0441337	0	0	0	0	0	0	0.0112004	0.0683159	0.264506	1	0.0930416	0	0		0.184545	0	0	0	0	0	0	0	0.0775586	0.128447	1	0.142253	0	0	429580	0	0	0	0	0	0	109020	664960	2574600
243	YJR045C;YEL030W	YJR045C	SSC1	>YJR045C SSC1 SGDID:S000003806, Chr X from 521602-519638, Genome Release 64-2-1, reverse complement, Verified ORF, Hsp70 family ATPase;constituent of the import motor component of the Translocase of the Inner Mitochondrial membrane (TIM23 complex);invol	70.627	2	27	27	46.2		0.212101	0.00468799	0.00206495	0.00359036	0.0144642	0.0235405	0.04516	0.101834	0.30583	0.3389	0.751198	1	0.183133	0.0188583		0.422629	0.00122651	0.000883467	0.00149988	0.00711207	0.0346583	0.112155	0.162743	0.267401	0.28674	0.719304	1	0.322445	0.15532	76579000	1692600	745550	1296300	5222300	8499300	16305000	36767000	110420000	122360000
244	YJR064W	YJR064W	CCT5	>YJR064W CCT5 SGDID:S000003825, Chr X from 555914-557602, Genome Release 64-2-1, Verified ORF, Subunit of the cytosolic chaperonin Cct ring complex;related to Tcp1p, required for the assembly of actin and tubulins in vivo	61.913	1	1	1	2		0	0	0	0	0	0	0	0	0	0	0	0	0	0		0	0	0	0	0	0	0	0	0.339727	0	1	0	0.205673	0	0	0	0	0	0	0	0	0	0	0
245	YJR077C	YJR077C	MIR1	>YJR077C MIR1 SGDID:S000003838, Chr X from 578190-577255, Genome Release 64-2-1, reverse complement, Verified ORF, Mitochondrial phosphate carrier;imports inorganic phosphate into mitochondria;functionally redundant with Pic2p but more abundant than Pic	32.812	1	18	18	69.1		0.741398	0.0597321	0.0275009	0.0385716	0.029284	0.0332528	0.0483964	0.0675066	0.250182	0.213835	0.665342	0.965733	1	0.895918		1	0.0253707	0.0216513	0.0122047	0.0141936	0.0383379	0.0724863	0.082382	0.127529	0.12978	0.320043	0.467903	0.773468	0.236685	1040700000	83846000	38603000	54143000	41106000	46677000	67934000	94759000	351180000	300160000
246	YJR080C	YJR080C	AIM24	>YJR080C AIM24 SGDID:S000003841, Chr X from 581616-580432, Genome Release 64-2-1, reverse complement, Verified ORF, Protein with a role in determining mitochondrial architecture;inner membrane protein that interacts physically and genetically with the MI	44.427	1	4	4	15.5		0	0	0	0.00510234	0.195611	0.449676	1	0.437474	0.227194	0	0	0	0	0		0	0	0	0	0	0.0622953	1	0.732862	0.306894	0.6176	0.248164	0	0	0	0	0	0	14509	556240	1278700	2843600	1244000	646050	0
247	YJR085C	YJR085C		>YJR085C YJR085C SGDID:S000003845, Chr X from 585437-585120, Genome Release 64-2-1, reverse complement, Verified ORF, Protein of unknown function;GFP-fusion protein is induced in response to the DNA-damaging agent MMS;the authentic, non-tagged protein i	11.25	1	5	5	63.8		0.191531	0.00700805	0.00292756	0.00166021	0.00163905	0	0.0110416	0.00651528	0.0312275	0.0307272	0.114967	0.0765817	0.175996	1		1	0.0111366	0.00348684	0.00185572	0.00232963	0.0043296	0.00968444	0.0149761	0.0215399	0.0263124	0.0650493	0.0667304	0.157127	0.632022	12403000	453820	189580	107510	106140	0	715020	421910	2022200	1989800
248	YJR095W	YJR095W	SFC1	>YJR095W SFC1 SGDID:S000003856, Chr X from 609773-610741, Genome Release 64-2-1, Verified ORF, Mitochondrial succinate-fumarate transporter;transports succinate into and fumarate out of the mitochondrion;required for ethanol and acetate utilization	35.34	1	14	14	42.5		0.625257	0.0617888	0.0232183	0.0347872	0.0319129	0.0226924	0.0428494	0.0537531	0.263657	0.252794	0.630498	1	0.469936	0.0783106		1	0.006237	0.0111158	0.0101654	0.0107424	0.043155	0.0893622	0.0883473	0.188642	0.194769	0.372046	0.47635	0.232684	0.036466	70504000	6967300	2618100	3922600	3598500	2558800	4831700	6061200	29730000	28505000
249	YJR101W	YJR101W	RSM26	>YJR101W RSM26 SGDID:S000003862, Chr X from 618234-619034, Genome Release 64-2-1, Verified ORF, Mitochondrial ribosomal protein of the small subunit	30.223	1	2	2	11.7		0	0	0	0.0576837	0.118469	0.202119	1	0.32891	0	0	0	0	0	0		0	0	0	0	0	0.779598	1	0.304807	0.276473	0	0	0	0	0	0	0	0	55381	113740	194050	960080	315780	0	0
250	YJR109C	YJR109C	CPA2	>YJR109C CPA2 SGDID:S000003870, Chr X from 632941-629585, Genome Release 64-2-1, reverse complement, Verified ORF, Large subunit of carbamoyl phosphate synthetase;carbamoyl phosphate synthetase catalyzes a step in the synthesis of citrulline, an arginine	123.91	1	1	1	0.9		0.0340848	0.0221606	0.0298125	0	0.0420032	0	0.112323	0.218304	0	1	0	0.524901	0.331954	0		0	0	0.0807368	0.0451802	0	0	0.381063	0.691637	0.92415	0.928341	1	0.865454	0.423744	0.274264	508920	330880	445130	0	627150	0	1677100	3259500	0	14931000
251	YJR121W	YJR121W	ATP2	>YJR121W ATP2 SGDID:S000003882, Chr X from 647607-649142, Genome Release 64-2-1, Verified ORF, Beta subunit of the F1 sector of mitochondrial F1F0 ATP synthase;which is a large, evolutionarily conserved enzyme complex required for ATP synthesis;F1 trans	54.793	1	31	31	74.6		0.0486445	0.0268711	0.0315604	0.0832974	0.175391	0.032535	0.650013	0.271724	1	0.377797	0.78168	0.308486	0.135454	0.144621		0.267778	0.0473271	0.0669713	0.0196666	0.047551	0.0617543	1	0.293461	0.359761	0.178494	0.424996	0.148272	0.0245735	0.0215599	72169000	39866000	46823000	123580000	260210000	48269000	964360000	403130000	1483600000	560500000
252	YJR123W	YJR123W	RPS5	>YJR123W RPS5 SGDID:S000003884, Chr X from 651901-652578, Genome Release 64-2-1, Verified ORF, Protein component of the small (40S) ribosomal subunit;least basic of non-acidic ribosomal proteins;phosphorylated in vivo;essential for viability;homologou	25.038	1	1	1	6.7		0	0	0	0	0	0	0	0	0	0	0	0	0.413658	1		0	0	0	0	0	0	0	0	0	0	0	0.367569	1	0	0	0	0	0	0	0	0	0	0	0
253	YJR140C	YJR140C	HIR3	>YJR140C HIR3 SGDID:S000003901, Chr X from 695696-690750, Genome Release 64-2-1, reverse complement, Verified ORF, Subunit of the HIR complex;a nucleosome assembly complex involved in regulation of histone gene transcription;involved in position-depende	191.68	1	2	2	1.1		0	0	0	0.471654	0	0.0092479	0	0	0	0	0	0.229654	0.372986	1		0	0	0	0	0	0	0.0837473	0.102522	0.153663	0.121317	0.219233	0.270037	0.76325	1	0	0	0	3140600	0	61579	0	0	0	0
254	YJR144W	YJR144W	MGM101	>YJR144W MGM101 SGDID:S000003905, Chr X from 700882-701691, Genome Release 64-2-1, Verified ORF, Protein with a role in mitochondrial DNA recombinational repair;also involved in interstrand cross-link repair;binds to and catalyzes the annealing of singl	30.09	1	3	3	14.5		0	0.351998	0.444197	1	0.236528	0.137847	0.0376633	0	0	0	0	0	0	0		0	0.039461	0.336401	1	0.0968542	0.0552721	0.151153	0.0438467	0.0511938	0	0	0	0	0	0	480090	605840	1363900	322600	188010	51369	0	0	0
255	YKL016C	YKL016C	ATP7	>YKL016C ATP7 SGDID:S000001499, Chr XI from 407989-407465, Genome Release 64-2-1, reverse complement, Verified ORF, Subunit d of the stator stalk of mitochondrial F1F0 ATP synthase;F1F0 ATP synthase is a large, evolutionarily conserved enzyme complex req	19.809	1	5	5	36.8		0.0330071	0.0150195	0.0180476	0.0819696	0.160031	0.0177625	0.0123425	0.00376869	0.24877	0.0989564	0.0376906	0.233734	0.201752	1		0.0374996	0	0	0	0	0.00370748	0	0	0	0	0	0.372745	0.684439	1	2697800	1227600	1475100	6699700	13080000	1451800	1008800	308030	20333000	8088100
256	YKL023C-A	YKL023C-A		>YKL023C-A YKL023C-A SGDID:S000113559, Chr XI from 393373-393146, Genome Release 64-2-1, reverse complement, Uncharacterized ORF, Putative protein of unknown function	8.5188	1	1	1	14.7		1	0	0	0	0	0	0	0	0	0	0	0	0	0		1	0	0	0	0	0	0	0	0	0	0	0	0	0	53653	0	0	0	0	0	0	0	0	0
257	YKL065W-A	YKL065W-A		>YKL065W-A YKL065W-A SGDID:S000113563, Chr XI from 315954-316175, Genome Release 64-2-1, Uncharacterized ORF, Putative protein of unknown function	8.531	1	1	1	15.1		1	0	0	0	0	0	0	0	0	0	0	0	0	0		1	0	0	0	0	0	0	0	0	0	0	0	0	0	2232600	0	0	0	0	0	0	0	0	0
258	YKL082C	YKL082C	RRP14	>YKL082C RRP14 SGDID:S000001565, Chr XI from 282329-281025, Genome Release 64-2-1, reverse complement, Verified ORF, Essential protein, constituent of 66S pre-ribosomal particles;interacts with proteins involved in ribosomal biogenesis and cell polarity;	50.481	1	1	1	3.2		0	0	0	0	0	0	0	0	0	0	0	0	0	0		0	0	0	0	0	0	0	0	0	0	0	0	0	0	0	0	0	0	0	0	0	0	0	0
259	YKL085W	YKL085W	MDH1	>YKL085W MDH1 SGDID:S000001568, Chr XI from 279123-280127, Genome Release 64-2-1, Verified ORF, Mitochondrial malate dehydrogenase;catalyzes interconversion of malate and oxaloacetate;involved in the tricarboxylic acid (TCA) cycle;phosphorylated	35.65	1	15	15	58.4		0.258112	0.00369629	0	0.0124179	0	0	0.0197393	0.00369443	0.0709141	0.203099	0.3808	0.135594	0.788322	1		0.69355	0.000472513	0.002319	0	0	0	0.0364619	0.0291811	0.062903	0.146792	0.244351	0.0526867	0.395175	1	13841000	198210	0	665900	0	0	1058500	198110	3802700	10891000
260	YKL087C	YKL087C	CYT2	>YKL087C CYT2 SGDID:S000001570, Chr XI from 277863-277189, Genome Release 64-2-1, reverse complement, Verified ORF, Cytochrome c1 heme lyase;involved in maturation of cytochrome c1, which is a subunit of the mitochondrial ubiquinol-cytochrome-c reductase	26.076	1	9	9	45.5		1	0.0233713	0	0.00538995	0.00826747	0.0083896	0.0106072	0	0	0.0211803	0.0458868	0	0	0		1	0.0137038	0.00227042	0.000963885	0.00157156	0.00542435	0.00664642	0.00985689	0	0	0.0080628	0.0306484	0.0608239	0.050315	22926000	535810	0	123570	189540	192340	243180	0	0	485580
261	YKL120W	YKL120W	OAC1	>YKL120W OAC1 SGDID:S000001603, Chr XI from 217344-218318, Genome Release 64-2-1, Verified ORF, Mitochondrial inner membrane transporter;transports oxaloacetate, sulfate, thiosulfate, and isopropylmalate;member of the mitochondrial carrier family	35.153	1	5	5	17.9		0.591796	0	0.0156349	0.0240615	0.0373011	0.0219638	0.0226746	0.0386105	0	0.162413	0.356447	1	0.284904	0.0575603		1	0.00867188	0.00803666	0	0	0	0	0.0403023	0.0682042	0.118366	0.200745	0.350017	0.233715	0	5270000	0	139230	214270	332170	195590	201920	343830	0	1446300
262	YKL141W	YKL141W	SDH3	>YKL141W SDH3 SGDID:S000001624, Chr XI from 179667-180263, Genome Release 64-2-1, Verified ORF, Subunit of succinate dehydrogenase and of TIM22 translocase;functions as cytochrome b subunit of succinate dehydrogenase, which couples oxidation of succinate	22.068	1	5	5	20.7		0.260355	0.0232793	0.0120113	0.0223248	0.0484665	0.0485826	0.0949898	0.137234	0.446751	1	0.352386	0	0	0		0.503377	0.0115679	0.00713382	0.012013	0.03746	0.078118	0.199683	0.411321	0.424972	1	0.457555	0.0283019	0.0599588	0.040834	23540000	2104800	1086000	2018500	4382100	4392600	8588500	12408000	40393000	90415000
263	YKL145W	YKL145W	RPT1	>YKL145W RPT1 SGDID:S000001628, Chr XI from 174213-175616, Genome Release 64-2-1, Verified ORF, ATPase of the 19S regulatory particle of the 26S proteasome;one of six ATPases of the regulatory particle;involved in the degradation of ubiquitinated substr	51.982	1	1	1	2.8		0	0.731024	1	0	0	0	0	0	0	0	0	0	0	0		0	0.202308	1	0.264385	0.20039	0	0	0	0	0	0	0	0	0	0	207830	284300	0	0	0	0	0	0	0
264	YKL148C;YJL045W	YKL148C	SDH1	>YKL148C SDH1 SGDID:S000001631, Chr XI from 171129-169207, Genome Release 64-2-1, reverse complement, Verified ORF, Flavoprotein subunit of succinate dehydrogenase;couples the oxidation of succinate to the transfer of electrons to ubiquinone as part of t	70.229	2	16	16	32.2		0.0851025	0.00356718	0	0.00468161	0.0101967	0.0134171	0.0228253	0.04448	0.33751	1	0.322101	0.00364969	0	0		0.366904	0.00244055	0	0.00295903	0.0056167	0.0326341	0.0900638	0.185419	0.623757	1	0.738363	0.0259298	0.0397915	0.00364393	24444000	1024600	0	1344700	2928800	3853800	6556100	12776000	96943000	287230000
265	YKL192C	YKL192C	ACP1	>YKL192C ACP1 SGDID:S000001675, Chr XI from 80537-80160, Genome Release 64-2-1, reverse complement, Verified ORF, Mitochondrial matrix acyl carrier protein;involved in biosynthesis of octanoate, which is a precursor to lipoic acid;activated by phosphopa	13.943	1	3	3	30.4		1	0	0	0	0	0	0	0	0	0	0	0	0	0		1	0.00748966	0	0	0	0	0	0	0	0	0	0	0	0	19290000	0	0	0	0	0	0	0	0	0
266	YKL195W	YKL195W	MIA40	>YKL195W MIA40 SGDID:S000001678, Chr XI from 75821-77032, Genome Release 64-2-1, Verified ORF, Mitochondrial oxidoreductase;involved in mitochondrial intermembrane space import;component of MIA pathway which mediates import and oxidative folding of subs	44.536	1	6	6	20.1		0.2521	0	0	0	0.0212301	0.0375234	0.0520136	0.08207	0.120308	0.20107	0.66627	1	0	0		0.538903	0	0	0	0	0.0175278	0.0552544	0.025624	0.0678121	0.0478951	1	0.514385	0.0223493	0	1227600	0	0	0	103380	182720	253280	399640	585840	979110
267	YKR006C	YKR006C	MRPL13	>YKR006C MRPL13 SGDID:S000001714, Chr XI from 451217-450423, Genome Release 64-2-1, reverse complement, Verified ORF, Mitochondrial ribosomal protein of the large subunit;not essential for mitochondrial translation	30.271	1	1	1	4.9		0	0	0	0	0	0	0	0	0	0	0	0	0	0		0	0	0.290944	0.301277	0.255498	1	0.610725	0	0	0	0	0	0	0	0	0	0	0	0	0	0	0	0	0
268	YKR016W	YKR016W	MIC60	>YKR016W MIC60 SGDID:S000001724, Chr XI from 469717-471339, Genome Release 64-2-1, Verified ORF, Component of the MICOS complex;MICOS (formerly MINOS or MitOS) is a mitochondrial inner membrane complex that extends into the intermembrane space and has a	61.081	1	37	37	61.7		1	0.248502	0.174129	0.204191	0.188545	0.1225	0.20792	0.267128	0.543661	0.111003	0.102662	0.0938578	0.0339387	0		1	0.109849	0.138792	0.0633459	0.0572114	0.178324	0.300052	0.31261	0.267659	0.0774299	0.0476415	0.0493626	0.0421202	0.00347686	600760000	149290000	104610000	122670000	113270000	73593000	124910000	160480000	326610000	66686000
269	YKR033C	YKR033C		>YKR033C YKR033C SGDID:S000001741, Chr XI from 507304-506879, Genome Release 64-2-1, reverse complement, Dubious ORF, Dubious open reading frame;unlikely to encode a functional protein, based on available experimental and comparative sequence data;parti	15.668	1	1	1	6.4		0	0	0	0	0	0	0	0	0	0	0	0	0	0		0	0	0	0	0	0	0	0	0.235605	0	1	0.541014	0	0	0	0	0	0	0	0	0	0	0	0
270	YKR052C	YKR052C	MRS4	>YKR052C MRS4 SGDID:S000001760, Chr XI from 533464-532550, Genome Release 64-2-1, reverse complement, Verified ORF, Iron transporter of the mitochondrial carrier family;mediates Fe2+ transport across the inner mitochondrial membrane;active under low-iro	33.307	1	2	2	11.5		1	0	0	0	0	0	0	0	0	0	0	0	0	0		1	0	0	0	0	0	0	0	0	0	0	0	0	0	942440	0	0	0	0	0	0	0	0	0
271	YKR065C	YKR065C	PAM17	>YKR065C PAM17 SGDID:S000001773, Chr XI from 565892-565299, Genome Release 64-2-1, reverse complement, Verified ORF, Constituent of the TIM23 complex;proposed alternatively to be a component of the import motor (PAM complex) or to interact with and modul	21.968	1	2	2	16.2		1	0.0371441	0.00219588	0.00275399	0	0	0	0	0	0	0.0373486	0.0807002	0.0623171	0.241796		1	0.00351951	0	0.00113736	0.0012303	0.00332824	0.00477235	0	0	0	0	0.0205166	0.0268102	0.0668359	54757000	2033900	120240	150800	0	0	0	0	0	0
272	YKR066C	YKR066C	CCP1	>YKR066C CCP1 SGDID:S000001774, Chr XI from 567198-566113, Genome Release 64-2-1, reverse complement, Verified ORF, Mitochondrial cytochrome-c peroxidase;degrades reactive oxygen species in mitochondria, involved in the response to oxidative stress	40.352	1	2	2	6.9		1	0	0	0	0	0	0	0	0	0	0	0	0	0		1	0	0	0	0	0	0	0	0	0	0	0	0	0	2304100	0	0	0	0	0	0	0	0	0
273	YKR085C	YKR085C	MRPL20	>YKR085C MRPL20 SGDID:S000001793, Chr XI from 599681-599094, Genome Release 64-2-1, reverse complement, Verified ORF, Mitochondrial ribosomal protein of the large subunit	22.392	1	3	3	17.4		0	0	0	0.198095	0.1122	1	0	0	0	0	0	0	0	0		0	0	0	0	0.110388	1	0.929602	0.137623	0.0611205	0	0	0	0	0	0	0	0	366000	207300	1847600	0	0	0	0
274	YKR095W	YKR095W	MLP1	>YKR095W MLP1 SGDID:S000001803, Chr XI from 619805-625432, Genome Release 64-2-1, Verified ORF, Myosin-like protein associated with the nuclear envelope;nuclear basket protein that connects the nuclear pore complex with the nuclear interior;involved wit	218.45	1	1	1	0.7		0.00296959	0.00193279	0.00381873	0.00850378	0.00156609	0.0100133	0.0648426	0.0797624	1	0.0218983	0	0.00729426	0.00750436	0		0	0	0.0363033	0.00580587	0.0134407	0.0735577	0.774688	0.707186	1	0.731419	0	0	0.0177475	0.0145797	357450	232650	459660	1023600	188510	1205300	7805100	9601000	120370000	2635900
275	YKR103W	YKR103W	NFT1	>YKR103W NFT1 SGDID:S000001811, Chr XI from 653080-656736, Genome Release 64-2-1, Verified ORF, Putative transporter of the MRP subfamily;adjacent ORFs YKR103W and YKR104W are merged in different strain backgrounds;MRP stands for multidrug resistance-as	137.99	1	1	1	1.1		0.00578668	0	0.00233832	0.00737374	0	0	0	0	0.0859424	0.0746683	0.386794	0.319317	0.390633	1		0.0196845	0.00798187	0.00913101	0	0	0.038006	0.0711695	0	0.113726	0	0	0.562721	1	0	379820	0	153480	483990	0	0	0	0	5641000	4901000
276	YLL009C	YLL009C	COX17	>YLL009C COX17 SGDID:S000003932, Chr XII from 131414-131205, Genome Release 64-2-1, reverse complement, Verified ORF, Copper metallochaperone that transfers copper to Sco1p and Cox11p;eventual delivery to cytochrome c oxidase;contains twin cysteine-x9-c	8.056	1	1	1	18.8		1	0.302356	0.157108	0.217557	0.195096	0	0	0	0	0	0	0	0	0		1	0.142322	0.128618	0.132418	0.086591	0.126024	0.27761	0.206324	0.1599	0	0	0.0417174	0	0	3654300	1104900	574120	795020	712940	0	0	0	0	0
277	YLL040C	YLL040C	VPS13	>YLL040C VPS13 SGDID:S000003963, Chr XII from 63645-54211, Genome Release 64-2-1, reverse complement, Verified ORF, Protein involved in prospore membrane morphogenesis;heterooligomeric or homooligomeric complex;peripherally associated with membranes;in	357.85	1	34	34	13		0	0	0.00389971	0.0324667	0.423085	0.34681	0.0796047	0.140277	1	0.0256037	0.0108099	0	0	0		0	0	0.00588196	0.0259595	0.504168	1	0.373145	0.156619	0.0399262	0.0164151	0.0289897	0	0	0	0	0	177000	1473600	19203000	15741000	3613100	6366900	45388000	1162100
278	YLL041C	YLL041C	SDH2	>YLL041C SDH2 SGDID:S000003964, Chr XII from 53931-53131, Genome Release 64-2-1, reverse complement, Verified ORF, Iron-sulfur protein subunit of succinate dehydrogenase;the complex couples the oxidation of succinate to the transfer of electrons to ubiqu	30.231	1	12	12	39.5		0.233291	0.00884718	0.00633441	0.0127704	0.0261884	0.0243048	0.0459096	0.125389	0.608785	1	0.401577	0	0	0		0.695524	0.0042493	0.00439245	0.00407615	0.00866132	0.0294055	0.0599813	0.116633	0.495985	1	0.60344	0.0148049	0	0	42011000	1593200	1140700	2299700	4716000	4376800	8267400	22580000	109630000	180080000
279	YLL043W	YLL043W	FPS1	>YLL043W FPS1 SGDID:S000003966, Chr XII from 49938-51947, Genome Release 64-2-1, Verified ORF, Aquaglyceroporin, plasma membrane channel;involved in efflux of glycerol and xylitol, and in uptake of acetic acid and the trivalent metalloids arsenite and an	73.877	1	7	7	16.9		0.120871	0.0284906	0.0383245	0.251515	0.395414	1	0.863486	0.0975582	0	0	0	0	0	0		0.013073	0.00287027	0.0462222	0.0189526	0.0317776	1	0.818118	0.0964389	0.0106365	0	0	0	0	0	1826600	430550	579160	3800900	5975500	15112000	13049000	1474300	0	0
280	YLR008C	YLR008C	PAM18	>YLR008C PAM18 SGDID:S000003998, Chr XII from 166083-165577, Genome Release 64-2-1, reverse complement, Verified ORF, Subunit of the import motor (PAM complex);the PAM complex is a component of the Translocase of the Inner Mitochondrial membrane (TIM23	17.91	1	1	1	8.9		0.200384	0	0	0	0	0	0.0149221	0.126674	0.34621	0.374316	0.508342	0.397854	0.95919	1		0.574072	0	0	0	0	0	0	0.143717	0.282179	0.31215	0.480671	0.282014	1	0.565436	578910	0	0	0	0	0	43110	365960	1000200	1081400
281	YLR075W	YLR075W	RPL10	>YLR075W RPL10 SGDID:S000004065, Chr XII from 282927-283592, Genome Release 64-2-1, Verified ORF, Ribosomal 60S subunit protein L10;responsible for joining the 40S and 60S subunits;regulates translation initiation;similar to members of the QM gene fami	25.361	1	1	1	5		0.166966	0.0886964	0.146653	0.275493	0.13277	0	0.467035	0.39778	0.861884	0	0.647799	0.500136	0.486105	1		0.218998	0.111382	0.142333	0.156117	0.0901648	0.421383	1	0	0.881269	0	0.705272	0.516959	0.59053	0.625395	135540	72002	119050	223640	107780	0	379130	322910	699660	0
282	YLR077W	YLR077W	FMP25	>YLR077W FMP25 SGDID:S000004067, Chr XII from 283872-285623, Genome Release 64-2-1, Verified ORF, Protein required for assembly of respiratory complex III;mitochondrial inner membrane protein;required for an early step in assembly of respiratory complex	66.689	1	7	7	14.6		1	0.0269072	0	0.0615	0.113037	0.109004	0.0861151	0.143598	0.994584	0.253404	0.690329	0	0	0		1	0.0183655	0	0	0.0158431	0.121516	0.356641	0.372071	0.467395	0.368737	0.444855	0.184644	0.0193178	0	10340000	278220	0	635910	1168800	1127100	890430	1484800	10284000	2620200
283	YLR129W	YLR129W	DIP2	>YLR129W DIP2 SGDID:S000004119, Chr XII from 399657-402488, Genome Release 64-2-1, Verified ORF, Nucleolar protein;specifically associated with the U3 snoRNA, part of the large ribonucleoprotein complex known as the small subunit (SSU) processome, requir	106.34	1	2	2	3		1	0	0	0	0	0	0	0	0	0	0	0	0	0		1	0	0	0	0	0	0	0	0	0	0	0	0	0	292300	0	0	0	0	0	0	0	0	0
284	YLR135W	YLR135W	SLX4	>YLR135W SLX4 SGDID:S000004125, Chr XII from 413281-415527, Genome Release 64-2-1, Verified ORF, Endonuclease involved in processing DNA;acts during recombination and repair;promotes template switching during break-induced replication (BIR), causing non	84.361	1	2	2	3.7		0	0	0	0	0	0	0	0	0	0	0	0.315283	0.507499	1		0	1	0	0	0	0	0	0	0	0	0	0	0	0.547211	0	0	0	0	0	0	0	0	0	0
285	YLR163C	YLR163C	MAS1	>YLR163C MAS1 SGDID:S000004153, Chr XII from 493254-491866, Genome Release 64-2-1, reverse complement, Verified ORF, Beta subunit of the mitochondrial processing protease (MPP);essential processing enzyme that cleaves the N-terminal targeting sequences f	51.083	1	1	1	2.4		0	0	0	0	0	0	0	0	0	0	1	0	0	0		0	0	0	0	0	0	0	0	0	0	0.205859	0.464446	1	0.524329	0	0	0	0	0	0	0	0	0	0
286	YLR188W	YLR188W	MDL1	>YLR188W MDL1 SGDID:S000004178, Chr XII from 528300-530387, Genome Release 64-2-1, Verified ORF, Mitochondrial inner membrane half-type ABC transporter;mediates export of peptides generated upon proteolysis of mitochondrial proteins;plays a role in the	75.949	1	2	2	3.3		0	0	0	0	0	0	0	0	0	0	0	0	0	0		0	0	0	0	0	0	0	0	1	0	0	0	0	0	0	0	0	0	0	0	0	0	0	0
287	YLR201C	YLR201C	COQ9	>YLR201C COQ9 SGDID:S000004191, Chr XII from 550293-549511, Genome Release 64-2-1, reverse complement, Verified ORF, Protein required for ubiquinone biosynthesis and respiratory growth;localizes to the matrix face of the mitochondrial inner membrane in a	29.958	1	1	1	5.4		0	0.084532	0.290563	0	1	0.812473	0	0	0	0	0	0	0	0		0	0	0	0	0	0.765387	1	0	0	0	0	0	0	0	0	63410	217960	0	750130	609460	0	0	0	0
288	YLR203C	YLR203C	MSS51	>YLR203C MSS51 SGDID:S000004193, Chr XII from 551960-550650, Genome Release 64-2-1, reverse complement, Verified ORF, Specific translational activator for the mitochondrial COX1 mRNA;loosely associated with the matrix face of the mitochondrial inner memb	50.88	1	12	12	31.2		0.264703	0	0	0.00747695	0.0329624	0.0364821	0.0819747	0.190183	1	0.1733	0	0	0	0		0.955192	0	0	0	0.0235369	0.119566	0.418323	0.633885	1	0.567706	0.107246	0	0	0	11657000	0	0	329270	1451600	1606600	3610000	8375300	44038000	7631800
289	YLR222C	YLR222C	UTP13	>YLR222C UTP13 SGDID:S000004212, Chr XII from 581771-579318, Genome Release 64-2-1, reverse complement, Verified ORF, Nucleolar protein;component of the small subunit (SSU) processome containing the U3 snoRNA that is involved in processing of pre-18S rRN	91.031	1	1	1	1.3		1	0	0	0	0	0	0	0	0	0	0	0	0	0		1	0	0	0	0	0	0	0	0	0	0	0	0	0	338460	0	0	0	0	0	0	0	0	0
290	YLR251W	YLR251W	SYM1	>YLR251W SYM1 SGDID:S000004241, Chr XII from 641464-642057, Genome Release 64-2-1, Verified ORF, Protein required for ethanol metabolism;induced by heat shock and localized to the inner mitochondrial membrane;homologous to mammalian peroxisomal membrane	22.915	1	2	2	11.2		1	0	0	0	0	0	0	0	0	0	0	0	0	0		1	0.0212158	0	0	0	0	0	0	0	0	0	0	0	0	3426600	0	0	0	0	0	0	0	0	0
291	YLR253W	YLR253W	MCP2	>YLR253W MCP2 SGDID:S000004243, Chr XII from 642627-644336, Genome Release 64-2-1, Verified ORF, Mitochondrial protein of unknown function involved in lipid homeostasis;integral membrane protein that localizes to the mitochondrial inner membrane;involve	65.916	1	16	16	31.3		1	0.0491633	0.00462867	0.0211702	0.0543488	0.0799813	0.086376	0.0867545	0.413363	0.255409	0.106917	0.184256	0	0		1	0.00931079	0	0.00695988	0.0179705	0.10123	0.331034	0.331622	0.352751	0.238079	0.168882	0.207386	0.0491349	0	50198000	2467900	232350	1062700	2728200	4014900	4335900	4354900	20750000	12821000
292	YLR259C	YLR259C	HSP60	>YLR259C HSP60 SGDID:S000004249, Chr XII from 665002-663284, Genome Release 64-2-1, reverse complement, Verified ORF, Tetradecameric mitochondrial chaperonin;required for ATP-dependent folding of precursor polypeptides and complex assembly;prevents aggr	60.751	1	40	40	62.1		0.0256158	0.000250173	0.00170962	0.0475154	0.206534	0.153816	1	0.000655956	0.0022873	0.00530445	0.00708992	0.00102236	0.00046143	0		0.0201476	0	9.69339e-05	0.00746257	0.0518805	0.090687	1	0.000415431	0.00124651	0.00248481	0.00353697	0.00044054	0.000513146	0.000502686	26579000	259580	1773900	49302000	214300000	159600000	1037600000	680620	2373300	5503900
293	YLR262C-A	YLR262C-A	TMA7	>YLR262C-A TMA7 SGDID:S000007246, Chr XII from 669662-669468, Genome Release 64-2-1, reverse complement, Verified ORF, Protein of unknown that associates with ribosomes;null mutant exhibits translation defects, altered polyribosome profiles, and resistan	6.9412	1	1	1	20.3		0	0	0	0	0	0	1	0	0	0	0	0	0	0		0	0	0	0	0	0	0.737393	0.995666	1	0.0765233	0	0	0	0	0	0	0	0	0	0	817110	0	0	0
294	YLR283W	YLR283W		>YLR283W YLR283W SGDID:S000004273, Chr XII from 705186-706130, Genome Release 64-2-1, Uncharacterized ORF, Putative protein of unknown function;green fluorescent protein (GFP)-fusion protein localizes to mitochondria;YLR283W is not an essential gene	36.574	1	2	2	8		0	0	0	0	1	0	0	0	0	0	0	0	0	0		0	0	0	0	0	0	0	0	0	0	0	0	0	0	0	0	0	0	298390	0	0	0	0	0
295	YLR304C	YLR304C	ACO1	>YLR304C ACO1 SGDID:S000004295, Chr XII from 737548-735212, Genome Release 64-2-1, reverse complement, Verified ORF, Aconitase;required for the tricarboxylic acid (TCA) cycle and also independently required for mitochondrial genome maintenance;phosphory	85.367	1	20	20	30.1		0.180434	0.000586884	0	0.000292555	0.00124428	0.0049482	0.0060448	0.016335	0.0450624	0.0397994	0.427978	1	0.0020891	0		0.62104	0.00314284	0.00205874	0.00072946	0.00310379	0.00398592	0.0210853	0.0252763	0.0642841	0.047661	0.378277	1	0.0670412	0.0061733	25010000	81348	0	40551	172470	685870	837870	2264200	6246100	5516600
296	YLR312W-A	YLR312W-A	MRPL15	>YLR312W-A MRPL15 SGDID:S000004304, Chr XII from 759480-760241, Genome Release 64-2-1, Verified ORF, Mitochondrial ribosomal protein of the large subunit	28.167	1	5	5	20.2		0.0528308	0.160691	0.342562	0.717048	0.709498	0.940134	1	0.229404	0.0199254	0	0	0	0	0		0	0	0.088284	0.123275	0.25723	0.983014	1	0.275078	0.0848902	0.0202674	0	0	0	0	165820	504360	1075200	2250600	2226900	2950800	3138700	720030	62540	0
297	YLR340W	YLR340W	RPP0	>YLR340W RPP0 SGDID:S000004332, Chr XII from 805887-806825, Genome Release 64-2-1, Verified ORF, Conserved ribosomal protein P0 of the ribosomal stalk;involved in interaction between translational elongation factors and the ribosome;phosphorylated on se	33.717	1	2	2	7.4		0	0	0	0	0	0	0	0	0	0	0	0	0	0		0	0	0	0	0	0	0	0	0	0	1	0	0	0	0	0	0	0	0	0	0	0	0	0
298	YLR348C	YLR348C	DIC1	>YLR348C DIC1 SGDID:S000004340, Chr XII from 827873-826977, Genome Release 64-2-1, reverse complement, Verified ORF, Mitochondrial dicarboxylate carrier;integral membrane protein, catalyzes a dicarboxylate-phosphate exchange across the inner mitochondria	32.991	1	8	8	29.2		0.978528	0.142169	0.00934049	0	0.017159	0	0.0224702	0.0555747	0.101588	0.268793	0.208102	0.890004	1	0		1	0.00645143	0.0038089	0.00413741	0.012686	0.0106683	0.054592	0.0533522	0.127587	0.11562	0.358601	0.512151	0.569763	0.009	10846000	1575800	103530	0	190190	0	249060	615990	1126000	2979300
299	YLR355C	YLR355C	ILV5	>YLR355C ILV5 SGDID:S000004347, Chr XII from 839253-838066, Genome Release 64-2-1, reverse complement, Verified ORF, Acetohydroxyacid reductoisomerase and mtDNA binding protein;involved in branched-chain amino acid biosynthesis and maintenance of wild-ty	44.368	1	20	20	59		0.552633	0	0	0	0.000789092	0.0010806	0.000917607	0.00815064	0.13413	0.188017	0.451442	0.719738	0.870347	1		1	0.00596713	0	0	0	0	0	0.00813894	0.0313165	0.102798	0.270658	0.237212	0.647633	0.375695	61707000	0	0	0	88110	120660	102460	910100	14977000	20994000
300	YLR357W	YLR357W	RSC2	>YLR357W RSC2 SGDID:S000004349, Chr XII from 841331-844000, Genome Release 64-2-1, Verified ORF, Component of the RSC chromatin remodeling complex;required for expression of mid-late sporulation-specific genes;involved in telomere maintenance;RSC2 has	102.3	1	1	1	1.8		0.313712	0.0515552	0.286947	0.358043	0.217108	0.234466	0.711302	0.411679	1	0.672487	0.928799	0.617544	0.392127	0.529981		0	0.573862	0	0	0.683895	0.586917	1	0	0	0	0	0	0	0	1200200	197240	1097800	1369800	830610	897020	2721300	1575000	3825800	2572800
301	YLR389C	YLR389C	STE23	>YLR389C STE23 SGDID:S000004381, Chr XII from 902660-899577, Genome Release 64-2-1, reverse complement, Verified ORF, Metalloprotease;involved in N-terminal processing of pro-a-factor to the mature form;expressed in both haploids and diploids;member of	117.58	1	2	2	2.3		0.307048	0.568096	0.0728959	0.0692499	0.106167	0.195485	0.213262	0.472705	1	0	0	0	0	0		0	0.288331	0.305094	0	0	0.102883	0.268033	0.517971	1	0.821268	0.136345	0	0.499492	0	529720	980080	125760	119470	183160	337250	367920	815510	1725200	0
302	YLR390W	YLR390W	ECM19	>YLR390W ECM19 SGDID:S000004382, Chr XII from 903066-903404, Genome Release 64-2-1, Verified ORF, Putative protein of unknown function;the authentic, non-tagged protein is detected in highly purified mitochondria in high-throughput studies	12.515	1	4	4	45.5		0.397514	0.0544467	0.00251797	0.00298209	0.00322965	0.00461898	0.0109476	0.0118078	0.0541976	0.0101616	0	0.0245145	0	1		1	0.0606143	0.00529773	0	0	0	0	0	0.0511539	0	0	0.0303486	0.114472	0.253821	7500300	1027300	47509	56266	60937	87151	206560	222790	1022600	191730
303	YLR393W	YLR393W	ATP10	>YLR393W ATP10 SGDID:S000004385, Chr XII from 907079-907918, Genome Release 64-2-1, Verified ORF, Assembly factor for the F0 sector of mitochondrial F1F0 ATP synthase;mitochondrial inner membrane protein;interacts genetically with ATP6	32.094	1	2	2	11.5		1	0	0	0	0	0	0.0335728	0	0	0	0	0	0	0		1	0	0	0	0	0	0	0	0	0	0	0	0	0	1467200	0	0	0	0	0	49258	0	0	0
304	YLR395C	YLR395C	COX8	>YLR395C COX8 SGDID:S000004387, Chr XII from 909965-909729, Genome Release 64-2-1, reverse complement, Verified ORF, Subunit VIII of cytochrome c oxidase (Complex IV);Complex IV is the terminal member of the mitochondrial inner membrane electron transpor	8.9066	1	1	1	12.8		1	0.167544	0.0249485	0.0325605	0.0353338	0.035655	0.0691463	0.0508797	0	0.248562	0.283543	0	0.123796	0		1	0.0417845	0.0101718	0.0121481	0.014127	0.0593348	0.151611	0.0972624	0.132726	0.111492	0.211397	0.0964637	0	0.0992959	131070000	21960000	3270000	4267700	4631200	4673300	9063000	6668800	0	32579000
305	YLR407W	YLR407W		>YLR407W YLR407W SGDID:S000004399, Chr XII from 932967-933653, Genome Release 64-2-1, Uncharacterized ORF, Putative protein of unknown function;null mutant displays elongated buds and a large fraction of budded cells have only one nucleus	25.545	1	1	1	4.4		0	0	0	0	0	0	0	0	0	0	0	0	0	0		0	0	0	0	0	0	0	0	0	0	0	0.659095	1	0	0	0	0	0	0	0	0	0	0	0
306	YLR418C	YLR418C	CDC73	>YLR418C CDC73 SGDID:S000004410, Chr XII from 958095-956914, Genome Release 64-2-1, reverse complement, Verified ORF, Component of the Paf1p complex;binds to and modulates the activity of RNA polymerases I and II;required for expression of certain genes	44.456	1	2	2	6.1		0	0	0	0	0	1	0	0	0	0	0	0	0	0		0	0	0	0	0	1	0.862148	0.754517	0.15033	0	0	0	0	0	0	0	0	0	0	664790	0	0	0	0
307	YLR439W	YLR439W	MRPL4	>YLR439W MRPL4 SGDID:S000004431, Chr XII from 1014491-1015450, Genome Release 64-2-1, Verified ORF, Mitochondrial ribosomal protein of the large subunit;homolog of prokaryotic L29 ribosomal protein;located at the ribosomal tunnel exit	36.964	1	5	5	21.9		0	0	0.0289926	0.0554201	0	0.101163	0.112671	0.220183	1	0.538932	0	0	0	0		0	0	0.00919246	0.00855965	0.056247	0.0795301	0.408835	0.622374	1	0.647248	0.0245625	0	0	0	0	0	319180	610120	0	1113700	1240400	2424000	11009000	5933100
308	YML025C	YML025C	YML6	>YML025C YML6 SGDID:S000004487, Chr XIII from 225239-224406,225365-225339, Genome Release 64-2-1, reverse complement, Verified ORF, Mitochondrial ribosomal protein of the large subunit;has similarity to E. coli L4 ribosomal protein and human mitoribosoma	31.969	1	2	2	7.3		0	0	0	0.490952	0	0.242128	0	0	0	0	0.265703	0	0	1		0	0	0	0.12818	0.188068	1	0.170056	0.084137	0	0	0.374939	0.285145	0.828799	0	0	0	0	859460	0	423870	0	0	0	0
309	YML028W;YDR453C	YML028W	TSA1	>YML028W TSA1 SGDID:S000004490, Chr XIII from 220138-220728, Genome Release 64-2-1, Verified ORF, Thioredoxin peroxidase;acts as both ribosome-associated and free cytoplasmic antioxidant;self-associates to form high-molecular weight chaperone complex un	21.589	2	2	2	11.2		0	0	0	0	0	0	0.0680285	1	0	0	0	0	0	0		0	0	0	0	0	0	0	1	0.0545858	0	0	0	0	0	0	0	0	0	0	0	76777	1128600	0	0
310	YML030W	YML030W	RCF1	>YML030W RCF1 SGDID:S000004492, Chr XIII from 216435-216914, Genome Release 64-2-1, Verified ORF, Cytochrome c oxidase subunit;required for assembly of the Complex III-Complex IV supercomplex, and for assembly of Cox13p and Rcf2p into cytochrome c oxidas	18.477	1	9	9	57.2		1	0.121501	0.0311117	0.0496384	0.113006	0.116025	0.141823	0.0578475	0.105194	0.107645	0.270742	0.155872	0.0402657	0		1	0.0317505	0.0185489	0.0267058	0.0665554	0.106218	0.250417	0.188634	0.0839205	0.0860487	0.190612	0.116786	0.0601579	0.0415159	68582000	8332800	2133700	3404300	7750200	7957200	9726500	3967300	7214400	7382500
311	YML078W	YML078W	CPR3	>YML078W CPR3 SGDID:S000004543, Chr XIII from 111002-111550, Genome Release 64-2-1, Verified ORF, Mitochondrial peptidyl-prolyl cis-trans isomerase (cyclophilin);catalyzes the cis-trans isomerization of peptide bonds N-terminal to proline residues;invol	19.919	1	7	7	41.2		1	0.00279568	0	0	0	0	0	0	0	0	0	0.335359	0.607267	0.382698		1	0.00882678	0.00129762	0	0	0	0	0	0	0.00289732	0.0126665	0.292559	0.067903	0.0598457	39164000	109490	0	0	0	0	0	0	0	0
312	YML120C	YML120C	NDI1	>YML120C NDI1 SGDID:S000004589, Chr XIII from 29807-28266, Genome Release 64-2-1, reverse complement, Verified ORF, NADH:ubiquinone oxidoreductase;transfers electrons from NADH to ubiquinone in the respiratory chain but does not pump protons, in contrast	57.249	1	17	17	38		0.00169566	0	0.000375573	0.00202868	0.00295008	0.0646753	0.265772	0.183593	1	0.14208	0.221336	0	0	0		0.0188837	0	0.00109293	0.00125573	0	0.010095	0.0557605	0.0750584	0.157963	0.346281	1	0.0634753	0.102846	0.0132459	212280	0	47018	253970	369320	8096700	33272000	22984000	125190000	17787000
313	YML129C	YML129C	COX14	>YML129C COX14 SGDID:S000004598, Chr XIII from 14753-14541, Genome Release 64-2-1, reverse complement, Verified ORF, Mitochondrial cytochrome c oxidase (complex IV) assembly factor;also involved in translational regulation of Cox1p and prevention of Cox1	7.9589	1	2	2	40		0.0105749	0.330054	0	0.0129946	0	0	0	0.00146813	0	0	0	0.172006	0.288023	1		0.043884	0.357685	0	0	0	0	0	0	0.00650523	0	0.0124026	0	0.834612	1	108340	3381400	0	133130	0	0	0	15041	0	0
314	YMR024W	YMR024W	MRPL3	>YMR024W MRPL3 SGDID:S000004626, Chr XIII from 321875-323047, Genome Release 64-2-1, Verified ORF, Mitochondrial ribosomal protein of the large subunit;located in close proximity to the polypeptide exit channel of the ribosome;mutations in human homolog	43.999	1	14	14	38.7		0.0257307	0.0839037	0.218158	0.471458	1	0.894782	0.683069	0.154007	0.0187411	0	0	0	0	0		0	0.00221218	0.100012	0.164637	0.397067	0.997504	1	0.297741	0.0484107	0.0349262	0.0119273	0	0	0	484200	1578900	4105300	8871900	18818000	16838000	12854000	2898100	352670	0
315	YMR035W	YMR035W	IMP2	>YMR035W IMP2 SGDID:S000004638, Chr XIII from 341142-341675, Genome Release 64-2-1, Verified ORF, Catalytic subunit of mitochondrial inner membrane peptidase complex;required for maturation of mitochondrial proteins of the intermembrane space;complex co	19.93	1	3	3	13.6		1	0.140797	0	0	0.0403781	0	0.0540971	0.0775524	0	0.249739	0.378906	0	0.240736	0		1	0.0344487	0	0	0	0.0405187	0.192523	0.20049	0.264727	0.200137	0.347652	0.442837	0.482503	0	9785000	1377700	0	0	395100	0	529340	758850	0	2443700
316	YMR056C	YMR056C	AAC1	>YMR056C AAC1 SGDID:S000004660, Chr XIII from 388244-387315, Genome Release 64-2-1, reverse complement, Verified ORF, Mitochondrial inner membrane ADP/ATP translocator;exchanges cytosolic ADP for mitochondrially synthesized ATP;phosphorylated;Aac1p is	34.12	1	9	7	25.6		0.513032	0.136247	0.0419546	0.0659485	0.0680902	0.0768135	0.0926367	0.136266	0.101024	0.344478	1	0.701827	0.271166	0		0.388154	0.112602	0.108097	0.0141026	0.0175009	0.232501	0.308884	0.0602013	0.544135	0.363082	0.60483	1	0.14904	0	239540000	63615000	19589000	30792000	31792000	35865000	43253000	63624000	47169000	160840000
317	YMR076C	YMR076C	PDS5	>YMR076C PDS5 SGDID:S000004681, Chr XIII from 420029-416196, Genome Release 64-2-1, reverse complement, Verified ORF, Cohesion maintenance factor;involved in sister chromatid condensation and cohesion;colocalizes with cohesin on chromosomes;performs it	147.04	1	45	45	37.6		0.00415448	0	0	0	0.00683345	0.00304434	0.00830393	0.0438799	1	0.439956	0	0	0	0		0	0	0	0	0	0.00124051	0.0219937	0.194109	1	0.772057	0.060715	0.000378399	0	0	387850	0	0	0	637950	284210	775230	4096500	93357000	41073000
318	YMR083W	YMR083W	ADH3	>YMR083W ADH3 SGDID:S000004688, Chr XIII from 434788-435915, Genome Release 64-2-1, Verified ORF, Mitochondrial alcohol dehydrogenase isozyme III;involved in the shuttling of mitochondrial NADH to the cytosol under anaerobic conditions and ethanol produc	40.369	1	4	4	16		1	0	0	0.0382769	0.0722145	0.126943	0	0	0	0	0	0	0	0		1	0	0	0	0	0.286577	0.766796	0	0	0	0.174295	0.173671	0	0	3182600	0	0	121820	229830	404010	0	0	0	0
319	YMR089C	YMR089C	YTA12	>YMR089C YTA12 SGDID:S000004695, Chr XIII from 448086-445609, Genome Release 64-2-1, reverse complement, Verified ORF, Mitochondrial inner membrane m-AAA protease component;mediates degradation of misfolded or unassembled proteins;also required for corr	93.275	1	9	9	12.7		1	0.205453	0.0474965	0	0.00603134	0.00894239	0.019964	0.0230128	0	0	0	0	0	0		1	0.0617523	0.0466234	0.00717111	0	0	0	0.00620768	0.0136178	0	0	0	0	0	13625000	2799300	647140	0	82177	121840	272010	313550	0	0
320	YMR093W	YMR093W	UTP15	>YMR093W UTP15 SGDID:S000004699, Chr XIII from 454015-455556, Genome Release 64-2-1, Verified ORF, Nucleolar protein;component of the small subunit (SSU) processome containing the U3 snoRNA that is involved in processing of pre-18S rRNA	57.686	1	5	5	12.5		1	0	0	0	0	0	0	0	0	0	0	0	0	0		1	0	0	0	0	0	0	0	0	0	0	0	0	0	1319800	0	0	0	0	0	0	0	0	0
321	YMR099C	YMR099C		>YMR099C YMR099C SGDID:S000004705, Chr XIII from 464827-463934, Genome Release 64-2-1, reverse complement, Verified ORF, Glucose-6-phosphate 1-epimerase (hexose-6-phosphate mutarotase);likely involved in carbohydrate metabolism;GFP-fusion protein locali	33.955	1	4	4	14.5		0.323852	0.0342489	0	0.00982313	0.0830809	0.126299	0.279239	0.134967	1	0.55622	0.100184	0	0	0		0.225896	0	0	0	0	0.186189	0.763094	0.461001	1	0.448166	0.237753	0.050409	0.100759	0.0780536	1159000	122570	0	35155	297330	452000	999340	483020	3578800	1990600
322	YMR115W	YMR115W	MGR3	>YMR115W MGR3 SGDID:S000004721, Chr XIII from 497704-499209, Genome Release 64-2-1, Verified ORF, Subunit of the mitochondrial (mt) i-AAA protease supercomplex;i-AAA degrades misfolded mitochondrial proteins;forms a subcomplex with Mgr1p that binds to s	58.003	1	19	19	40.9		1	0.692754	0.0288256	0.0377114	0.224083	0.177575	0.169052	0.0513426	0	0	0	0	0	0		1	0.111988	0.010235	0.00589721	0.101297	0.297289	0.458007	0.223542	0.125629	0.0728594	0.0559723	0.00167024	0	0	33592000	23271000	968310	1266800	7527400	5965100	5678800	1724700	0	0
323	YMR124W	YMR124W	EPO1	>YMR124W EPO1 SGDID:S000004731, Chr XIII from 514456-517287, Genome Release 64-2-1, Verified ORF, Protein involved in septin-ER tethering;interacts with ER membrane protein, Scs2p, and Shs1p, a septin ring component, at bud neck to create ER diffusion ba	105.91	1	2	2	2.2		0	0	0	0	0	0	0	0	0	0	0	0	0	0		0	0	0	0	0	0	0	0	0	0	0	0	0	0	0	0	0	0	0	0	0	0	0	0
324	YMR145C	YMR145C	NDE1	>YMR145C NDE1 SGDID:S000004753, Chr XIII from 556475-554793, Genome Release 64-2-1, reverse complement, Verified ORF, Mitochondrial external NADH dehydrogenase;type II NAD(P)H:quinone oxidoreductase that catalyzes the oxidation of cytosolic NADH;Nde1p a	62.773	1	48	48	69.8		1	0.223408	0.0201044	0.028942	0.0525769	0.0672698	0.117936	0.177455	0.543115	0.623669	0.543842	0.618527	0.670712	0.14198		1	0.0779541	0.0177371	0.0227157	0.0434057	0.115737	0.323913	0.293271	0.409918	0.455434	0.487592	0.340747	0.433481	0.118499	8809000000	1968000000	177100000	254950000	463150000	592580000	1038900000	1563200000	4784300000	5493900000
325	YMR150C	YMR150C	IMP1	>YMR150C IMP1 SGDID:S000004758, Chr XIII from 562528-561956, Genome Release 64-2-1, reverse complement, Verified ORF, Catalytic subunit of mitochondrial inner membrane peptidase complex;required for maturation of mitochondrial proteins of the intermembra	21.432	1	7	7	56.3		1	0.0625776	0.00624651	0	0	0.0166656	0.0379123	0.0895905	0.194268	0.230333	0	0.390948	0.214263	0		1	0.0381537	0.00200683	0.00220203	0	0.0201366	0.0590019	0.0635657	0.138166	0.205841	0.255543	0.550654	0.492089	0	24007000	1502300	149960	0	0	400090	910160	2150800	4663800	5529600
326	YMR157C	YMR157C	AIM36	>YMR157C AIM36 SGDID:S000004766, Chr XIII from 572044-571277, Genome Release 64-2-1, reverse complement, Verified ORF, Protein of unknown function;null mutant displays reduced respiratory growth and elevated frequency of mitochondrial genome loss;the au	29.076	1	8	8	38.8		1	0.0738003	0.00800753	0.00341432	0.00454219	0.0188006	0.0211918	0.0442279	0.16092	0.128433	0.166825	0.0245604	0.028483	0.0577731		1	0.0468382	0.0079121	0.00220595	0.00157331	0.00890973	0.0130668	0.010355	0.0172505	0.0181284	0.0625385	0.0178157	0.0540496	0.0536785	47825000	3529500	382960	163290	217230	899140	1013500	2115200	7696000	6142300
327	YMR166C	YMR166C	MME1	>YMR166C YMR166C SGDID:S000004776, Chr XIII from 594473-593367, Genome Release 64-2-1, reverse complement, Uncharacterized ORF, Predicted transporter of the mitochondrial inner membrane;has similarity to human mitochondrial ATP-Mg/Pi carriers;YMR166C is	40.992	1	1	1	4.9		0	0	0	0	0	0	0	0	0	0	0	0	0	0		1	0.124921	0	0	0	0	0	0	0	0	0	0	0	0	0	0	0	0	0	0	0	0	0	0
328	YMR177W	YMR177W	MMT1	>YMR177W MMT1 SGDID:S000004789, Chr XIII from 616566-618098, Genome Release 64-2-1, Verified ORF, Putative metal transporter involved in mitochondrial iron accumulation;MMT1 has a paralog, MMT2, that arose from the whole genome duplication	56.209	1	1	1	2.4		0	0	0	0	0	0	0	0	0	0	0	0	0	0		0	0	0	0	0	0	0.178386	0.190187	0.41728	0.396034	1	0	0	0	0	0	0	0	0	0	0	0	0	0
329	YMR189W	YMR189W	GCV2	>YMR189W GCV2 SGDID:S000004801, Chr XIII from 637500-640604, Genome Release 64-2-1, Verified ORF, P subunit of the mitochondrial glycine decarboxylase complex;glycine decarboxylase is required for the catabolism of glycine to 5,10-methylene-THF;expressi	114.45	1	2	2	2		0	0	0	0	0	0	0	0.0517098	1	0	0	0	0	0		0	0	0	0	0	0	0	0	1	0	0	0	0	0	0	0	0	0	0	0	0	161500	3123200	0
330	YMR193W	YMR193W	MRPL24	>YMR193W MRPL24 SGDID:S000004806, Chr XIII from 650036-650812, Genome Release 64-2-1, Verified ORF, Mitochondrial ribosomal protein of the large subunit;two mitochondrial ribosomal proteins, YmL14 and YmL24, have been assigned to the same gene	30.049	1	9	9	42.2		0	0	0	0	0	0	0	0	0	0	0.0475491	0.0565813	0.348819	1		0	0	0	0	0	0	0	0	0	0	0.0265671	0.17248	0.726811	1	0	0	0	0	0	0	0	0	0	0
331	YMR241W	YMR241W	YHM2	>YMR241W YHM2 SGDID:S000004854, Chr XIII from 751961-752905, Genome Release 64-2-1, Verified ORF, Citrate and oxoglutarate carrier protein;exports citrate from and imports oxoglutarate into the mitochondrion, causing net export of NADPH reducing equivale	34.184	1	10	10	35.4		0.780709	0.0660096	0.0302894	0.0413902	0.0572869	0.0407703	0.0673257	0.0999259	0.320898	0.259794	0.54048	1	0.254005	0.00822983		1	0.0246098	0.0183609	0.019382	0.0207654	0.0665007	0.138601	0.165579	0.235299	0.234864	0.345275	0.639636	0.230919	0.00230205	137030000	11586000	5316400	7264800	10055000	7156000	11817000	17539000	56324000	45599000
332	YMR247C	YMR247C	RKR1	>YMR247C RKR1 SGDID:S000004861, Chr XIII from 768039-763351, Genome Release 64-2-1, reverse complement, Verified ORF, RING domain E3 ubiquitin ligase;involved in ubiquitin-mediated degradation of non-stop proteins;component of ribosome-bound RQC (riboso	180.18	1	43	43	33.7		0.0012946	0.000762999	0.00264963	0.0143919	0.0146053	0.0129372	0.0583419	0.286775	1	0.0191691	0.00135962	0	0	0		0	0	0.00173889	0.00551654	0.00445471	0.0328632	0.255418	0.688329	1	0.0358332	0.0157579	0.0062242	0	0	205660	121210	420920	2286300	2320200	2055200	9268200	45557000	158860000	3045200
333	YMR302C	YMR302C	YME2	>YMR302C YME2 SGDID:S000004917, Chr XIII from 872625-870073, Genome Release 64-2-1, reverse complement, Verified ORF, Integral inner mitochondrial membrane protein;role in maintaining mitochondrial nucleoid structure and number;mutants exhibit an increa	96.687	1	7	7	11.3		0	0.16942	0.456759	1	0	0	0	0	0	0	0	0	0	0		0	0	0.64889	1	0.0365334	0	0	0	0	0	0	0	0	0	0	530300	1429700	3130100	0	0	0	0	0	0
334	YMR306W	YMR306W	FKS3	>YMR306W FKS3 SGDID:S000004923, Chr XIII from 881159-886516, Genome Release 64-2-1, Verified ORF, Protein involved in spore wall assembly;has similarity to 1,3-beta-D-glucan synthase catalytic subunits Fks1p and Gsc2p;the authentic, non-tagged protein i	207.48	1	2	2	1.7		0.161315	0.133601	0	0	0	0	1	0	0	0.0662441	0	0.564088	0.759767	0		0	0	0	0	0	0	0.868579	0.835841	0.59839	0.410679	0.388627	0	0.291137	1	1367900	1132900	0	0	0	0	8479700	0	0	561730
335	YMR319C	YMR319C	FET4	>YMR319C FET4 SGDID:S000004938, Chr XIII from 914538-912880, Genome Release 64-2-1, reverse complement, Verified ORF, Low-affinity Fe(II) transporter of the plasma membrane	62.791	1	8	8	17		0.00119522	0.000460238	0	0	0	0	0	0	0	0	0.323467	1	0	0		0	0	0.000863455	0.000793493	0.00943697	0.00409668	0.00541185	0	0	0	0.323112	1	0.0757508	0	44743	17229	0	0	0	0	0	0	0	0
336	YNL003C	YNL003C	PET8	>YNL003C PET8 SGDID:S000004948, Chr XIV from 625829-624975, Genome Release 64-2-1, reverse complement, Verified ORF, S-adenosylmethionine transporter of the mitochondrial inner membrane;member of the mitochondrial carrier family;required for biotin bios	31.026	1	3	3	13.7		0.688416	0	0	0	0	0	0	0	0	0	0	1	0.896427	0		1	0	0.0163446	0.0113935	0.0135697	0.0253353	0.0507308	0.0318146	0.0273934	0	0.327908	0.624738	0	0	4528400	0	0	0	0	0	0	0	0	0
337	YNL005C	YNL005C	MRP7	>YNL005C MRP7 SGDID:S000004950, Chr XIV from 622428-621313, Genome Release 64-2-1, reverse complement, Verified ORF, Mitochondrial ribosomal protein of the large subunit	43.226	1	3	3	11.3		0	0	0.0423871	0.0419392	0.10319	0	0.789992	0.762787	1	0.852917	0.109588	0.0248255	0.120055	0.173293		0	0	0	0	0	0	0	0	0	1	0	0	0.778836	0.400057	0	0	76657	75847	186620	0	1428700	1379500	1808500	1542500
338	YNL009W;YLR174W	YNL009W	IDP2	>YNL009W IDP3 SGDID:S000004954, Chr XIV from 614821-616083, Genome Release 64-2-1, Verified ORF, Peroxisomal NADP-dependent isocitrate dehydrogenase;catalyzes oxidation of isocitrate to alpha-ketoglutarate with the formation of NADP(H+), required for gro	47.856	2	2	1	7.1		0.538356	0	0	0.453476	0	0.360568	1	0	0	0	0	0	0	0		0.647061	0.492256	0.382517	0	0	0	1	0	0	0	0	0	0	0	62024	0	0	52245	0	41541	115210	0	0	0
339	YNL037C	YNL037C	IDH1	>YNL037C IDH1 SGDID:S000004982, Chr XIV from 559002-557920, Genome Release 64-2-1, reverse complement, Verified ORF, Subunit of mitochondrial NAD(+)-dependent isocitrate dehydrogenase;complex catalyzes the oxidation of isocitrate to alpha-ketoglutarate i	39.324	1	12	12	37.8		0.00891521	0	0	0	0.00565254	0.0369593	1	0	0	0	0	0	0	0		0.0163093	0	0	0	0	0.0222253	1	0.0100697	0.00573847	0.0110888	0	0	0	0	267920	0	0	0	169870	1110700	30052000	0	0	0
340	YNL052W;YIL111W	YNL052W	COX5A	>YNL052W COX5A SGDID:S000004997, Chr XIV from 531725-532186, Genome Release 64-2-1, Verified ORF, Subunit Va of cytochrome c oxidase;cytochrome c oxidase is the terminal member of the mitochondrial inner membrane electron transport chain;Cox5Ap is predo	17.14	2	5	5	42.5		1	0.104557	0.135279	0.2031	0.0265359	0.0327169	0.0398798	0.0528342	0.103949	0	0	0	0	0.149129		1	0.00373092	0.0316023	0.0190838	0.00788245	0.0211581	0.041971	0.0641122	0.0620082	0.0331672	0	0	0	0.0363746	27450000	2870100	3713400	5575100	728410	898080	1094700	1450300	2853400	0
341	YNL055C	YNL055C	POR1	>YNL055C POR1 SGDID:S000005000, Chr XIV from 518845-517994, Genome Release 64-2-1, reverse complement, Verified ORF, Mitochondrial porin (voltage-dependent anion channel);outer membrane protein required for maintenance of mitochondrial osmotic stability	30.428	1	17	17	59.4		0.23128	0.0839532	0.0609472	0.10601	0.129599	0.100059	0.285612	0.442691	0.783271	1	0.666004	0.315902	0.213218	0.130901		0.652446	0.107259	0.057089	0.0818309	0.0732607	0.214299	0.459637	0.628137	0.589319	1	0.936044	0.436157	0.363142	0.0806399	51180000	18578000	13487000	23459000	28679000	22142000	63203000	97963000	173330000	221290000
342	YNL100W	YNL100W	MIC27	>YNL100W MIC27 SGDID:S000005044, Chr XIV from 437613-438317, Genome Release 64-2-1, Verified ORF, Component of the MICOS complex;MICOS (formerly MINOS or MitOS) is a mitochondrial inner membrane complex that extends into the intermembrane space and has a	26.959	1	14	14	56.4		1	0.4392	0.278342	0.350548	0.214251	0.0886477	0.0550432	0.00241996	0.0187739	0	0	0.00621406	0	0.0037641		1	0.225852	0.215295	0.257557	0.143346	0.188657	0.175562	0.0839434	0.0433071	0.0492954	0.0359537	0.00469403	0.0115899	0.0615664	103010000	45242000	28672000	36110000	22070000	9131600	5670000	249280	1933900	0
343	YNL121C	YNL121C	TOM70	>YNL121C TOM70 SGDID:S000005065, Chr XIV from 400537-398684, Genome Release 64-2-1, reverse complement, Verified ORF, Component of the TOM (translocase of outer membrane) complex;involved in the recognition and initial import steps for all mitochondriall	70.122	1	1	1	2.6		0	0	0	0	0	0.0597988	0.184015	0.180629	1	0.74736	0	0	0	0		0	0	0	0	0	0	0	0	0	1	0.921767	0	0	0	0	0	0	0	0	21634	66573	65348	361780	270380
344	YNL132W	YNL132W	KRE33	>YNL132W KRE33 SGDID:S000005076, Chr XIV from 375321-378491, Genome Release 64-2-1, Verified ORF, Protein required for biogenesis of the small ribosomal subunit;heterozygous mutant shows haploinsufficiency in K1 killer toxin resistance;essential gene;N	119.35	1	1	1	1		0	0	0	0	0	0.16165	0	1	0	0	0	0	0	0		0	0	0	0	0	0	0.940082	1	0.822069	0.203574	0.200719	0	0	0	0	0	0	0	0	30298	0	187430	0	0
345	YNL137C	YNL137C	NAM9	>YNL137C NAM9 SGDID:S000005081, Chr XIV from 370055-368595, Genome Release 64-2-1, reverse complement, Verified ORF, Mitochondrial ribosomal component of the small subunit	56.355	1	1	1	2.9		0	0	0	0	0	0	0	0	0	0	1	0	0	0		0	0	0	0	0	0	0	0	0.508522	0	1	0	0	0	0	0	0	0	0	0	0	0	0	0
346	YNL169C	YNL169C	PSD1	>YNL169C PSD1 SGDID:S000005113, Chr XIV from 317671-316169, Genome Release 64-2-1, reverse complement, Verified ORF, Phosphatidylserine decarboxylase of the mitochondrial inner membrane;converts phosphatidylserine to phosphatidylethanolamine;regulates m	56.594	1	12	12	30.4		1	0.0766521	0.00598601	0.0203742	0.00958347	0.0593224	0.116827	0.142776	0.368465	0.266649	0.324995	0.332062	0.534387	0.0238692		1	0.0454367	0.00555812	0.00208075	0.00904074	0.0640322	0.134947	0.121064	0.216719	0.140331	0.223918	0.105121	0.342363	0.0477942	55050000	4219700	329530	1121600	527570	3265700	6431300	7859800	20284000	14679000
347	YNL177C	YNL177C	MRPL22	>YNL177C MRPL22 SGDID:S000005121, Chr XIV from 304615-303686, Genome Release 64-2-1, reverse complement, Verified ORF, Mitochondrial ribosomal protein of the large subunit	34.897	1	3	3	12		0	0.00863159	0.0280813	0.0888011	0.079409	0.0608171	0	0	0	0	0	0.0289198	0.455875	1		0	0	0.101307	0.376373	0.747581	1	0.801307	0.108992	0.0585051	0	0	0	0.571899	0.364943	0	42615	138640	438420	392050	300260	0	0	0	0
348	YNL206C	YNL206C	RTT106	>YNL206C RTT106 SGDID:S000005150, Chr XIV from 258155-256788, Genome Release 64-2-1, reverse complement, Verified ORF, Histone chaperone;involved in regulation of chromatin structure in both transcribed and silenced chromosomal regions;affects transcrip	51.62	1	1	1	3.3		0	0	0	0	0	0	0	0	0	0	0	0	0	0		0	0	0	0	0	0	0	0	0	0	0	0	0	0	0	0	0	0	0	0	0	0	0	0
349	YNL208W	YNL208W		>YNL208W YNL208W SGDID:S000005152, Chr XIV from 254418-255017, Genome Release 64-2-1, Verified ORF, Protein of unknown function;may interact with ribosomes, based on co-purification experiments;authentic, non-tagged protein is detected in purified mitoc	20.151	1	2	2	17.1		0.16681	0	0	0	0	0	0	0	0	0	0.0315592	0.103187	0.173435	1		0.683631	0.0149003	0	0	0	0	0	0	0	0	0.030218	0.234451	0.86464	1	1264000	0	0	0	0	0	0	0	0	0
350	YNL252C	YNL252C	MRPL17	>YNL252C MRPL17 SGDID:S000005196, Chr XIV from 172286-171441, Genome Release 64-2-1, reverse complement, Verified ORF, Mitochondrial ribosomal protein of the large subunit	32.212	1	1	1	4.3		0	0	0	0	0	0	0	0	0	0	0	0	0	0		0	0	0	0	0	0	0.44047	0.433203	0.931812	1	0	0.397877	0	0	0	0	0	0	0	0	0	0	0	0
351	YNL284C	YNL284C	MRPL10	>YNL284C MRPL10 SGDID:S000005228, Chr XIV from 104102-103134, Genome Release 64-2-1, reverse complement, Verified ORF, Mitochondrial ribosomal protein of the large subunit;appears as two protein spots (YmL10 and YmL18) on two-dimensional SDS gels	36.347	1	2	2	5.6		0	0	1	0	0	0	0	0	0	0	0	0	0	0		0	0	0.00956683	0.00984709	0.0325321	0	0.0364935	0.06045	0	0.214848	0.531137	0.826394	1	0.851987	0	0	31984	0	0	0	0	0	0	0
352	YNL295W	YNL295W	MRX6	>YNL295W YNL295W SGDID:S000005239, Chr XIV from 76946-78520, Genome Release 64-2-1, Uncharacterized ORF, Putative protein of unknown function	61.227	1	8	8	17		0	0	0	0	0	0.00334101	0.00540193	0.00349362	0.118432	0.186458	1	0.0904332	0	0		0	0	0	0	0	0.00221558	0.00363906	0.00769532	0.0334766	0.221327	1	0.467339	0.0455657	0	0	0	0	0	0	64712	104630	67668	2293900	3611500
353	YNR001C;YCR005C	YNR001C	CIT1	>YNR001C CIT1 SGDID:S000005284, Chr XIV from 631061-629622, Genome Release 64-2-1, reverse complement, Verified ORF, Citrate synthase;catalyzes the condensation of acetyl coenzyme A and oxaloacetate to form citrate;the rate-limiting enzyme of the TCA cy	53.359	2	16	16	40.7		0.313899	0.0132984	0.0181825	0.0041306	0.0017456	0.00319694	0.00415977	0.00228167	0.0298661	0.178557	1	0.781605	0.573431	0		0.634273	0.00117637	0.0249063	0.00207073	0.00183272	0.010893	0.037903	0.00903648	0.0443143	0.152629	0.927987	1	0.810734	0.0059718	31415000	1330900	1819700	413390	174700	319950	416310	228350	2989000	17870000
354	YNR012W	YNR012W	URK1	>YNR012W URK1 SGDID:S000005295, Chr XIV from 647432-648937, Genome Release 64-2-1, Verified ORF, Uridine/cytidine kinase;component of the pyrimidine ribonucleotide salvage pathway that converts uridine into UMP and cytidine into CMP;involved in the pyri	56.295	1	2	2	8		0	0	0	0	0	0	0.117972	0.265754	0	1	0	0.0296491	0	0		0	0	0	0	0	0	0	0	1	0.905577	0	0.271196	0.131403	0.0771901	0	0	0	0	0	0	2188500	4930000	0	18551000
355	YNR017W	YNR017W	TIM23	>YNR017W TIM23 SGDID:S000005300, Chr XIV from 662913-663581, Genome Release 64-2-1, Verified ORF, Essential component of the TIM23 complex;involved in protein import into mitochondrial matrix and inner membrane;with Tim17p, contributes to architecture a	23.243	1	4	4	25.7		1	0.108856	0	0.185295	0	0.0540046	0.0692775	0.290996	0.88795	0	0.751904	0.191291	0	0		1	0.0128311	0.0160141	0.00178653	0	0	0.05327	0.17187	0.272551	0.213685	0.208858	0.271966	0.0221488	0.044387	15627000	1701100	0	2895600	0	843930	1082600	4547400	13876000	0
356	YNR018W	YNR018W	RCF2	>YNR018W RCF2 SGDID:S000005301, Chr XIV from 664270-664944, Genome Release 64-2-1, Verified ORF, Cytochrome c oxidase subunit;has a role in assembly of respiratory supercomplexes;similar to Rcf1p, and either Rcf1p or Rcf2p is required for late-stage ass	25.344	1	9	9	29.9		1	0.107705	0.065813	0.0647576	0.0193409	0.0648718	0.0496572	0.111312	0.204535	0.220446	0.445626	0.0836678	0.144512	0.106677		1	0.0320238	0.0258189	0.0131624	0.0266338	0.0396013	0.109676	0.151461	0.194255	0.225887	0.273517	0.153517	0.112854	0.158711	140030000	15082000	9215800	9068000	2708300	9084000	6953500	15587000	28641000	30869000
357	YNR020C	YNR020C	ATP23	>YNR020C ATP23 SGDID:S000005303, Chr XIV from 668222-667410, Genome Release 64-2-1, reverse complement, Verified ORF, Putative metalloprotease of the mitochondrial inner membrane;required for processing of Atp6p;has an additional role in assembly of the	32.226	1	3	3	14.8		1	0	0	0	0	0	0	0.446698	0	0.542016	0.507018	0	0	0		1	0.033601	0	0	0	0	0	0	0	0	0.112848	0.073742	0	0	2123000	0	0	0	0	0	0	948340	0	1150700
358	YNR040W	YNR040W		>YNR040W YNR040W SGDID:S000005323, Chr XIV from 699690-700460, Genome Release 64-2-1, Uncharacterized ORF, Putative protein of unknown function;the authentic, non-tagged protein is detected in highly purified mitochondria in high-throughput studies	28.636	1	4	4	22.7		1	0	0	0	0	0	0	0	0	0	0	0	0	0.288963		1	0	0	0	0	0	0	0	0	0	0	0	0	0.0270899	483730	0	0	0	0	0	0	0	0	0
359	YNR041C	YNR041C	COQ2	>YNR041C COQ2 SGDID:S000005324, Chr XIV from 701659-700541, Genome Release 64-2-1, reverse complement, Verified ORF, Para hydroxybenzoate polyprenyl transferase;catalyzes the second step in ubiquinone (coenzyme Q) biosynthesis;human COQ2, mutations in w	41.001	1	2	2	5.1		1	0.0964943	0.100018	0.168311	0.330238	0.358588	0.203742	0.236177	0	0	0	0	0	0		1	0	0.103566	0.107855	0.114005	0.352077	0.559759	0.524141	0.428578	0.471044	0.525482	0	0	0	2832500	273320	283300	476740	935400	1015700	577100	668970	0	0
360	YOL053W	YOL053W	AIM39	>YOL053W AIM39 SGDID:S000005414, Chr XV from 230085-231272, Genome Release 64-2-1, Verified ORF, Putative protein of unknown function;null mutant displays elevated frequency of mitochondrial genome loss	45.85	1	15	15	33.9		1	0.137576	0.0127069	0.0473301	0.0845126	0.120551	0.175754	0.173439	0.489488	0.315566	0.249164	0.0565196	0.103699	0.218848		1	0.0328778	0.00731604	0.0136226	0.0248624	0.157318	0.302775	0.225072	0.244083	0.191358	0.215629	0.0639896	0.0959443	0.101773	62212000	8558900	790520	2944500	5257700	7499700	10934000	10790000	30452000	19632000
361	YOL145C	YOL145C	CTR9	>YOL145C CTR9 SGDID:S000005505, Chr XV from 52788-49555, Genome Release 64-2-1, reverse complement, Verified ORF, Component of the Paf1p complex involved in transcription elongation;binds to and modulates the activity of RNA polymerases I and II;require	124.71	1	10	10	11.3		0	0	0.0238303	0.383018	0.725797	1	0.755607	0.654208	0.269071	0	0	0	0	0		0	0	0.0160877	0.165516	0.633052	1	0.870102	0.910881	0.469088	0	0	0	0	0	0	0	51962	835170	1582600	2180500	1647600	1426500	586710	0
362	YOR017W	YOR017W	PET127	>YOR017W PET127 SGDID:S000005543, Chr XV from 361412-363814, Genome Release 64-2-1, Verified ORF, Protein with a role in 5-end processing of mitochondrial RNAs;located in the mitochondrial membrane	93.406	1	1	1	1.9		0	0	0	0	0	0	0	0	0	0	0	0	0	0		0	0	0	0	0	0	1	0.732394	0	0	0	0	0	0	0	0	0	0	0	0	0	0	0	0
363	YOR020C	YOR020C	HSP10	>YOR020C HSP10 SGDID:S000005546, Chr XV from 370844-370524, Genome Release 64-2-1, reverse complement, Verified ORF, Mitochondrial matrix co-chaperonin;inhibits the ATPase activity of Hsp60p, a mitochondrial chaperonin;involved in protein folding and so	11.372	1	6	6	64.2		0.0326991	0	0	0	0	0	0	0	0.0107853	0.00947366	0.288752	1	0	0		0.183547	0	0	0	0	0	0	0	0	0.00478895	0.284843	1	0	0.0108061	2294300	0	0	0	0	0	0	0	756740	664710
364	YOR020W-A	YOR020W-A		>YOR020W-A YOR020W-A SGDID:S000028526, Chr XV from 371685-371957, Genome Release 64-2-1, Uncharacterized ORF, Putative protein of unknown function;conserved in A. gossypii;the authentic, non-tagged protein is detected in highly purified mitochondria in	9.6176	1	1	1	20		0.280748	0.118592	0	0	0	0	0	0	0	0	0	0.356241	0.315206	1		1	0.0770812	0	0	0	0	0	0	0	0	0	0	0.725342	0.402355	548160	231550	0	0	0	0	0	0	0	0
365	YOR037W	YOR037W	CYC2	>YOR037W CYC2 SGDID:S000005563, Chr XV from 401555-402655, Genome Release 64-2-1, Verified ORF, Mitochondrial peripheral inner membrane protein;contains a FAD cofactor in a domain exposed in the intermembrane space;exhibits redox activity in vitro;like	42.367	1	6	6	23.2		1	0.0198276	0	0.0193177	0.0180295	0.0428913	0.0587883	0.0719533	0.209334	0.0737548	0.222251	0	0.325477	0.408435		1	0.0397178	0	0	0	0	0	0	0	0.063916	0.115071	0.00212025	0.17024	0.141483	8609200	170700	0	166310	155220	369260	506120	619460	1802200	634970
366	YOR063W	YOR063W	RPL3	>YOR063W RPL3 SGDID:S000005589, Chr XV from 444686-445849, Genome Release 64-2-1, Verified ORF, Ribosomal 60S subunit protein L3;homologous to mammalian ribosomal protein L3 and bacterial L3;plays an important role in function of eIF5B in stimulating 3	43.757	1	1	1	2.6		0	0.184531	0	0.272921	0.206156	0.308135	0	0	0	1	0	0	0	0		0	0	0	0.544679	0.274998	0.946675	0	0.623818	0	0.452499	1	0	0.127787	0	0	283550	0	419370	316780	473480	0	0	0	1536600
367	YOR065W	YOR065W	CYT1	>YOR065W CYT1 SGDID:S000005591, Chr XV from 447439-448368, Genome Release 64-2-1, Verified ORF, Cytochrome c1;component of the mitochondrial respiratory chain;expression is regulated by the heme-activated, glucose-repressed Hap2p/3p/4p/5p CCAAT-binding	34.054	1	8	8	36.6		1	0.152591	0.180996	0.332251	0.201682	0.0443816	0.112158	0.099462	0.275918	0.204057	0.275659	0.305776	0.318095	0.444836		1	0.0255225	0.0684874	0.038103	0.0458154	0.0656997	0.135092	0.170609	0.135749	0.147912	0.230344	0.214265	0.293595	0.231327	161700000	24674000	29267000	53725000	32612000	7176500	18136000	16083000	44616000	32996000
368	YOR100C	YOR100C	CRC1	>YOR100C CRC1 SGDID:S000005626, Chr XV from 514278-513295, Genome Release 64-2-1, reverse complement, Verified ORF, Mitochondrial inner membrane carnitine transporter;required for carnitine-dependent transport of acetyl-CoA from peroxisomes to mitochondr	34.754	1	4	4	17.4		0.340234	0.0128657	0	0.0103762	0.0134469	0	0.0232246	0	0.0986598	0.208899	0.639165	1	0.330656	0		1	0	0	0	0	0	0	0	0	0	0.140173	0.45248	0.729999	0.0669427	1673000	63263	0	51022	66121	0	114200	0	485130	1027200
369	YOR125C	YOR125C	CAT5	>YOR125C CAT5 SGDID:S000005651, Chr XV from 559731-559030, Genome Release 64-2-1, reverse complement, Verified ORF, Protein required for ubiquinone (Coenzyme Q) biosynthesis;localizes to the matrix face of the mitochondrial inner membrane in a large comp	26.059	1	2	2	10.3		0	0	0.203232	0	0.701017	0.998037	0.779764	1	0	0	0	0	0	0		0	0	0.0941443	0	0.111909	0.581743	1	0.597791	0.374324	0.278404	0.473111	0	0	0	0	0	289850	0	999790	1423400	1112100	1426200	0	0
370	YOR130C	YOR130C	ORT1	>YOR130C ORT1 SGDID:S000005656, Chr XV from 570807-569929, Genome Release 64-2-1, reverse complement, Verified ORF, Ornithine transporter of the mitochondrial inner membrane;exports ornithine from mitochondria as part of arginine biosynthesis;human orth	31.519	1	6	6	24.7		1	0.0561978	0	0	0	0	0	0	0	0	0.296517	0	0.370114	0		1	0.00831143	0.00652682	0	0	0	0	0	0	0	0.0785693	0.108414	0.123291	0	3761000	211360	0	0	0	0	0	0	0	0
371	YOR136W	YOR136W	IDH2	>YOR136W IDH2 SGDID:S000005662, Chr XV from 580250-581359, Genome Release 64-2-1, Verified ORF, Subunit of mitochondrial NAD(+)-dependent isocitrate dehydrogenase;complex catalyzes the oxidation of isocitrate to alpha-ketoglutarate in the TCA cycle;phos	39.739	1	9	9	35.8		0	0	0	0	0	0.0284179	1	0	0	0	0	0	0	0		0	0	0	0	0	0.0247297	1	0	0	0	0	0	0	0	0	0	0	0	0	1134500	39922000	0	0	0
372	YOR142W	YOR142W	LSC1	>YOR142W LSC1 SGDID:S000005668, Chr XV from 593057-594046, Genome Release 64-2-1, Verified ORF, Alpha subunit of succinyl-CoA ligase;succinyl-CoA ligase is a mitochondrial enzyme of the TCA cycle that catalyzes the nucleotide-dependent conversion of succ	35.032	1	12	12	47.7		1	0	0	0	0	0	0	0	0	0.197215	0.190178	0.407278	0.561584	0.212304		1	0	0	0	0	0	0	0	0	0.0308021	0.196787	0.124254	0.37715	0.185914	11240000	0	0	0	0	0	0	0	0	2216700
373	YOR150W	YOR150W	MRPL23	>YOR150W MRPL23 SGDID:S000005676, Chr XV from 611999-612490, Genome Release 64-2-1, Verified ORF, Mitochondrial ribosomal protein of the large subunit;localizes to vacuole in response to H2O2	18.463	1	2	2	13.5		0.0717491	0	0.284115	0.486589	0.753282	0.931443	1	0	0	0	0	0	0	0		0	0	0	0.330014	0.120822	1	0.892111	0.292712	0.111793	0.0678562	0	0	0	0	83516	0	330710	566390	876820	1084200	1164000	0	0	0
374	YOR154W	YOR154W	SLP1	>YOR154W SLP1 SGDID:S000005680, Chr XV from 624729-626492, Genome Release 64-2-1, Verified ORF, Glycosylated integral ER membrane protein of unknown function;forms an ER-membrane associated protein complex with Emp65p;member of the SUN-like family of pr	67.451	1	2	2	5.1		0	0	0	1	0	0	0	0	0	0	0	0	0	0		0	0	0.0602467	0.454142	0.502513	1	0.553073	0	0	0	0	0	0	0	0	0	0	226320	0	0	0	0	0	0
375	YOR158W	YOR158W	PET123	>YOR158W PET123 SGDID:S000005684, Chr XV from 632164-633120, Genome Release 64-2-1, Verified ORF, Mitochondrial ribosomal protein of the small subunit;PET123 exhibits genetic interactions with PET122, which encodes a COX3 mRNA-specific translational acti	35.998	1	2	2	7.9		0	0	0	0	0	0	0	0	0.187111	0.092435	0	1	0.915156	0		0	0	0	0	0	0	0	0	0	0.0747244	0.354931	0.619097	1	0.214921	0	0	0	0	0	0	0	0	213700	105570
376	YOR187W	YOR187W	TUF1	>YOR187W TUF1 SGDID:S000005713, Chr XV from 684030-685343, Genome Release 64-2-1, Verified ORF, Mitochondrial translation elongation factor Tu;comprises both GTPase and guanine nucleotide exchange factor activities, while these activities are found in se	47.972	1	4	4	12.8		1	0	0	0	0	0	0	0	0	0	0	0.496999	0.699313	0		1	0	0	0	0	0	0	0	0	0	0	0	0.307845	0.252088	2532200	0	0	0	0	0	0	0	0	0
377	YOR211C	YOR211C	MGM1	>YOR211C MGM1 SGDID:S000005737, Chr XV from 741569-738924, Genome Release 64-2-1, reverse complement, Verified ORF, Mitochondrial GTPase, present in complex with Ugo1p and Fzo1p;required for mitochondrial morphology, fusion, and genome maintenance;exist	99.177	1	8	8	10.7		0	0	0	0	0	0.0217057	0.0414026	0.140441	1	0.993739	0.310641	0	0	0		0	0	0	0	0	0.0625838	0.203903	0.415474	1	0.840822	0.784615	0.109002	0.0272642	0	0	0	0	0	0	201090	383570	1301100	9264400	9206400
378	YOR222W	YOR222W	ODC2	>YOR222W ODC2 SGDID:S000005748, Chr XV from 758330-759253, Genome Release 64-2-1, Verified ORF, Mitochondrial inner membrane transporter;2-oxodicarboxylate transporter, exports 2-oxoadipate and 2-oxoglutarate from the mitochondrial matrix to the cytosol	34.007	1	13	13	45.6		1	0.0620543	0.019357	0.0197306	0.0070933	0.0206382	0.00949233	0.0228734	0.0754314	0.0754271	0.0116325	0.361467	0.184345	0		1	0.00815174	0	0.00554556	0.00477239	0.0121422	0.0280264	0.0197381	0.0548404	0.0773375	0.123606	0.125775	0.181127	0.0111118	22830000	1416700	441920	450450	161940	471170	216710	522200	1722100	1722000
379	YOR259C	YOR259C	RPT4	>YOR259C RPT4 SGDID:S000005785, Chr XV from 813708-812395, Genome Release 64-2-1, reverse complement, Verified ORF, ATPase of the 19S regulatory particle of the 26S proteasome;one of six ATPases of the regulatory particle;involved in degradation of ubiq	49.408	1	1	1	2.7		0	0.384091	1	0	0	0	0	0	0	0	0	0	0	0		0	0	1	0	0	0	0	0	0	0	0	0	0	0	0	34554	89963	0	0	0	0	0	0	0
380	YOR261C	YOR261C	RPN8	>YOR261C RPN8 SGDID:S000005787, Chr XV from 816931-815915, Genome Release 64-2-1, reverse complement, Verified ORF, Essential non-ATPase regulatory subunit of the 26S proteasome;has similarity to the human p40 proteasomal subunit and to another S. cerevi	38.312	1	2	2	7.7		0	0.80565	1	0.225436	0	0	0	0	0	0	0	0	0	0		0	0	1	0.093457	0	0	0	0	0	0	0	0	0	0	0	96541	119830	27014	0	0	0	0	0	0
381	YOR271C	YOR271C	FSF1	>YOR271C FSF1 SGDID:S000005797, Chr XV from 832042-831059, Genome Release 64-2-1, reverse complement, Uncharacterized ORF, Putative protein;predicted to be an alpha-isopropylmalate carrier;belongs to the sideroblastic-associated protein family;non-tagg	35.414	1	9	9	26.6		1	0.13319	0.0313957	0.0310293	0.0640095	0.0419922	0.0555698	0.0728526	0.113629	0.241017	0.499362	0.341698	0.46369	0.00972586		1	0.0311537	0.0132029	0.0153493	0.0208568	0.019857	0.0539898	0.0736848	0.113818	0.144428	0.234943	0.284305	0.262366	0.00847195	116000000	15450000	3641900	3599400	7425100	4871100	6446100	8450900	13181000	27958000
382	YOR297C	YOR297C	TIM18	>YOR297C TIM18 SGDID:S000005823, Chr XV from 875321-874743, Genome Release 64-2-1, reverse complement, Verified ORF, Component of the mitochondrial TIM22 complex;involved in insertion of polytopic proteins into the inner membrane;may mediate assembly or	21.972	1	2	2	9.4		1	0.0660646	0	0.0255806	0	0.0217094	0	0	0	0	0	0	0	0		0.930341	0	0	0.00972373	0.0407695	0.174548	0.821531	1	0.0932885	0.0631807	0.0948483	0	0	0.180998	4185600	276520	0	107070	0	90867	0	0	0	0
384	YOR350C	YOR350C	MNE1	>YOR350C MNE1 SGDID:S000005877, Chr XV from 994855-992864, Genome Release 64-2-1, reverse complement, Verified ORF, Protein involved in splicing Group I aI5-beta intron from COX1 mRNA;mitochondrial matrix protein	77.229	1	1	1	2.1		0	0	0	0	0	0	0	0	0.560391	1	0	0	0	0		0	0	0	0	0	0	0	0	0	1	0.539001	0	0	0	0	0	0	0	0	0	0	0	207070	369510
385	YOR356W	YOR356W	CIR2	>YOR356W CIR2 SGDID:S000005883, Chr XV from 1007221-1009116, Genome Release 64-2-1, Verified ORF, Putative ortholog of human ETF-dH;found in a large supramolecular complex with other mitochondrial dehydrogenases;may have a role in oxidative stress respo	69.633	1	4	4	7.4		0.10739	0	0	0	0	0	0.0384352	0.0416545	0.227331	0.0203255	0.505064	0.701003	1	0.427464		0.172109	0	0	0	0	0	0	0	0	0	0	0.0990958	1	0.353763	420980	0	0	0	0	0	150670	163290	891160	79678
387	YOR374W	YOR374W	ALD4	>YOR374W ALD4 SGDID:S000005901, Chr XV from 1039840-1041399, Genome Release 64-2-1, Verified ORF, Mitochondrial aldehyde dehydrogenase;required for growth on ethanol and conversion of acetaldehyde to acetate;phosphorylated;activity is K+ dependent;uti	56.723	1	22	22	61.5		0.0333377	0	0	0.000632321	0.00350322	0.00906701	0.0193117	0.0473528	1	0.441318	0	0	0	0		0.083367	0.000780759	0.000454069	0	0.000608319	0.0117802	0.0591851	0.125239	1	0.643912	0.0015009	0.00136044	0.00298555	0	9004500	0	0	170790	946220	2449000	5216100	12790000	270100000	119200000
388	YPL004C	YPL004C	LSP1	>YPL004C LSP1 SGDID:S000005925, Chr XVI from 551657-550632, Genome Release 64-2-1, reverse complement, Verified ORF, Eisosome core component;eisosomes are large immobile patch structures at the cell cortex associated with endocytosis;phosphorylated on T	38.071	1	4	3	14.1		0	0	0	0	0	0	0	0	0	0.83776	0	1	0	0		0	0	0	0	0	0	0	0	0	0	0.463915	1	0.436175	0	0	0	0	0	0	0	0	0	0	3952300
389	YPL029W	YPL029W	SUV3	>YPL029W SUV3 SGDID:S000005950, Chr XVI from 495506-497719, Genome Release 64-2-1, Verified ORF, ATP-dependent RNA helicase;component of the mitochondrial degradosome along with the RNase Dss1p;the degradosome associates with the ribosome and mediates R	84.323	1	1	1	1.6		0	0	0	0.787299	0.795621	1	0	0	0	0	0	0	0	0		0	0	0	0	0	0.510624	1	0.374753	0	0	0	0	0	0	0	0	0	45698	46181	58044	0	0	0	0
390	YPL059W	YPL059W	GRX5	>YPL059W GRX5 SGDID:S000005980, Chr XVI from 444579-445031, Genome Release 64-2-1, Verified ORF, Glutathione-dependent oxidoreductase;hydroperoxide and superoxide-radical responsive;mitochondrial matrix protein involved in the synthesis/assembly of iron	16.931	1	1	1	10		1	0.265925	0	0	0.150123	0.19427	0	0.199471	0	0	0	0	0	0		0	0	0	0	0	0	0	0.674692	1	0	0	0	0	0	649920	172830	0	0	97568	126260	0	129640	0	0
391	YPL063W	YPL063W	TIM50	>YPL063W TIM50 SGDID:S000005984, Chr XVI from 429939-431369, Genome Release 64-2-1, Verified ORF, Essential component of the TIM23 complex;acts as receptor for the translocase of the inner mitochondrial membrane (TIM23) complex guiding incoming precursor	55.098	1	26	26	51.7		0.95618	0.0446146	0.0018764	0.0129537	0.0261725	0.0479503	0.0987624	0.0915972	0.391321	0.242891	0.422298	0.377373	1	0.14126		1	0.0159541	0.00351541	0.00318143	0.0048245	0.0548299	0.0877259	0.114889	0.12644	0.130562	0.167918	0.224614	0.656028	0.10679	180020000	8399600	353270	2438800	4927500	9027600	18594000	17245000	73674000	45729000
392	YPL078C	YPL078C	ATP4	>YPL078C ATP4 SGDID:S000005999, Chr XVI from 408744-408010, Genome Release 64-2-1, reverse complement, Verified ORF, Subunit b of the stator stalk of mitochondrial F1F0 ATP synthase;ATP synthase is a large, evolutionarily conserved enzyme complex require	26.925	1	8	8	34.4		0.141086	0.0852762	0.0430279	0.22825	0.491022	0.0865907	0.196731	0.214217	0.797167	0.249124	1	0.315819	0.188029	0.779546		1	0.192953	0.313605	0.0186798	0.267534	0.177462	0	0.165889	0.107785	0.11563	0.146438	0	0	0.821385	8415100	5086300	2566400	13614000	29287000	5164700	11734000	12777000	47547000	14859000
393	YPL098C	YPL098C	MGR2	>YPL098C MGR2 SGDID:S000006019, Chr XVI from 364727-364386, Genome Release 64-2-1, reverse complement, Verified ORF, Subunit of the TIM23 translocase complex;acts to couple Tim21p with the core Tim23 translocase;absolutely required for mitochondrial imp	12.252	1	3	3	34.5		1	0	0	0	0	0	0	0	0	0	0	0	0	0		1	0	0	0	0	0	0	0	0	0	0	0	0	0	4033200	0	0	0	0	0	0	0	0	0
394	YPL099C	YPL099C	INA17	>YPL099C INA17 SGDID:S000006020, Chr XVI from 364068-363520, Genome Release 64-2-1, reverse complement, Verified ORF, F1F0 ATPase synthase peripheral stalk assembly factor;subunit of the matrix-exposed inner mitochondrial membrane localized INA complex (	21.842	1	10	10	51.1		0.0558245	0.00464908	0.00103034	0.0065538	0.00632975	0.0171908	0.0507091	0.104073	0.467191	0.235484	0.472484	1	0.573215	0.0227019		1	0.00344835	0	0	0	0	0	0.0549991	0	0.0477346	0.193653	0.152142	0.2229	0.046861	27632000	2301200	510000	3244000	3133100	8509100	25100000	51514000	231250000	116560000
395	YPL103C	YPL103C	FMP30	>YPL103C FMP30 SGDID:S000006024, Chr XVI from 359406-358000, Genome Release 64-2-1, reverse complement, Verified ORF, Protein with a role in maintaining mitochondrial morphology;also involved in maintaining normal cardiolipin levels;mitochondrial inner	54.367	1	11	11	25.9		1	0.173543	0.0096556	0.00885571	0	0	0.00510193	0.00328078	0.0151487	0.0913813	0.125427	0.0511214	0.147491	0.569506		1	0.0673484	0.00677116	0.00715235	0.0120606	0.0246584	0.0711711	0.0640766	0.0710865	0.0660557	0.195568	0.0972145	0.198169	0.273853	51945000	9014700	501560	460010	0	0	265020	170420	786900	4746800
396	YPL110C	YPL110C	GDE1	>YPL110C GDE1 SGDID:S000006031, Chr XVI from 344739-341068, Genome Release 64-2-1, reverse complement, Verified ORF, Glycerophosphocholine (GroPCho) phosphodiesterase;hydrolyzes GroPCho to choline and glycerolphosphate, for use as a phosphate source and	138.01	1	7	7	8.4		0	0.0209062	0.137897	0.250624	0.442805	1	0.213463	0	0	0	0	0	0	0		0	0	0.0188701	0.125165	0.171298	1	0.472759	0.0620218	0.0465637	0	0	0	0	0	0	51448	339350	616760	1089700	2460900	525310	0	0	0
397	YPL118W	YPL118W	MRP51	>YPL118W MRP51 SGDID:S000006039, Chr XVI from 326628-327662, Genome Release 64-2-1, Verified ORF, Mitochondrial ribosomal protein of the small subunit;MRP51 exhibits genetic interactions with mutations in the COX2 and COX3 mRNA 5-untranslated leader seq	39.445	1	5	5	19.2		0	0	0	0.0576244	0.0889901	0.614833	1	0	0	0	0	0	0	0		0	0	0.0149931	0.0118636	0.0164362	0.592136	1	0.109855	0.0269817	0	0	0	0	0	0	0	0	175910	271660	1876900	3052700	0	0	0
398	YPL126W	YPL126W	NAN1	>YPL126W NAN1 SGDID:S000006047, Chr XVI from 310210-312900, Genome Release 64-2-1, Verified ORF, U3 snoRNP protein;component of the small (ribosomal) subunit (SSU) processosome containing U3 snoRNA;required for the biogenesis of18S rRNA	101.24	1	3	3	4.2		1	0	0	0	0	0	0	0	0	0	0	0	0	0		1	0	0	0	0	0	0	0	0	0	0	0	0	0	1012200	0	0	0	0	0	0	0	0	0
399	YPL132W	YPL132W	COX11	>YPL132W COX11 SGDID:S000006053, Chr XVI from 301716-302618, Genome Release 64-2-1, Verified ORF, Protein required for delivery of copper to Cox1p;mitochondrial inner membrane protein;association with mitochondrial ribosomes suggests that copper deliver	34.044	1	9	9	36		1	0.105732	0	0.034946	0.0438182	0.165145	0.261376	0.312348	0.77233	0.557941	0.490008	0.304633	0.286494	0.170838		1	0.0195168	0	0.00294698	0	0.0958824	0.200534	0.115864	0.131014	0.0947159	0.0826014	0.0208986	0.0588154	0.0123509	10188000	1077200	0	356030	446420	1682500	2662900	3182200	7868500	5684300
400	YPL134C	YPL134C	ODC1	>YPL134C ODC1 SGDID:S000006055, Chr XVI from 299503-298571, Genome Release 64-2-1, reverse complement, Verified ORF, Mitochondrial inner membrane transporter;2-oxodicarboxylate transporter, exports 2-oxoadipate and 2-oxoglutarate from the mitochondrial m	34.206	1	18	18	53.9		1	0.100242	0.0347238	0.0354959	0.0658696	0.0302996	0.0485037	0.0714879	0.251516	0.321485	0.196085	0.776055	0.182115	0.00573606		1	0.00668681	0.0486	0.0387911	0.0581427	0.0863675	0.311635	0.33484	0.353328	0.404303	0.802838	0.670258	0.421148	0.0515676	190270000	19073000	6606900	6753800	12533000	5765100	9228800	13602000	47856000	61169000
401	YPL173W	YPL173W	MRPL40	>YPL173W MRPL40 SGDID:S000006094, Chr XVI from 223143-224036, Genome Release 64-2-1, Verified ORF, Mitochondrial ribosomal protein of the large subunit	33.751	1	5	5	22.2		0	0	0.0251437	0.0550607	0.0402191	0.0271708	0.0337067	0.124046	1	0.365501	0	0	0	0		0	0	0	0.045527	0.0736576	0.118135	0.265431	0.418846	1	0.545355	0.0300226	0	0	0	0	0	426940	934930	682920	461360	572340	2106300	16980000	6206200
402	YPL215W	YPL215W	CBP3	>YPL215W CBP3 SGDID:S000006136, Chr XVI from 147416-148423, Genome Release 64-2-1, Verified ORF, Mitochondrial protein required for assembly of cytochrome bc1 complex;forms a complex with Cbp6p that binds to mt ribosomes near the polypeptide tunnel exit	39.083	1	18	18	60.9		0.185428	0.00860844	0.00391446	0.00415622	0.027654	0.0461534	0.228103	0.918451	1	0.244394	0.174667	0.0228538	0.0217097	0.0103482		1	0	0.00450756	0	0	0.0434794	0.111268	0.261857	0.130738	0.223922	0.191797	0.105811	0.218104	0.228165	17472000	811130	368840	391620	2605700	4348800	21493000	86541000	94225000	23028000
403	YPL224C	YPL224C	MMT2	>YPL224C MMT2 SGDID:S000006145, Chr XVI from 128088-126634, Genome Release 64-2-1, reverse complement, Verified ORF, Putative metal transporter involved in mitochondrial iron accumulation;MMT2 has a paralog, MMT1, that arose from the whole genome duplica	52.434	1	1	1	2.5		0.814823	0	0	0.206252	0.321273	0.251261	0.417694	0	0	1	0	0	0	0		1	0	0	0	0	0	0.425152	0	0.488409	0.491817	0.696818	0	0	0	510340	0	0	129180	201220	157370	261610	0	0	626320
404	YPL242C	YPL242C	IQG1	>YPL242C IQG1 SGDID:S000006163, Chr XVI from 95109-90622, Genome Release 64-2-1, reverse complement, Verified ORF, Essential protein required for determination of budding pattern;promotes localization of axial markers Bud4p and Cdc12p and functionally in	172.83	1	1	1	0.6		0	0	0	0	0	0	0	0	0	0	0.162341	0	0	1		0	0	0	0	0	0	0	0	0	0	0.117292	0.353037	0.575902	1	0	0	0	0	0	0	0	0	0	0
405	YPL262W	YPL262W	FUM1	>YPL262W FUM1 SGDID:S000006183, Chr XVI from 47336-48802, Genome Release 64-2-1, Verified ORF, Fumarase;converts fumaric acid to L-malic acid in the TCA cycle;cytosolic and mitochondrial distribution determined by the N-terminal targeting sequence, prot	53.151	1	10	10	24.6		0.056746	0	0	0	0	0	0.00301132	0.013777	0.709992	1	0	0	0	0		0.11731	0	0	0	0	0	0	0	0.433888	1	0	0	0	0	2616900	0	0	0	0	0	138870	635340	32742000	46116000
406	YPL271W	YPL271W	ATP15	>YPL271W ATP15 SGDID:S000006192, Chr XVI from 30079-30267, Genome Release 64-2-1, Verified ORF, Epsilon subunit of the F1 sector of mitochondrial F1F0 ATP synthase;which is a large, evolutionarily conserved enzyme complex required for ATP synthesis;F1 t	6.7425	1	4	4	83.9		0	0	0	0.029284	0.0998543	0.00657398	0.718491	0	0	0	0.0103228	0.119296	0.238531	1		0	0	0	0	0.0360992	0	1	0	0	0	0	0	0	0.158522	0	0	0	381980	1302500	85751	9372000	0	0	0
407	YPR004C	YPR004C	AIM45	>YPR004C AIM45 SGDID:S000006208, Chr XVI from 565041-564007, Genome Release 64-2-1, reverse complement, Verified ORF, Putative ortholog of mammalian ETF-alpha;interacts with frataxin, Yfh1p;null mutant displays elevated frequency of mitochondrial genome	36.802	1	1	1	3.2		1	0	0	0	0	0	0	0	0	0	0	0	0	0		1	0	0	0	0	0	0	0	0	0	0	0	0	0	807350	0	0	0	0	0	0	0	0	0
408	YPR010C-A	YPR010C-A		>YPR010C-A YPR010C-A SGDID:S000122558, Chr XVI from 582558-582373,582734-582702, Genome Release 64-2-1, reverse complement, Uncharacterized ORF, Putative protein of unknown function;conserved among Saccharomyces sensu stricto species	7.9021	1	1	1	22.2		1	0	0	0	0	0	0	0	0	0	0	0	0	0		1	0.0197256	0	0	0	0	0	0	0	0	0	0	0	0	1077200	0	0	0	0	0	0	0	0	0
409	YPR011C	YPR011C		>YPR011C YPR011C SGDID:S000006215, Chr XVI from 584042-583062, Genome Release 64-2-1, reverse complement, Verified ORF, Mitochondrial transporter;major substrates are adenosine 5-phosphosulfate (APS) and 3-phospho-adenosine 5-phosphosulfate (PAPS);me	35.913	1	6	6	21.8		1	0	0	0	0.0396774	0.0220761	0.0573487	0.160199	0.525379	0.600139	0.354815	0.921767	0.366829	0.0175923		1	0.0100295	0.0155611	0	0	0	0	0.0242655	0.117904	0.103995	0.238944	0.347913	0.3796	0	3887100	0	0	0	154230	85812	222920	622710	2042200	2332800
410	YPR020W	YPR020W	ATP20	>YPR020W ATP20 SGDID:S000006224, Chr XVI from 599870-600217, Genome Release 64-2-1, Verified ORF, Subunit g of the mitochondrial F1F0 ATP synthase;reversibly phosphorylated on two residues;unphosphorylated form is required for dimerization of the ATP sy	12.921	1	1	1	9.6		0.298131	1	0.821409	0.480803	0.677105	0	0	0	0	0	0	0	0	0		0	0	0	0	1	0	0	0	0	0	0	0	0	0	225730	757150	621930	364040	512670	0	0	0	0	0
411	YPR021C	YPR021C	AGC1	>YPR021C AGC1 SGDID:S000006225, Chr XVI from 603357-600649, Genome Release 64-2-1, reverse complement, Verified ORF, Mitochondrial amino acid transporter;acts both as a glutamate uniporter and as an aspartate-glutamate exchanger;involved in nitrogen met	104.3	1	13	13	16.6		1	0.00734457	0.0366799	0.129822	0.522367	0.365366	0.434606	0.0416872	0	0	0	0	0	0		1	0.0149762	0.0250752	0.110565	0.252189	0.530649	0.602831	0.0432	0	0	0	0	0	0	8373800	61502	307150	1087100	4374200	3059500	3639300	349080	0	0
412	YPR024W	YPR024W	YME1	>YPR024W YME1 SGDID:S000006228, Chr XVI from 610481-612724, Genome Release 64-2-1, Verified ORF, Catalytic subunit of the i-AAA protease complex;complex is located in the mitochondrial inner membrane;responsible for degradation of unfolded or misfolded	81.771	1	36	36	49.4		0.745719	1	0.242386	0.0136042	0.010175	0.010718	0.0034079	0.00119785	0.00130287	0.00271564	0.00113765	0	0	0		1	0.494506	0.263956	0.0142112	0.00972695	0.0145974	0.0145636	0.0138249	0.00257028	0.00651464	0.00795708	0.00404175	0.00513873	0.00103315	160680000	215470000	52227000	2931300	2192400	2309400	734300	258100	280730	585140
413	YPR058W	YPR058W	YMC1	>YPR058W YMC1 SGDID:S000006262, Chr XVI from 673751-674674, Genome Release 64-2-1, Verified ORF, Putative mitochondrial inner membrane transporter;proposed role in oleate metabolism and glutamate biosynthesis;member of the mitochondrial carrier (MCF) fa	33.375	1	8	8	36.8		1	0.0463537	0.0238724	0.0256823	0.051893	0	0.0280117	0	0.018781	0.133325	0.192129	0.0169369	0.0677551	0.0127087		1	0.00638232	0.00360402	0.000446455	0.0226123	0.00828439	0.0278859	0.0623412	0.0198303	0.0402336	0.121302	0.186747	0.0665961	0.0242323	15742000	729700	375800	404290	816900	0	440960	0	295650	2098800
414	YPR098C	YPR098C		>YPR098C YPR098C SGDID:S000006302, Chr XVI from 729385-728947,729528-729482, Genome Release 64-2-1, reverse complement, Verified ORF, Protein of unknown function;localized to the mitochondrial outer membrane	17.731	1	3	3	14.3		1	0.254622	0	0.0338856	0	0.0296502	0.0152964	0.0348491	0.227293	0.455107	0.574006	0.833846	0.0545436	0		1	0.0702353	0.00510085	0.0177706	0.0290882	0.0366138	0.0748064	0.0984903	0.116027	0.1597	0.245342	0.398823	0.185434	0	19181000	4883900	0	649960	0	568720	293400	668440	4359700	8729400
415	YPR100W	YPR100W	MRPL51	>YPR100W MRPL51 SGDID:S000006304, Chr XVI from 729791-730213, Genome Release 64-2-1, Verified ORF, Mitochondrial ribosomal protein of the large subunit	16.123	1	4	4	26.4		0	0	0.0413959	0.415376	0.501743	1	0.307594	0	0	0	0	0	0	0		0	0	0.0335764	0.0806102	0.229374	1	0.774559	0.208467	0.0244126	0	0	0	0	0	0	0	92611	929280	1122500	2237200	688150	0	0	0
416	YPR140W	YPR140W	TAZ1	>YPR140W TAZ1 SGDID:S000006344, Chr XVI from 814391-815536, Genome Release 64-2-1, Verified ORF, Lyso-phosphatidylcholine acyltransferase;required for normal phospholipid content of mitochondrial membranes;major determinant of the final acyl chain compo	44.187	1	13	13	37.5		1	0.0673797	0	0	0	0	0	0	0	0	0	0	0	0		1	0.0250336	0.00377947	0	0	0	0.00477678	0.0030364	0.00411105	0.00548187	0	0.0381883	0.096133	0	21036000	1417400	0	0	0	0	0	0	0	0
417	YPR159W;YGR143W	YPR159W	KRE6	>YPR159W KRE6 SGDID:S000006363, Chr XVI from 857583-859745, Genome Release 64-2-1, Verified ORF, Type II integral membrane protein;required for beta-1,6 glucan biosynthesis;putative beta-glucan synthase;localizes to ER, plasma membrane, sites of polari	80.122	2	4	4	8.5		0.0165064	0.0142707	0	0.0103395	0.0182642	0.0329063	0.062271	0.0913718	0.142813	1	0	0	0	0		0	0	0	0	0	0.0261444	0	0.147954	0.139401	1	0.49613	0.0281192	0	0	139540	120640	0	87407	154400	278180	526420	772430	1207300	8453700
418	YPR191W	YPR191W	QCR2	>YPR191W QCR2 SGDID:S000006395, Chr XVI from 919381-920487, Genome Release 64-2-1, Verified ORF, Subunit 2 of ubiquinol cytochrome-c reductase (Complex III);Complex III is a component of the mitochondrial inner membrane electron transport chain;phosphor	40.478	1	25	25	63.6		0.443677	0.153544	0.529688	1	0.568986	0.0980679	0.0493543	0.00556576	0.0190077	0.00943298	0	0	0	0		1	0.105809	0.966224	0.744549	0.463474	0.209404	0.256856	0.0157364	0.0224609	0.036979	0.00546022	0	0.0145958	0.0155317	87950000	30437000	105000000	198230000	112790000	19440000	9783500	1103300	3767900	1869900
[truncated: 18 more columns]
